# Supplementary material for: H3K36 methylation reprograms gene expression to drive early gametocyte development in Plasmodium falciparum
Source: Epigenetics Chromatin. 2021 Apr 1;14:19. doi: 10.1186/s13072-021-00393-9 (PMC8017609; doi:10.1186/s13072-021-00393-9)
Supplement: Supplementary file 2 — Additional file 2: Table S1. Pearson correlation of genome-wide read counts binned into 1 kb for corresponding biological replicates used for ChIP-seq. Table S2. Log2-transformed ChIP/input values for H3K36me2&3 occupancy upstream of 5602 P. falciparum genes in pre-stage II, stage II and post-stage II gametocytes. Table S3. Sites of H3K36me2&3 enrichment that were present in both biological replicates as determined by peak calling for stage II gametocytes. Table S4. Expression values on days 0 to 10 of gametocyte development for the gene nearest to each significant peak. Table S5. Gene ontology analysis results for biological processes significantly associated with H3K36me2&3-enriched gene sets in stage II gametocytes. Table S6. H3K36me2&3-enriched genes in stage II gametocytes previously identified as commitment- or early differentiation-related or associated with HP1, AP2-G2 or AP2-G2 in other studies [27, 30, 31, 36, 50–54, 58]. [file 13072_2021_393_MOESM2_ESM.xlsx]

## Sheet: Table S1
	Correlation between biological replicates of stage II gametocytes for input and immunoprecipitated (α-H3K36me2 and α-H3K36me3) samples
		Input_1	Input_2	H3K36me2_2	H3K36me3_2	H3K36me2_1	H3K36me3_1				1	Correlation coefficent
	H3K36me3_1	0.86	0.89	0.92	0.93	0.97	1	_1 = biological replicate 1			0.5
	H3K36me2_1	0.81	0.86	0.93	0.92	1		_2 = biological replicate 2			0.25
	H3K36me3_2	0.83	0.9	0.98	1						0
	H3K36me2_2	0.83	0.89	1							-0.25
	Input_2	0.97	1								-0.5
	Input_1	1									-1
	Correlation between biological replicates of post-stage II gametocytes for input and immunoprecipitated (α-H3K36me2 and α-H3K36me3) samples
		H3K36me2_1	H3K36me3_1	H3K36me2_2	H3K36me3_2	Input_1	Input_2
	Input_2	0.94	0.9	0.95	0.95	0.96	1
	Input_1	0.96	0.92	0.94	0.95	1
	H3K36me3_2	0.94	0.94	0.99	1
	H3K36me2_2	0.94	0.94	1
	H3K36me3_1	0.97	1
	H3K36me2_1	1
	Data for pre-stage II gametocytes is not presented here as there was only one replicate for each of the H3K36me2 and H3K36me3 samples. Insufficient DNA was obtained for sequencing following library preparation of the second replicate samples.

## Sheet: Table S2
Occupancy (log2 -transformed ChIP/input; averaged for two biological replicates; calculated for the regions indicated binned into 50 bp)
Gene ID	Pre-stage II				Stage II				Post-stage II				Previous IDs	Protein product
	H3K36me2		H3K36me3		H3K36me2		H3K36me3		H3K36me2		H3K36me3
	1.5kb/TSS	TSS/+2.5kb	1.5kb/TSS	TSS/+2.5kb	1.5kb/TSS	TSS/+2.5kb	1.5kb/TSS	TSS/+2.5kb	1.5kb/TSS	TSS/+2.5kb	1.5kb/TSS	TSS/+2.5kb
PF3D7_0100100	0.1157	0.259214	-0.1649	-0.323305	0.1824	-0.318532	0.1457	-0.103336	0.2468	0.00708898	0.2097	0.226067	MAL1P4.01; PFA0005w	erythrocyte membrane protein 1, PfEMP1
PF3D7_0100200	0.09473	0.0555594	-0.1601	-0.094063	-0.1906	-0.111891	-0.0502	-0.0295188	0.05705	0.0335647	0.06818	0.040071	MAL1P4.02; PFA0010c	rifin
PF3D7_0100300	-0.04593	0.144962	0.2287	0.105581	0.3657	-0.129459	0.3232	-0.076749	0.04185	0.0497256	0.1091	0.0909494	MAL1P4.03; PFA0015c	erythrocyte membrane protein 1, PfEMP1
PF3D7_0100400	-0.1151	0.0636278	-0.1378	-0.082726	0.3459	-0.174656	0.2369	-0.0774046	0.06392	0.0153756	0.06429	0.0286951	MAL1P4.04; PFA0020w	rifin
PF3D7_0100500	0.01397	0.013526	-0.2654	0.0032622	-0.1743	0.011468	-0.08309	0.01173	0.02808	0.0026336	0.131	0.01395	MAL1P4.05; PFA0025c	erythrocyte membrane protein 1 (PfEMP1), exon 1, pseudogene
PF3D7_0100600	0.04448	0.0243318	-0.2485	-0.133336	-0.1974	-0.116209	-0.1669	-0.0952706	0.01963	0.0210932	0.1409	0.0870955	MAL1P4.06; PFA0030c	rifin
PF3D7_0100700	0.05074	0.021696	0.1209	0.041832	0.1615	0.0173894	0.1516	0.018992	-0.00026	-0.0036764	0.06418	0.0140994	MAL1P4.06b; PFA0035c	Plasmodium exported protein, unknown function, fragment
PF3D7_0100800	0.00415	0.0221502	0.2566	-0.0517232	0.4427	-0.0348244	0.3021	-0.0148506	0.1423	0.0892172	0.2061	0.0846358	MAL1P4.07; PFA0040w	rifin
PF3D7_0100900	0.0679	0.0476479	-0.04704	-0.018759	-0.0338	-0.0706738	0.1406	0.0265352	0.107	0.0285233	0.1892	0.0784707	MAL1P4.08; PFA0045c	rifin
PF3D7_0101000	0.05869	0.0493856	-0.2749	-0.0610107	-0.133	-0.159184	-0.03263	-0.0823543	0.2814	0.130732	0.2602	0.146502	MAL1P1.9a; PFA0050c	rifin
PF3D7_0101100	0.03594	0.0052556	0.03056	0.005446	0.08179	0.042033	0.007961	-0.0073456	-0.01105	-0.0198814	-0.01172	-0.0332678	MAL1P1.2; PFA0055c	exported protein family 4
PF3D7_0101200	-0.06598	0.0314026	-0.008728	0.052538	0.2699	0.0598262	0.2009	0.067652	-0.009506	0.0614148	0.03005	0.0080252	MAL1P1.3; PFA0060w	exported protein family 3
PF3D7_0101300	-0.1861	0.0550672	-0.5473	0.00847	0.4403	0.106556	0.3383	0.0472738	0.05611	0.008636	0.09545	0.0684632	MAL1P1.4; PFA0065w	Pfmc-2TM Maurer's cleft two transmembrane protein
PF3D7_0101400	-0.08519	0	-0.1826	0.043134	0.04288	-0.029038	0.05221	-0.029038	0.002205	0	0.08245	0	MAL1P1.5; PFA0070c	exported protein family 1, pseudogene
PF3D7_0101500	-0.09099	0.0392062	-0.4236	-0.01057	0.1581	-0.0420046	0.1714	-0.0628872	0.03617	0.037625	0.05414	0.0392055	MAL1P1.6; PFA0075w	erythrocyte membrane protein 1 (PfEMP1), exon 2, pseudogene
PF3D7_0101600	0.1696	0.0985942	-0.1354	-0.0786814	-0.2688	-0.156272	-0.1265	-0.0734914	0.04548	0.0264504	0.09943	0.0578756	MAL1P1.7; PFA0080c	rifin
PF3D7_0101700	0.02795	0.016799	-0.06721	-0.0401166	-0.01937	-0.011404	-0.05968	-0.0355872	0.07441	0.044285	0.04279	0.0256812	MAL1P1.8; PFA0085c	erythrocyte membrane protein 1 (PfEMP1), exon 2, pseudogene
PF3D7_0101800	0.0378	0.005678	0.05801	-0.0001906	0.0792	-0.0229101	0.139	0.0023372	0.085	0.0246802	0.2381	0.097578	MAL1P1.9b; PFA0090c	stevor
PF3D7_0101900	0.103	0.075095	0.01265	-0.0272	-0.08252	-0.125948	0.1556	0.0181774	0.1924	0.0799332	0.1915	0.0784297	MAL1P1.10; PFA0095c	rifin
PF3D7_0102000	-0.01744	0.0009216	0.1217	0.0511942	0.2115	0.0213454	0.2203	0.034444	0.124	0.008145	0.1247	0.0336864	MAL1P1.11; PFA0100c	Plasmodium exported protein (PHISTa), unknown function, pseudogene
PF3D7_0102100	0.02829	0.0122232	0.1054	-0.0325454	0.2832	-0.11191	0.2179	-0.095212	0.1281	0.012	0.08538	0.0310136	MAL1P1.11a; PFA0105w	stevor, pseudogene
PF3D7_0102200	-0.5201	0.108945	-0.3626	-0.440417	0.5611	-0.3397	0.4051	-0.292863	-0.04576	-0.0239658	-0.1392	-0.0419633	MAL1P1.13; PFA0110w	ring-infected erythrocyte surface antigen
PF3D7_0102300	0.01056	-0.008769	-0.3903	-0.0296342	0.303	0.0666615	0.3384	0.0485572	-0.1116	-0.0211684	-0.06889	0.0344266	MAL1P1.14; PFA0115w	Plasmodium exported protein, unknown function
PF3D7_0102400	-0.000438	0.029446	-0.1418	0.0016378	-0.1365	-0.114165	-0.1287	-0.126497	0.08356	0.0585056	0.03003	0.0403616	MAL1P1.15; PFA0120c	lysophospholipase, putative, pseudogene
PF3D7_0102500	-0.1475	0.176398	-0.156	-0.0624771	0.3779	-0.430285	0.2118	-0.36917	0.08092	0.0233321	0.08276	-0.144444	MAL1P1.16; PFA0125c	erythrocyte binding antigen-181
PF3D7_0102600	-0.1221	0.0140813	-0.08195	-0.127014	0.1243	-0.0967512	0.2246	-0.0796686	-0.002634	0.0110399	0.03636	-0.020839	MAL1P1.17; PFA0130c	serine/threonine protein kinase, FIKK family
PF3D7_0102700	-0.4602	0.029776	-0.649	-0.0638767	0.3321	-0.0858212	0.4439	-0.101917	-0.02713	0.024613	-0.06195	-0.0123689	MAL1P1.18; PFA0135w	merozoite-associated tryptophan-rich antigen
PF3D7_0102800	0.05178	0.0546338	-0.1871	0.161623	0.01665	-0.00499424	-0.05346	0.0162128	0.003608	0.0004916	0.044	0.0356524	MAL1P1.19; PFA0140c	seipin domain-containing protein, putative
PF3D7_0102900	-0.1888	0.0869178	-0.2296	0.0161467	0.3563	-0.178766	0.2674	-0.161877	-0.03375	0.0539722	-0.07265	0.0432682	MAL1P1.20; PFA0145c	aspartate--tRNA ligase
PF3D7_0103000	-0.06078	0.027372	-0.2279	-0.0778128	-0.08479	-0.00370114	-0.1031	-0.0121796	0.02986	0.0311799	0.000567	0.00688024	MAL1P1.71; PFA0150c	vacuolar protein sorting-associated protein VTA1, putative
PF3D7_0103100	-0.07659	-0.0423694	-0.3546	-0.099535	-0.02756	0.0542768	0.1441	-0.0102862	0.05244	0.0735363	-0.006067	0.0124067	MAL1P1.72; PFA0155c	vacuolar protein sorting-associated protein 51, putative
PF3D7_0103200	-0.1841	-0.00298762	0.01421	-0.0220011	0.06317	-0.111238	0.09748	-0.114319	-0.1438	0.109841	0.03065	0.0082473	MAL1P1.73; PFA0160c	nucleoside transporter 4
PF3D7_0103300	-0.2986	0.0817662	-0.2888	0.0740572	0.2469	-0.212633	0.08712	-0.289046	-0.1225	0.0125458	-0.1513	0.00737886	MAL1P1.74; PFA0165c	conserved protein, unknown function
PF3D7_0103400	-0.4368	0.0234438	-0.8599	-0.198209	0.1443	-0.159949	0.1369	-0.203302	-0.03969	-0.000965	-0.01953	0.0363172	MAL1P1.74b; PFA0170c	zinc-carboxypeptidase, putative
PF3D7_0103500	-0.4135	-0.0633036	-0.862	-0.125243	0.1286	-0.0638306	0.145	-0.0655752	-0.06799	-0.0471579	-0.0286	0.0124133	MAL1P1.21; PFA0175w	conserved Plasmodium protein, unknown function
PF3D7_0103600	0.003397	-0.0047202	-0.3155	-0.0381842	-0.03791	-0.0889897	0.02681	-0.0479885	-0.06168	0.0691466	0.06989	0.110661	MAL1P1.22; PFA0180w	ATP-dependent DNA/RNA helicase PSH1
PF3D7_0103700	0.04275	0.0340034	-0.4724	-0.0506813	-0.06516	0.0441745	-0.01063	-0.0288321	-0.03232	0.096555	-0.03224	0.0334753	MAL1P1.23; PFA0185w	L-seryl-tRNA(Sec) kinase, putative
PF3D7_0103800	-0.135	0.213164	-0.3785	-0.105772	-0.1775	-0.124367	0.1951	-0.0724192	0.08302	-0.0664399	0.07966	-0.0773762	MAL1P1.24; PFA0190c	actin-related protein
PF3D7_0103900	-0.1772	0.0688864	-0.4364	0.00432804	-0.1271	0.0115486	0.2133	-0.0266753	0.08993	0.0262256	0.09025	0.021678	MAL1P1.29; PFA0195w	parasite-infected erythrocyte surface protein
PF3D7_0104000	-0.1381	-0.006418	-0.3494	-0.215973	0.1338	-0.0191512	0.05077	-0.00941106	0.09249	-0.016763	-0.01187	0.0080978	MAL1P1.30; PFA0200w	thrombospondin-related sporozoite protein
PF3D7_0104100	-0.2071	0.0330611	-0.7691	-0.245325	0.1394	-0.0274036	0.02063	-0.0186513	-0.09354	-0.124731	-0.1257	-0.0295582	MAL1P1.31; PFA0205w	conserved Plasmodium membrane protein, unknown function
PF3D7_0104200	0.06047	0.05615	0.08183	0.0938236	-0.06877	-0.0665407	-0.05494	-0.0591148	0.004425	-0.00171298	0.09478	0.0595769	MAL1P1.33; PFA0210c	StAR-related lipid transfer protein
PF3D7_0104300	-0.481	-0.0461124	-0.214	-0.303165	0.6006	0.0417399	0.5765	0.0337333	-0.1599	0.016847	-0.1399	0.0167745	MAL1P1.34b; PFA0215w; PFA0220w	ubiquitin carboxyl-terminal hydrolase 1, putative
PF3D7_0104400	-0.1474	0.0158272	-0.2647	-0.108373	0.05814	-0.201673	0.1324	-0.211646	-0.2163	-0.0399392	0.04678	-0.0266228	MAL1P1.35; PFA0225w	4-hydroxy-3-methylbut-2-enyl diphosphate reductase
PF3D7_0104500	-0.001288	0.0259473	-0.07762	-0.0142052	-0.105	-0.0682496	-0.1825	-0.0747754	0.01849	0.0316578	-0.06272	-0.017586	MAL1P1.36; PFA0230c	conserved protein, unknown function
PF3D7_0104600	5.3e-05	-0.0319702	-0.04712	-0.10335	-0.08305	-0.085907	-0.1756	-0.0883379	0.008801	0.0557566	-0.05653	-0.0846317	MAL1P1.37; PFA0235w	conserved Plasmodium protein, unknown function
PF3D7_0104700	-0.1463	0.10225	-0.2352	-0.105437	0.0519	-0.212713	-0.0846	-0.27166	-0.141	-0.042286	-0.03182	-0.0170431	MAL1P1.39; PFA0240w	major facilitator superfamily-related transporter, putative
PF3D7_0104800	-0.1217	0.0982948	-0.3871	-0.0788878	0.1724	-0.211551	0.1305	-0.150946	-0.08938	-0.0702457	0.01635	-0.072073	MAL1P1.40; PFA0245w	novel putative transporter 1, putative
PF3D7_0104900	-0.2701	-0.019228	-0.3945	-0.009238	0.338	-0.01115	0.14	-0.037738	-0.096	-0.0195099	-0.06943	-0.0105458	PFA0246c; PFA0246c.1	RNase MRP
PF3D7_0105000	-0.2155	-0.0422724	-0.3516	-0.063368	0.3601	0.015947	0.2645	-0.011958	-0.03213	-0.0269446	-0.01406	-0.0291062	PF01TR001; PF01TR001	non-coding RNA
PF3D7_0105100	-0.03767	0.0067914	-0.2332	-0.0034882	0.2315	-0.0298442	0.07176	-0.0371672	0.009683	-0.0064968	0.0798	-0.0084754	MAL1P1.41; PFA0250w	conserved Apicomplexan protein, unknown function
PF3D7_0105200	0.01672	-0.0188476	-0.2519	-0.120833	0.02431	-0.232093	0.09109	-0.212839	-0.06135	-0.0077594	-0.01204	-0.0338708	MAL1P1.42; PFA0255c	heptatricopeptide repeat and RAP domain-containing protein, putative
PF3D7_0105300	0.1079	0.0222012	-0.4444	-0.038865	0.04419	0.0187166	0.06954	0.0180056	0.02528	0.026307	0.06189	0.019785	MAL1P1.43; PFA0260c	cyclase-associated protein
PF3D7_0105400	0.1173	0.0455197	-0.3151	0.032857	0.1979	0.0037965	0.1354	-0.0166648	-0.08934	-0.025026	0.04865	0.0018922	MAL1P1.44; PF3D7_0105400.1; PF3D7_0105400.2; PFA0265c	conserved Plasmodium protein, unknown function
PF3D7_0105500	0.1116	0.0512143	-0.2008	-0.0507019	-0.2346	-0.155334	-0.2082	-0.133208	0.00113	-0.0019564	-0.06514	-0.0249774	MAL1P1.45; PFA0270c	conserved protein, unknown function
PF3D7_0105600	-0.06268	-0.0889593	-0.074	0.0212968	0.2058	-0.0445727	0.02189	-0.0905228	-0.002847	0.0534209	-0.009949	-0.00120818	MAL1P1.46; PFA0275c	FtsJ-like methyltransferase, putative
PF3D7_0105700	-0.2082	-0.0213518	-0.4802	-0.0417404	0.1639	-0.182269	0.2006	-0.165686	-0.04269	0.0752333	-0.09153	-0.0335466	MAL1P1.47; PFA0280w	asparagine-rich antigen Pfa35-2
PF3D7_0105800	-0.09335	0.174442	-0.5644	0.0149681	0.1506	-0.185768	-0.05579	-0.119294	-0.1568	0.020879	-0.1158	-0.00286162	MAL1P1.48; PFA0285c	cyclin-dependent kinases regulatory subunit, putative
PF3D7_0105900	-0.07007	0.0035446	-0.5336	-0.0085728	0.1548	-0.083747	-0.06239	-0.0378648	-0.1409	0.054356	-0.1112	0.0365428	MAL1P1.49; PFA0290w	3'-5' exonuclease, putative
PF3D7_0106000	-0.09808	0.0474492	-0.5032	-0.147487	0.1895	-0.0950354	0.1778	-0.106766	0.0348	0.0965532	0.09171	0.0669084	MAL1P1.50; PFA0295c	conserved protein, unknown function
PF3D7_0106100	-0.1299	0.0602728	-0.2053	-0.0271676	-0.2712	-0.179006	-0.2728	-0.1711	-0.0158	0.0173052	-0.09892	-0.0599452	MAL1P1.52; PFA0300c	V-type proton ATPase subunit C, putative
PF3D7_0106200	-0.04781	0.00109808	-0.1323	-0.00125112	-0.006862	-0.0175364	-0.0478	-0.0380306	0.09767	0.00115216	-0.03318	-0.0039936	MAL1P1.53; PFA0305c	EF hand domain-containing protein, putative
PF3D7_0106300	-0.4201	0.135756	-0.4772	-0.076532	0.542	-0.397708	0.4316	-0.354283	-0.127	-0.00901436	-0.1137	-0.0451032	MAL1P1.54; PFA0310c	calcium-transporting ATPase
PF3D7_0106400	-0.1117	-0.008271	-0.313	0.0033038	0.2741	0.0195149	0.3409	-0.00574632	0.05527	0.0256256	-0.01424	0.00040976	MAL1P1.55; PFA0315w	pre-rRNA-processing protein TSR2, putative
PF3D7_0106500	-0.05725	0.0330138	-0.01786	0.0133941	0.1101	0.029988	0.2358	-0.0114382	0.05613	0.0363337	0.1187	0.0331162	MAL1P1.56; PFA0320w	conserved Plasmodium protein, unknown function
PF3D7_0106600	-0.03933	0.048448	-0.2172	0.066217	0.09229	-0.0781902	-0.018	-0.0804434	-0.03559	-0.00963114	0.01463	0.0200993	MAL1P1.57; PFA0325w	conserved Plasmodium protein, unknown function
PF3D7_0106700	-0.2407	0.067035	-0.3512	-0.375382	0.2498	-0.462544	0.1338	-0.407962	-0.1353	-0.0945448	-0.1471	-0.0239573	MAL1P1.58; PFA0330w	small ribosomal subunit assembling AARP2 protein
PF3D7_0106800	-0.1808	-0.0820374	-0.2204	-0.253296	0.1525	0.0566857	0.1457	0.0238035	0.05937	0.0673746	0.03927	-0.0206671	MAL1P1.59; PFA0335w	ras-related protein Rab-5C
PF3D7_0106900	-0.2426	0.125883	-0.3903	0.0454622	0.2698	0.0583339	0.2466	0.0448289	-0.02523	0.0472422	-0.02373	0.080786	MAL1P1.60; PFA0340w	2-C-methyl-D-erythritol 4-phosphate cytidylyltransferase, putative
PF3D7_0107000	-0.05299	0.00885868	-0.3826	-0.0838556	-0.0556	0.0248846	0.02553	-0.0194875	-0.07734	-0.00429692	-0.02126	-0.0395817	MAL1P1.61; PFA0345w	centrin-1
PF3D7_0107100	0.0772	0.0393208	-0.1697	-0.0571703	-0.02197	-0.0420234	-0.01124	-0.0643132	-0.1596	-0.0484322	-0.004513	0.001605	MAL1P1.63; PFA0350c	conserved protein, unknown function
PF3D7_0107200	0.08201	0.119105	-0.08226	-0.141504	0.09938	-0.0713904	-0.03282	-0.0097072	-0.2315	-0.0079109	-0.03174	-0.0158707	MAL1P1.64; PFA0350w; PFA0355w; PFA0355w	CCR4 domain-containing protein 3, putative
PF3D7_0107300	0.1579	0.0939147	-0.1809	-0.0952254	-0.1576	-0.0983854	-0.2016	-0.109836	0.03968	0.0177961	0.03663	0.0178669	MAL1P1.65; PFA0360c	conserved Plasmodium protein, unknown function
PF3D7_0107400	-0.04026	-0.0172258	-0.1432	-0.0462762	0.2739	-0.0544406	0.1696	-0.068136	-0.09754	-0.00865496	0.1078	0.004952	MAL1P2.02; PFA0370w	ATP synthase-associated protein, putative
PF3D7_0107500	-0.3414	0.171646	-0.3292	0.0005648	0.4517	-0.181141	0.4844	-0.119829	-0.07912	0.0136783	-0.07943	0.06005	MAL1P2.03; PFA0375c	Niemann-Pick type C1-related protein
PF3D7_0107600	-0.063	0.0672245	-0.1332	0.0448318	0.1302	0.0212216	0.04703	0.0132532	-0.07098	0.0803572	-0.04916	0.00102002	MAL1P2.04; PFA0380w	eukaryotic translation initiation factor 2-alpha kinase 2, putative
PF3D7_0107700	-0.04507	0.00808568	-0.355	0.0352676	0.04251	0.0677577	-0.003412	0.0417622	0.04759	-0.023781	0.1064	0.00831058	MAL1P2.05; PFA0385w	dolichyl-diphosphooligosaccharide--protein glycosyltransferase subunit OST3/OST6, putative
PF3D7_0107800	-0.1174	0.0359824	-0.1503	0.145445	0.2058	0.0795301	0.1511	0.122247	-0.05168	0.0186293	0.03063	-0.00720444	MAL1P2.06; PFA0390w	double-strand break repair protein MRE11
PF3D7_0107900	-0.03099	0.0513324	-0.2366	-0.00786438	0.1973	0.0134779	0.1124	-0.0236006	0.1139	0.0607254	0.08592	0.0267991	PFA0395c; PFA0395w	conserved Plasmodium protein, unknown function
PF3D7_0108000	0.07916	0.0322059	-0.2933	-0.173614	-0.1002	-0.069767	-0.005103	-0.038672	-0.09122	-0.074196	-0.05	-0.0343744	MAL1P2.08; PFA0400c	proteasome subunit beta type-3, putative
PF3D7_0108100	-0.06163	0.0129213	-0.3624	-0.0226114	0.1742	-0.0634332	0.2302	-0.0761629	0.06504	-0.0454324	-0.02004	-0.0926864	MAL1P2.09; PFA0405w	conserved protein, unknown function
PF3D7_0108300	-0.656	-0.0140796	-0.3959	-0.164049	0.5252	-0.135041	0.4462	-0.232425	-0.07736	-0.048642	-0.09581	-0.00683618	MAL1P2.10; PFA0410w	conserved Plasmodium protein, unknown function
PF3D7_0108400	-0.3917	-0.0575684	-0.496	-0.255085	0.5103	0.071281	0.2726	0.0101204	-0.219	-0.0784058	-0.1015	-0.0943639	MAL1P2.12; PF3D7_0108400.1; PF3D7_0108400.2; PFA0415c	mitochondrial carrier protein, putative
PF3D7_0108500	-0.5521	0.0428268	-0.3097	-0.22383	0.4892	-0.157634	0.5945	-0.0762172	-0.1731	0.0402558	-0.08098	0.0178091	MAL1P2.13; PFA0420w	EELM2 domain-containing protein, putative
PF3D7_0108600	-0.02249	-0.0257879	-0.5184	-0.123716	0.1116	0.0389393	0.1046	0.0331753	-0.1105	-0.011792	-0.008653	-0.040253	MAL1P2.14; PFA0425c	DnaJ domain-containing protein, putative
PF3D7_0108700	-0.3367	0.013591	-0.564	-0.134071	0.4931	-0.171228	0.4153	-0.206174	-0.04066	-0.0754723	-0.1351	-0.0729062	MAL1P2.15; PFA0430c	secreted ookinete protein, putative
PF3D7_0108800	-0.2963	-0.0396994	-0.4889	-0.323212	0.4486	0.125587	0.3883	0.138801	-0.05029	-0.112779	-0.1319	0.0215634	MAL1P2.16; PFA0435w	mitochondrial carrier protein, putative
PF3D7_0108900	-0.01582	-0.00108316	-0.2056	-0.0141589	0.4022	0.03906	0.3215	0.0196088	-0.05646	-0.0458172	-0.09522	-0.0252396	PF01TR005; PF01TR005	non-coding RNA
PF3D7_0109000	-0.05776	0.0914924	-0.225	-0.0446028	0.4592	-0.0978086	0.3852	-0.057383	-0.05796	-0.0157762	-0.07943	-0.016659	MAL1P2.17; PFA0440w	photosensitized INA-labeled protein PHIL1
PF3D7_0109100	0.05764	0.103122	-0.2156	-0.0925718	0.3136	-0.345424	0.2974	-0.272991	0.1426	-0.0109441	0.04753	-0.141074	MAL1P2.18; PFA0445w	LCCL domain-containing protein
PF3D7_0109200	-0.04203	0.0280071	-0.04185	-0.0111906	-0.001201	-0.0382517	0.00428	-0.0215022	-0.1141	-0.0241956	-0.1308	-0.0108617	MAL1P2.19; PFA0450c	cleavage and polyadenylation specificity factor subunit 5, putative
PF3D7_0109300	0.03492	0.0237757	-0.1098	0.0152027	-0.03987	-0.0294887	0.02311	-0.00318766	-0.135	-0.0679432	-0.04902	-0.036577	MAL1P2.20; PFA0455c	elongation of fatty acids protein, putative
PF3D7_0109400	0.00858	0.02935	-0.4959	-0.0855386	0.1432	-0.0182774	0.1016	0.0036034	-0.05418	0.0036674	0.01757	-0.0176358	MAL1P2.21; PFA0460c	tubulin-specific chaperone a, putative
PF3D7_0109500	-0.3097	-0.00452992	-0.4105	-0.0654838	0.1467	-0.03683	0.08205	-0.0730464	-0.07952	-0.0219342	-0.1016	-0.0201578	MAL1P2.22; PFA0465c	N-acetyltransferase, GNAT family, putative
PF3D7_0109600	-0.1178	0.00367592	-0.1089	0.0108356	0.08089	-0.00077282	0.03796	0.00262442	-0.07074	-0.0268568	-0.06765	-0.0369426	MAL1P2.23; PFA0470c	cold-shock protein, putative
PF3D7_0109700	-0.09325	0.0333733	-0.2704	-0.0227512	0.1272	-0.0626926	0.2044	-0.0115862	-0.1303	-0.0487358	0.00601	-0.018258	MAL1P2.24; PFA0475c	rRNA biogenesis protein RRP36, putative
PF3D7_0109800	-0.07407	0.0861842	-0.2397	-0.0678052	0.1359	-0.133376	0.1959	-0.0841086	-0.1283	-0.0134609	0.00487	-0.0546272	MAL1P2.25; PFA0480w	phenylalanine--tRNA ligase alpha subunit
PF3D7_0109850	0.002911	-0.0573098	-0.6033	-0.119369	-0.2339	0.013883	-0.17	-0.0065276	0.1006	-0.147941	0.127	-0.109791	MAL1P2.26; PF3D7_0109900; PF3D7_0109900.1; PF3D7_0109900.2; PFA0485w	phosphatidate cytidylyltransferase, putative
PF3D7_0109950	-0.1173	0.0087346	-0.2799	-0.0958457	0.01589	0.00114712	0.1086	0.0489915	-0.1681	0.0161819	-0.09806	0.0690727	MAL1P2.26; PF3D7_0109900; PFA0485w	conserved protein, unknown function
PF3D7_0110000	-0.1119	0.0483402	-0.274	-0.017664	0.01733	-0.144877	0.105	-0.101051	0.000309	-0.0067546	0.129	0.0491512	MAL1P2.27; PFA0490w	conserved Plasmodium protein, unknown function
PF3D7_0110100	0.07696	0.101783	-0.2276	-0.287966	-0.000694	-0.373309	-0.01025	-0.343406	-0.117	-0.134079	-0.07722	-0.00999804	MAL1P2.28; PFA0495c	selenocysteine-specific elongation factor, putative
PF3D7_0110200	0.03586	0.0281918	-0.3564	-0.00815	-0.3127	-0.057814	-0.2006	-0.0470404	-0.2225	-0.002481	-0.01966	-0.0256962	MAL1P2.29; PFA0500w	FAD-linked sulfhydryl oxidase ERV1, putative
PF3D7_0110300	-0.08619	0.024004	-0.4224	-0.0086326	-0.04652	0.030366	-0.2322	-0.0046968	-0.1094	0.00034568	-0.08094	-0.008744	PFA0504c; PFA0504c.1	Plasmodium RNA of unknown function RUF5
PF3D7_0110400	-0.2606	-0.0513889	-0.5595	-0.119582	-0.06373	-0.0462971	-0.09778	-0.108288	-0.01947	-0.0254974	-0.01878	-0.023102	MAL1P2.30; PFA0505c	DNA-directed RNA polymerase II subunit RPB9, putative
PF3D7_0110500	-0.3342	0.0406306	-0.6027	-0.0784531	0.157	-0.270978	0.262	-0.185062	-0.03328	0.0467311	-0.08652	-0.0689042	MAL1P2.31; PFA0510w	bromodomain protein 3, putative
PF3D7_0110600	-0.4284	0.108454	-0.6594	-0.193761	0.3843	-0.00645044	0.3301	-0.0196081	-0.07734	0.0626612	-0.1144	0.0729128	MAL1P2.32; PFA0515w	phosphatidylinositol-4-phosphate 5-kinase
PF3D7_0110700	0.186	0.111069	-0.2399	-0.094874	-0.2601	-0.176577	-0.2011	-0.129314	-0.05005	-0.0213597	0.007803	0.00937522	MAL1P2.33; PFA0520c	chromatin assembly factor 1 subunit C, putative
PF3D7_0110800	-0.3637	0.034882	-0.2334	-0.118713	0.3879	-0.276915	0.2877	-0.117828	-0.1601	-0.019997	-0.3324	0.055504	MAL1P2.34; PFA0525w	transcription initiation factor TFIIB, putative
PF3D7_0110900	-0.01967	0.0449214	-0.3604	0.0207392	0.1125	-0.0206341	0.01361	-0.0225792	-0.1372	-0.00047534	0.00686	0.0143955	MAL1P2.35; PFA0530c	adenylate kinase-like protein 1
PF3D7_0111000	-0.1824	0.0078672	-0.3827	-0.0530696	0.4306	-0.213846	0.3008	-0.186161	-0.0233	0.018141	-8.8e-05	0.0127277	MAL1P2.36; PFA0535c	kinesin-8B, putative
PF3D7_0111200	-0.05809	0.0331051	-0.2791	0.0027186	0.2837	0.0602504	0.1836	0.0445092	0.09072	0.0471227	0.0822	0.0359815	MAL1P2.37; PFA0540c	conserved protein, unknown function
PF3D7_0111300	-0.01046	-0.0595922	-0.5318	0.0884019	0.2159	-0.0941273	0.2144	-0.0575381	-0.1989	0.0274912	-0.003642	-0.0825619	MAL1P2.38; PFA0545c	P-loop containing nucleoside triphosphate hydrolase, putative
PF3D7_0111400	-0.01624	0.0559959	-0.5162	-0.037844	0.1792	-0.0183942	0.2175	0.0253191	-0.2055	0.0485088	0.005182	0.0244428	MAL1P2.39; PFA0550w	conserved Plasmodium protein, unknown function
PF3D7_0111500	-0.2092	0.0149047	-0.2684	-0.138069	0.2019	-0.0405717	0.3316	0.0294962	0.03294	0.0219004	0.05698	0.0545281	MAL1P2.40; PFA0555c	UMP-CMP kinase, putative
PF3D7_0111600	-0.1357	-0.0082358	-0.02799	0.0183691	0.1919	0.033402	0.2927	0.0875908	-0.01139	0.0205466	0.05696	0.009047	MAL1P2.41; PFA0560c	conserved Plasmodium protein, unknown function
PF3D7_0111700	-0.2439	-0.057358	-0.1246	0.0309114	0.2946	0.00212	0.2574	0.027119	0.02841	-0.00991028	-0.000367	0.0010684	MAL1P2.42; PFA0565c	conserved protein, unknown function
PF3D7_0111800	0.01553	0.0454223	-0.1928	-0.0512228	0.3019	0.0708895	0.1256	0.0829259	0.03624	0.0870059	0.046	0.0945505	MAL1P2.43; PFA0570w	eukaryotic translation initiation factor 4E, putative
PF3D7_0111900	-0.2518	-0.0109136	-0.1654	-0.0252108	0.2115	0.0215672	0.1329	0.00384	-0.01634	0.0025329	-0.03241	-0.021046	MAL1P3.01b; PFA0575c	conserved protein, unknown function
PF3D7_0112000	-0.03256	-0.104504	-0.1737	-0.144031	0.2952	0.134955	0.2179	0.0473125	-0.04783	0.00161826	0.0575	0.00302058	MAL1P3.01; PFA0580c	TatD-like deoxyribonuclease
PF3D7_0112100	0.006059	0.0308832	-0.08976	-0.031659	0.2306	-0.0436306	0.09914	-0.034746	0.03809	0.0152218	0.05878	-0.0147519	MAL1P3.02; PFA0585w	conserved Plasmodium protein, unknown function
PF3D7_0112200	0.06726	0.0409854	0.08599	-0.0637282	0.2364	-0.0632334	0.1718	-0.138242	0.1141	0.0422082	0.02591	0.0459342	MAL1P3.03; PFA0590w	multidrug resistance-associated protein 1
PF3D7_0112300	-0.03226	-0.0401535	-0.1309	-0.0797183	0.2294	-0.110684	0.05459	-0.093652	-0.1345	-0.0746664	-0.1512	-0.0643178	MAL1_18s; MAL1_18s	18S ribosomal RNA
PF3D7_0112400	-0.1103	-0.0013005	-0.1707	-0.0203904	-0.2286	0.008265	-0.1467	-0.007996	-0.06541	-0.0191062	-0.0868	-0.0049368	MAL1_ITS1; MAL1_ITS1	unspecified product
PF3D7_0112500	-0.1127	-0.0023024	-0.2094	-0.017656	-0.2129	-0.022728	-0.1619	-0.023444	-0.1017	-0.00109706	-0.09618	0.0044252	MAL1_5.8s; MAL1_5.8s	5.8S ribosomal RNA
PF3D7_0112600	-0.1182	0.0882336	-0.2512	-0.0518392	-0.2666	-0.1581	-0.2174	-0.13731	-0.1043	-0.0232401	-0.08571	-0.0228744	MAL1_ITS2; MAL1_ITS2	unspecified product
PF3D7_0112700	0.141	0.147677	-0.1778	-0.506018	-0.3198	-0.718932	-0.3083	-0.498145	-0.0785	-0.178999	-0.04455	-0.12709	MAL1_28s; MAL1_28s	28S ribosomal RNA
PF3D7_0112800	-0.02721	0.0149206	-0.166	-0.0254928	-0.000293	-0.0493811	0.02249	-0.0471484	-0.01304	-0.0157436	0.02296	0.0207494	MAL1P3.04; PFA0610c	Plasmodium exported protein (hyp11), unknown function
PF3D7_0112900	-0.1621	-0.0146654	-0.2024	0.0339984	0.2831	-0.0115781	0.1524	-0.027601	0.02048	0.004164	-0.04639	-0.028035	MAL1P3.05; PFA0615w	Plasmodium exported protein, unknown function
PF3D7_0113000	-0.1607	0.0390648	-0.2689	-0.161509	0.4119	-0.228483	0.2674	-0.205102	0.03415	0.0562253	-0.0245	0.0713446	MAL1P3.06; PFA0620c	glutamic acid-rich protein GARP
PF3D7_0113100	-0.04899	0.0129191	-0.1472	-0.193617	0.286	-0.191613	0.2077	-0.118675	0.1333	0.132517	0.03591	0.094846	MAL1P3.07; PFA0625w	surface-associated interspersed protein 1.1 (SURFIN 1.1)
PF3D7_0113200	-0.02022	0.160792	-0.3784	-0.146707	0.3458	-0.225753	0.1268	-0.171402	-0.01423	0.0521988	-0.01719	0.0991042	MAL1P3.08; PFA0630c	Plasmodium exported protein, unknown function
PF3D7_0113300	-0.1605	0.0112947	-0.1662	-0.216735	0.1819	-0.359128	0.01764	-0.192142	-0.134	0.0316753	-0.1657	-0.0237464	MAL1P3.09; PFA0635c	Plasmodium exported protein (hyp1), unknown function
PF3D7_0113400	0.07563	0.043561	-0.1331	-0.0773408	0.02122	0.0119266	-0.08512	-0.0496263	0.1208	0.070041	0.08378	0.0483756	MAL1P3.10; PFA0640c	Plasmodium exported protein, unknown function
PF3D7_0113600	-0.07512	-0.023677	-0.2574	-0.390079	0.3338	-0.694738	0.2809	-0.409138	0.1215	-0.0477479	0.08032	-0.127117	3D7surf1.2; MAL1P12a; MAL1P3.12; MAL1P3.12a; PFA0650w; PFA0655; PFA0655w	surface-associated interspersed protein 1.2 (SURFIN 1.2), pseudogene
PF3D7_0113700	-0.3632	0.0603148	-0.2237	-0.139497	0.3213	-0.0553185	0.2576	-0.0460971	-0.1007	0.0518716	-0.1163	0.00203092	MAL1P4.10; PFA0660w	heat shock protein 40, type II
PF3D7_0113800	-0.1378	0.137259	-0.06497	0.10138	0.3301	0.0579668	0.3378	-0.00433526	0.2229	0.0718096	0.238	0.164479	MAL1P4.11; PFA0665w	DBL containing protein, unknown function
PF3D7_0113900	0.03201	0.00744262	-0.06112	-0.0216508	-0.09534	-0.08436	-0.07684	-0.0639168	0.02584	-0.00676896	-0.03184	-0.0087514	MAL1P4.12; PFA0670c	CX3CL1-binding protein 1
PF3D7_0114000	0.07289	0.0694962	-0.08618	-0.430302	0.1381	-0.598196	0.1341	-0.374485	0.1035	-0.147396	0.1167	4.706e-05	MAL1P4.13; PFA0675w	exported protein family 1
PF3D7_0114100	0.08334	0.074906	-0.441	-0.0412	0.3561	0.0769668	0.08536	0.0156516	0.05523	0.0173452	0.1441	0.0499988	MAL1P4.14; PFA0680c	Pfmc-2TM Maurer's cleft two transmembrane protein
PF3D7_0114200	0.1116	0.04015	-0.1789	-0.12492	0.171	0.0194779	0.1474	0.0313896	0.1843	0.0731276	0.111	0.0443756	MAL1P4.15; PFA0685c	exported protein family 3
PF3D7_0114300	-0.01664	0.0257975	-0.1979	-0.056148	0.4973	0.133156	0.3766	0.113705	0.2431	0.0839109	0.2589	0.128678	MAL1P4.16; PFA0690w	exported protein family 4, pseudogene
PF3D7_0114400	0.1435	0.0816871	-0.04998	-0.021619	-0.04665	-0.0472768	0.04831	0.0103976	0.08185	0.0462234	0.1136	0.0693554	MAL1P4.16c; PFA0695c	erythrocyte membrane protein 1 (PfEMP1), exon 2, pseudogene
PF3D7_0114500	-0.1931	-0.046074	-0.1928	-0.045426	0.3831	0.0221624	0.3633	0.069546	0.02292	0.0288596	0.0894	0.0275711	MAL1P4.16d; PFA0700c	Plasmodium exported protein (hyp10), unknown function
PF3D7_0114600	0.0448	0.0758322	-0.08233	-0.0064764	0.09106	-0.0104626	0.03845	-0.0486048	0.08694	0.0234147	0.1312	0.0484764	MAL1P4.16e; PFA0705c	stevor, pseudogene
PF3D7_0114700	0.2016	0.087031	-0.02125	0.0226452	-0.01067	-0.0607486	0.04437	-0.0257612	0.1631	0.084004	0.2441	0.0873538	MAL1P4.17; PFA0710c	rifin
PF3D7_0114800	-0.1154	-0.0119695	0.1747	0.0109143	0.3952	0.0426284	0.3208	0.0426	0.1616	0.06325	0.2078	0.0801354	MAL1P4.19; PFA0715c	Plasmodium exported protein (hyp7), unknown function
PF3D7_0114900	0.1204	0.0356968	-0.1571	-0.0330612	0.2159	0.0157528	0.1224	-0.01936	0.1559	0.082992	0.1137	0.0356262	MAL1P4.20; PFA0720w	Plasmodium exported protein, unknown function, pseudogene
PF3D7_0115000	-0.1231	0.0814312	-0.1306	-0.000549	0.2902	-0.123976	0.2763	-0.134323	0.1381	0.123367	0.03717	0.069297	3D7surf1.3; MAL1P4.21; PFA0725w	surface-associated interspersed protein 1.3 (SURFIN 1.3)
PF3D7_0115050	-0.06464	3e-05	-0.2848	-0.027224	0.1844	-0.00074	0.1302	0.006582	0.003401	-0.0033752	0.07758	-0.00233	0	H/ACA snoRNA
PF3D7_0115100	-0.06124	-0.00078	-0.217	-0.0264283	0.3041	-0.0094742	0.1992	0.01306	0.2474	0.0308539	0.2156	0.0875278	MAL1P4.22; PFA0735w	Plasmodium exported protein (PHISTa), unknown function
PF3D7_0115150	0.001092	0.0019092	-0.05114	-0.0227652	0.4622	0.0624594	0.2565	0.0235078	0.1667	0.0263104	0.1635	0.010524	0	Plasmodium exported protein, unknown function, pseudogene
PF3D7_0115200	-0.0363	0.116497	0.05547	-0.0815836	0.5239	-0.0905594	0.2708	0.00550174	0.1384	0.0353196	0.1934	0.110346	MAL1P4.23; PFA0740w	rifin
PF3D7_0115300	0.03931	0.0895157	0.08844	-0.0591096	0.5204	-0.0999474	0.4406	0.0048786	0.2196	0.0906986	0.1598	0.124673	MAL1P4.25; PFA0745w	rifin
PF3D7_0115400	-0.07627	0.0859602	0.1194	0.0544693	0.5338	-0.050881	0.4712	0.043946	0.217	0.061258	0.2759	0.0648686	MAL1P4.26; PFA0750w	stevor
PF3D7_0115500	0.04996	0.0519344	0.09702	0.0427467	0.3342	-0.0104199	0.2601	-0.0706868	0.1296	0.0236371	0.1569	0.042027	PFA0755w	erythrocyte membrane protein 1 (PfEMP1), pseudogene
PF3D7_0115600	0.06948	0.0987238	-0.1974	-0.159841	0.1131	-0.0910014	0.1633	-0.00426326	0.2324	0.0452472	0.1664	0.0968511	MAL1P4.28; PFA0760w	rifin
PF3D7_0115700	-0.1452	0.152462	-0.08372	-0.223957	0.2417	-0.477608	0.1652	-0.250057	0.05791	0.0021494	0.1305	0.213727	MAL1P4.29; PFA0765c	erythrocyte membrane protein 1, PfEMP1
PF3D7_0200100	-0.2042	0.174355	-0.1714	-0.369345	0.2371	-0.224886	0.3292	-0.124679	0.1045	0.0738961	0.2032	0.195849	PF02_0001; PFB0010w	erythrocyte membrane protein 1, PfEMP1
PF3D7_0200200	0.1844	0.11423	-0.2355	-0.119951	0.0817	0.00563496	0.09783	-0.0069108	0.1641	0.085867	0.1435	0.0727295	PF02_0002; PFB0015c	rifin
PF3D7_0200300	0.02495	0.0457745	-0.1275	-0.0521148	-0.02775	-0.060121	0.03353	-0.0102956	0.117	0.0565736	0.1867	0.0813624	PF02_0003; PFB0020c	erythrocyte membrane protein 1 (PfEMP1), exon 2
PF3D7_0200400	0.06407	0.0790281	-0.02774	-0.0193948	0.03053	-0.0556948	0.122	0.0012234	0.1393	0.0547008	0.1689	0.0752142	PF02_0004; PFB0025c	stevor
PF3D7_0200500	0.1169	0.0996163	-0.2471	-0.125891	-0.1014	-0.0850988	0.08845	0.0168012	0.1267	0.054637	0.2428	0.131526	PF02_0005; PFB0030c	rifin
PF3D7_0200600	0.09931	0.0590498	-0.07445	-0.053483	0.04886	-0.00790568	0.2225	0.087886	0.1559	0.0702347	0.2469	0.126428	PF02_0006; PFB0035c	rifin
PF3D7_0200700	0.1041	0.0906732	-0.08637	0.0038974	-0.1583	-0.0803988	0.08505	0.035749	-0.05072	0.0439324	0.2944	0.160124	PF02_0007; PFB0040c	rifin
PF3D7_0200800	0.2004	0.105778	0.1377	0.0848336	-0.2339	-0.150322	-0.1228	-0.0784492	-0.01428	-0.0007028	-0.003519	0.0001988	PF02_0008; PFB0045c	erythrocyte membrane protein 1 (PfEMP1), exon 2, pseudogene
PF3D7_0200900	0.1406	0.0910062	0.07858	0.0112564	0.1516	-0.0219296	0.1085	0.00942718	0.2039	0.106036	0.2151	0.12311	PF02_0009; PFB0050c	stevor, pseudogene
PF3D7_0201000	0.1699	0.0777308	0.03882	-0.0231644	-0.001178	-0.0655568	0.1468	0.0061836	0.1552	0.0601894	0.2186	0.0762254	PF02_0010; PFB0055c	rifin
PF3D7_0201100	0.02224	-0.00331948	0.239	0.039582	0.1879	0.014198	0.3009	0.00465326	0.2385	0.021268	0.2409	0.0203592	PF02_0011; PFB0056c	Plasmodium exported protein, unknown function, fragment
PF3D7_0201200	-0.02241	0.0491079	0.143	0.0483997	0.5444	0.007802	0.5148	-0.00016686	0.271	0.0962245	0.2206	0.0896293	PF02_0012; PFB0060w	rifin
PF3D7_0201300	-0.03641	0.0654217	0.07343	0.0229223	0.4625	-0.056566	0.481	0.0405496	0.0792	0.0087004	0.246	0.0821652	PF02_0013; PFB0065w	stevor
PF3D7_0201400	-0.09583	0.0469106	-0.03079	0.0331734	0.4987	0.100804	0.4077	0.128412	0.09985	0.042656	0.2325	0.0670998	PF02_0014; PFB0070w	Plasmodium exported protein (hyp10), unknown function
PF3D7_0201500	-0.01249	0.0479778	-0.306	-0.0765898	-0.05049	-0.073774	0.05231	0.00653164	0.1359	0.0527844	0.1101	0.0423298	PF02_0015; PFB0075c	Plasmodium exported protein (hyp9), unknown function
PF3D7_0201600	-0.2788	0.124995	0.09986	-0.0785682	0.2047	-0.11021	0.3009	-0.118096	0.1373	0.107449	-0.02345	0.0761579	PF02_0016; PFB0080c	PHISTb domain-containing RESA-like protein 1
PF3D7_0201700	-0.3235	0.119133	-0.1776	-0.0462849	0.3084	-0.228174	0.2935	-0.197675	-0.2314	0.0856752	-0.1384	0.0161472	PF02_0017; PFB0085c	DnaJ protein, putative
PF3D7_0201800	-0.2549	0.010727	0.02045	-0.0987935	0.5088	-0.138998	0.3154	-0.0918864	-0.006811	-0.0314968	0.04528	-0.0216322	PF02_0018; PFB0090c	knob associated heat shock protein 40
PF3D7_0201900	-0.1337	0.149976	0.03492	-0.384309	0.36	-0.336758	0.3214	-0.226092	0.03377	0.00578374	-0.004367	0.0567785	PF02_0019; PFB0095c	erythrocyte membrane protein 3
PF3D7_0202000	-0.3566	0.113404	-0.2142	-0.528974	0.2184	-0.470709	0.1513	-0.324712	-0.02529	-0.0244625	0.001859	0.071651	PF02_0020; PFB0100c	knob-associated histidine-rich protein
PF3D7_0202100	0.004071	0.0632899	-0.05868	0.0804242	-0.1189	-0.123043	-0.148	-0.121425	-0.04616	-0.0036308	0.0449	0.0316585	PF02_0021; PFB0105c	liver stage associated protein 2
PF3D7_0202200	0.06704	0.054444	0.03229	0.0197721	0.09546	0.038833	0.04176	0.0229298	0.08932	0.0595354	0.0202	0.00588642	PF02_0022; PFB0106c	EMP1-trafficking protein
PF3D7_0202300	-0.1697	0.00643988	-0.09932	-0.0557218	0.1883	0.0280969	0.2447	0.0150709	-0.1277	0.0150972	-0.07155	0.016682	PF02_0023; PFB0110w	Plasmodium exported protein (hyp11), unknown function
PF3D7_0202400	-0.196	0.211863	-0.1122	-0.190377	0.3755	-0.380409	0.2484	-0.243623	0.01266	-0.023958	-0.02318	-0.0374035	PF02_0024; PFB0115w	translation-enhancing factor
PF3D7_0202500	-0.5103	0.037216	-0.1058	-0.058918	0.2825	-0.038474	0.2511	-0.0310796	-0.1616	-0.0093974	-0.1023	0.0155306	PF02_0025; PFB0120w	early transcribed membrane protein 2
PF3D7_0202600	0.08162	0.0577998	-0.2234	-0.0119847	0.0578	-0.183411	0.03776	-0.255246	0.00221	0.0515667	0.02182	0.0222347	PF02_0026; PF3D7_0202600.1; PF3D7_0202600.2; PFB0125c	nucleic acid-binding protein, putative
PF3D7_0202700	-0.002539	0.138708	-0.1649	-0.0205437	0.1075	-0.0474892	0.07942	-0.113464	0.04798	0.0510616	-0.003907	-0.0216775	PF02_0027; PFB0130w	octaprenyl pyrophosphate synthase
PF3D7_0202800	-0.05349	0.0324144	-0.3393	-0.0865146	0.02071	-0.0512248	0.06357	-0.0295614	-0.03658	-0.0289603	0.07463	0.0269272	PFB0135w	conserved Plasmodium protein, unknown function
PF3D7_0202900	-0.03705	0.0701773	-0.3232	-0.0329097	0.005528	0.0416313	0.0943	-0.00065108	-0.05104	0.049028	0.09122	0.0559757	PF02_0028; PFB0140w	palmitoyltransferase DHHC12, putative
PF3D7_0203000	-0.01163	0.22143	-0.3349	0.0985986	0.158	-0.132338	0.2473	-0.0720139	-0.1555	0.115682	0.03278	0.0445198	PF02_0029; PFB0145c	repetitive organellar protein, putative
PF3D7_0203100	-0.07635	0.139951	-0.444	0.0415687	0.02442	0.0675863	0.05813	-0.0652618	-0.06853	-0.00472168	0.1096	-0.0386318	PF02_0030; PFB0150c	protein kinase, putative
PF3D7_0203200	-0.01002	0.00371444	-0.4316	-0.0551253	0.06052	-0.0597656	-0.08716	-0.0653386	-0.1267	0.0859076	-0.09832	0.0194832	PF02_0030; PFB0150c; PFB0151c	conserved Plasmodium protein, unknown function
PF3D7_0203300	-0.05694	0.0360623	-0.4663	-0.0245096	0.163	-0.04015	0.06311	-0.104726	0.01688	-0.0120336	-0.04442	-0.0080684	PF02_0031; PFB0160w	ERCC1 nucleotide excision repair protein, putative
PF3D7_0203400	-0.06837	0.031109	-0.4758	-0.146735	0.1645	-0.0315555	0.1135	-0.0352952	0.08179	-0.00123498	0.01138	-0.013673	PF02_0032; PFB0161c	conserved Plasmodium protein, unknown function
PF3D7_0203500	-0.2524	0.002152	-0.3239	-0.00794	0.4372	0.000778	0.3233	-0.004046	-0.03672	-0.006836	-0.05181	0.002944	1400.pre-trna-gln-1; MAL2_tRNA.Gln1; MAL2_tRNA.Gln1	tRNA Glutamine
PF3D7_0203600	-0.2219	0.044538	-0.489	0.0126292	0.1662	-0.0300178	0.01823	-0.0996125	0.1642	0.042727	0.07532	-0.0121138	PF02_0033; PFB0170w	conserved Plasmodium protein, unknown function
PF3D7_0203700	0.09497	0.0592692	-0.5713	-0.341281	-0.4069	-0.250184	-0.2769	-0.172512	-0.1203	-0.0732689	0.05983	0.0333756	PF02_0034; PFB0175c	protein MAK16, putative
PF3D7_0203800	-0.1446	0.066994	-0.4188	-0.294843	0.06349	-0.0726435	0.01594	-0.0110185	0.0382	-0.0572788	0.01505	-0.106903	1400.t00202; 1400.t00265; PF02_0035; PF02_0036; PFB0176c; PFB0177c	conserved Plasmodium protein, unknown function
PF3D7_0203900	-0.169	0.0172176	-0.4247	-0.159847	0.0995	-0.135657	0.02311	-0.131021	0.01053	0.00413962	-0.02395	-0.0389175	PF02_0037; PFB0180w	5'-3' exonuclease, putative
PF3D7_0204000	0.07882	0.0444699	-0.3641	-0.136373	-0.09955	-0.183479	-0.1473	-0.211943	-0.0455	-0.0105582	0.04188	-0.0620414	PF02_0038; PFB0185w	condensin-2 complex subunit H2, putative
PF3D7_0204100	-0.1447	-0.0127192	-0.1761	-0.248676	0.2571	-0.189731	0.1986	-0.132811	0.0302	0.0227246	0.002778	-0.0881787	PF02_0039; PFB0190c	Sel1 repeat-containing protein, putative
PF3D7_0204200	-0.2729	0.00146742	-0.579	-0.15139	0.3216	-0.0910396	0.1911	-0.0664254	-0.1658	-0.0353059	-0.1329	-0.0241043	PF02_0040; PFB0194w	conserved Plasmodium protein, unknown function
PF3D7_0204300	-0.01152	0.157826	-0.3154	0.0412478	0.002153	-0.110839	-0.05209	-0.0855188	-0.09161	0.0213945	-0.1275	-0.0238209	PF02_0041; PFB0195c	conserved Plasmodium protein, unknown function
PF3D7_0204400	0.07068	0.0404638	-0.182	-0.0590234	-0.05441	-0.0188613	-0.1229	-0.0444872	-0.04733	-0.0466139	-0.07697	-0.0488211	PFB0196c	dynein light chain, putative
PF3D7_0204500	0.09171	0.0714048	-0.2587	-0.0082502	-0.2472	-0.135122	-0.2158	-0.100579	-0.1051	-0.0564082	-0.07808	-0.0562448	PF02_0042; PFB0200c	aspartate transaminase
PF3D7_0204600	-0.1024	0.176732	-0.2998	-0.0030752	0.1452	-0.0310553	0.118	-0.0767837	-0.1771	0.0357016	-0.04572	0.0971434	PF02_0043; PFB0205c	5'-3' exonuclease, putative
PF3D7_0204700	-0.4422	0.0910837	-0.5131	-0.0403868	0.468	-0.364736	0.5008	-0.237514	-0.01006	0.0147486	-0.01046	-0.0091363	PF02_0044; PFB0210c	hexose transporter
PF3D7_0204800	-0.07234	-0.0220278	-0.1019	-0.0288735	-0.1064	-0.0615497	-0.1948	-0.12138	0.09152	0.0314961	-0.03857	-0.0190276	PF02_0045; PFB0215c	3'-5' exonuclease, putative
PF3D7_0204900	-0.05031	-0.0121513	-0.0404	-0.133893	-0.02383	-0.156736	-0.1587	-0.134959	0.03689	-0.0142914	-0.02195	-0.0381349	PF02_0046; PFB0220w	2-methoxy-6-polyprenyl-1,4-benzoquinol methylase, mitochondrial, putative
PF3D7_0205000	0.0572	-0.0460254	-0.2638	-0.0659426	-0.1452	-0.068958	-0.1268	-0.0075544	-0.03835	-0.020322	-0.0657	0.0017293	PF02_0047; PFB0225c	conserved Plasmodium protein, unknown function
PF3D7_0205100	-0.05457	0.0445763	-0.2008	-0.235355	-0.0622	-0.14753	-0.02078	-0.109749	0.08971	-0.0360704	0.1469	-0.0151335	PF02_0048; PFB0227c; PFB0230c	conserved Plasmodium protein, unknown function
PF3D7_0205200	0.1637	0.016796	-0.2714	-0.112367	-0.1585	-0.068955	-0.1119	-0.0417728	0.01213	0.0169638	0.002096	0.0094238	PF02_0048; PFB0230c	MORN repeat protein, putative
PF3D7_0205300	0.186	0.0739598	-0.1823	-0.21255	-0.07408	0.0551234	-0.06311	-0.0586148	0.01125	-0.00869522	0.00505	-0.0058046	PF02_0049; PFB0235w	conserved Plasmodium protein, unknown function
PF3D7_0205400	-0.02376	0.0740515	-0.1989	0.0235856	0.1472	-0.107027	0.0687	-0.191824	-0.09442	-0.0520205	0.008043	-0.0518531	PF02_0050; PFB0240w	PCI domain-containing protein, putative
PF3D7_0205500	-0.2726	-0.0197096	-0.2802	-0.0941434	0.0206	-0.0395547	0.05348	-0.0232738	-0.1012	-0.00171732	-0.1256	-0.0342192	PF02_0051; PFB0245c	DNA-directed RNA polymerase II 16 kDa subunit, putative
PF3D7_0205600	-0.3326	0.0114823	-0.2849	-0.050859	0.02939	-0.184467	0.1383	-0.122391	-0.2173	-0.0459373	-0.04382	-0.0561649	PF02_0052; PFB0250w	conserved Plasmodium protein, unknown function
PF3D7_0205700	-0.1258	0.00180064	-0.3243	-0.190528	0.1137	0.0215674	-0.06371	-0.0287959	-0.1409	-0.00622234	-0.01061	-0.0036178	1400.t00249; 1400.t00268; PF02_0053; PF02_0054; PF3D7_0205700.1; PF3D7_0205700.2; PFB0255w; PFB0256w	RNA-binding protein, putative
PF3D7_0205800	0.06025	0.0537752	-0.144	-0.0235584	0.1099	0.0098096	0.1788	0.0257546	0.08176	0.0391005	0.04146	0.0452864	PFB0257c	PH domain-containing protein, putative
PF3D7_0205900	-0.153	0.12018	-0.2457	-0.0594198	0.2346	-0.26036	0.1026	-0.267481	-0.06877	-0.0782678	-0.07663	-0.0710184	PF02_0055; PFB0260w	26S proteasome regulatory subunit RPN1, putative
PF3D7_0206000	-0.1064	0.0809608	-0.2837	0.0279935	0.1239	-0.136861	0.0366	-0.075043	-0.01878	0.0421167	-0.05028	0.0530402	PF02_0056; PFB0265c	DNA repair protein RAD2, putative
PF3D7_0206100	-0.1031	0.0416402	-0.3076	-0.0773852	0.1202	-0.0171696	0.033	-0.00236392	-0.01572	-0.0718553	-0.04872	0.0167308	PF02_0057; PFB0270w	cysteine desulfuration protein SufE
PF3D7_0206200	-0.09926	0.13914	-0.3258	-0.0733208	0.2542	-0.322596	0.188	-0.259045	0.1646	0.0188194	0.03628	-0.0420366	PF02_0058; PFB0275w	pantothenate transporter
PF3D7_0206300	-0.09582	0.206773	-0.3798	-0.05521	0.2418	-0.0507108	0.08208	-0.040793	-0.03345	-0.0840881	0.01622	-0.0345134	PF02_0059; PF02_0060; PF3D7_0206400; PFB0279w; PFB0280w	pentafunctional AROM polypeptide, putative, pseudogene
PF3D7_0206500	-0.1345	0.0711627	-0.265	-0.340775	0.1883	-0.20994	0.1812	-0.196473	-0.03056	-0.045662	0.02421	-0.0242092	PF02_0061; PFB0285c	conserved Plasmodium protein, unknown function
PF3D7_0206600	-0.1272	-0.0043718	-0.4284	-0.0421384	0.3751	0.0602046	0.2196	0.0454454	0.003191	0.0571538	0.02371	0.036125	PF02_0062; PFB0290c	DNA-directed RNA polymerase III subunit RPC10, putative
PF3D7_0206700	-0.1253	0.185494	-0.4324	-0.006464	0.3758	-0.150719	0.2181	-0.132236	0.00302	-0.0298652	0.02785	0.0104577	PF02_0063; PFB0295w	adenylosuccinate lyase
PF3D7_0206800	-0.1804	0.00973524	-0.5624	-0.226991	-0.1824	-0.229298	-0.06545	-0.0990964	-0.09875	-0.036273	-0.067	-0.0185355	PF02_0064; PFB0300c	merozoite surface protein 2
PF3D7_0206900	-0.05095	-0.00453564	-0.2621	-0.0439678	-0.07107	-0.0849638	-0.09413	-0.0603376	0.02892	0.0301609	-0.0211	0.006662	PF02_0065; PF3D7_0206900.1; PF3D7_0206900.2; PFB0305c	merozoite surface protein 5
PF3D7_0207000	0.02863	0.0645866	-0.2254	-0.0740112	-0.3699	-0.219834	-0.3042	-0.190282	-0.1514	-0.065536	-0.0986	-0.0245818	PF02_0066; PFB0310c	merozoite surface protein 4
PF3D7_0207100	0.02008	-0.0570616	-0.3405	-0.0568784	0.07624	-0.136142	0.06957	-0.144641	0.1536	-0.0773726	0.09189	-0.0030166	PF02_0067; PFB0315w	conserved Plasmodium protein, unknown function
PF3D7_0207200	-0.009645	-0.023919	-0.2617	-0.0578132	0.115	-0.0564938	-0.01608	-0.0600639	-0.02327	-0.028861	0.008383	-0.0542214	PF02_0068; PFB0320c	iron-sulfur assembly protein, putative
PF3D7_0207300	-0.156	0.0354892	-0.3418	-0.135517	0.1885	-0.355622	0.1703	-0.263894	0.1328	0.0593568	0.1213	-0.0221943	PF02_0069; PFB0325c	serine repeat antigen 8
PF3D7_0207400	0.1951	0.0297376	-0.3041	-0.189982	0.02671	-0.368228	-0.002069	-0.394497	0.03037	0.0576784	0.09814	-0.107317	PF02_0070; PFB0330c	serine repeat antigen 7
PF3D7_0207500	0.02242	0.171526	-0.4534	-0.11439	-0.0744	-0.44794	-0.03059	-0.330691	0.08548	0.0898532	0.1536	0.143615	PF02_0071; PFB0335c	serine repeat antigen 6
PF3D7_0207600	-0.1365	0.113072	-0.3748	-0.344443	0.1747	-0.434329	0.009648	-0.409911	0.06358	0.0649532	-0.1201	-0.0868156	PF02_0072; PFB0340c	serine repeat antigen 5
PF3D7_0207700	0.02718	0.116382	-0.2583	-0.215002	0.0408	-0.438694	0.2246	-0.396095	-0.02974	-0.0390204	-0.01581	-0.0522054	PF02_0073; PFB0345c	serine repeat antigen 4
PF3D7_0207800	-0.09076	0.161064	-0.5096	-0.148753	-0.1299	-0.376772	-0.05202	-0.454761	0.06796	0.0796303	0.03207	0.0178028	PF02_0074; PFB0350c	serine repeat antigen 3
PF3D7_0207900	-0.03631	0.270346	-0.3513	-0.202464	-0.1732	-0.479805	-0.123	-0.365286	-0.01059	0.0210765	0.000427	-0.00016814	PF02_0075; PFB0355c	serine repeat antigen 2
PF3D7_0208000	-0.3353	0.101005	-0.4434	-0.0032796	0.2167	-0.149106	0.2284	-0.242439	-0.009696	0.142287	-0.0211	0.0806495	PF02_0076; PFB0360c	serine repeat antigen 1
PF3D7_0208100	-0.09504	0.052544	-0.2323	-0.301078	0.1339	-0.046882	0.1366	-0.112987	0.01641	-0.0305661	0.006595	-0.0275014	PF02_0077; PF3D7_0208100.1; PF3D7_0208100.2; PFB0365w	conserved Plasmodium protein, unknown function
PF3D7_0208200	-0.06754	0.0528896	-0.2696	-0.0851346	-0.06165	-0.138618	-0.1256	-0.141056	0.02195	0.019099	-0.07236	-0.015997	PF02_0078; PFB0370c	KRR1 small subunit processome component, putative
PF3D7_0208300	-0.1146	0.0417108	-0.3801	-0.146681	0.08957	-0.108421	0.01904	-0.0811016	0.06616	0.0218899	-0.1325	-0.0957859	PF02_0079; PFB0375w	conserved Plasmodium protein, unknown function
PF3D7_0208400	-0.1156	0.0283785	-0.4317	-0.102216	0.1592	-0.00235154	0.08997	0.0481425	-0.1084	0.0366079	-0.06335	0.055649	PF02_0080; PFB0380c	conserved Plasmodium protein, unknown function
PF3D7_0208500	0.02637	-0.025223	-0.1511	-0.0682966	0.1252	0.0246212	0.08925	0.0162475	0.0955	0.0121116	-0.05172	0.0024346	PF02_0081; PFB0385w	acyl carrier protein
PF3D7_0208600	-0.06538	0.0352411	-0.3868	-0.0361608	0.04756	-0.150653	0.1218	-0.157784	-0.05201	0.0081748	-0.1398	0.0230651	PF02_0082; PFB0390w	ribosome-recycling factor
PF3D7_0208700	-0.2621	0.0552543	-0.2678	-0.133427	0.1467	-0.0219864	0.2673	0.0063272	-0.07432	0.0144258	0.02654	-0.00634424	PF02_0083; PF3D7_0208700.1; PF3D7_0208700.2; PFB0391c	SHS2 domain-containing protein, putative
PF3D7_0208800	-0.2243	0.0015094	-0.278	-0.0372905	0.1953	-0.0601688	0.2899	-0.021826	-0.03084	-0.0174178	0.08777	-0.0727734	PF02_0084; PFB0395w	conserved Plasmodium protein, unknown function
PF3D7_0208900	-0.005238	0.11779	-0.1469	-0.0429469	-0.08434	-0.164698	-0.1015	-0.165592	-0.07019	-0.0614198	-0.07931	-0.0781763	PF02_0085; PFB0400w	6-cysteine protein P230p
PF3D7_0209000	-0.05284	0.056103	-0.2448	-0.31036	0.1774	-0.518263	0.1311	-0.404676	0.01172	-0.00666802	0.07644	-0.0940824	PF02_0086; PFB0405w	6-cysteine protein P230
PF3D7_0209100	-0.1148	0.0968186	-0.3229	-0.177165	0.1095	-0.292908	0.03798	-0.304809	-0.0488	-0.0101771	-0.1184	-0.0202539	PF02_0087; PFB0410c	patatin-like phospholipase 1
PF3D7_0209200	-0.1379	-0.0138282	-0.208	-0.12226	0.1295	-0.083409	-0.03764	-0.137283	-0.1325	0.0480212	-0.1092	-0.0095668	PF02_0088; PFB0415c	exosome complex component MTR3, putative
PF3D7_0209300	-0.1887	0.0388548	-0.386	-0.0146124	0.08936	-0.0359276	-0.02828	-0.0437202	0.05864	-0.0449897	-0.004768	-0.0233514	PF02_0089; PFB0420w	2C-methyl-D-erythritol 2,4-cyclodiphosphate synthase
PF3D7_0209400	-0.165	0.113828	-0.2381	-0.0242935	0.09126	-0.187822	-0.138	-0.0144026	-0.1459	-0.0231318	-0.1884	0.00613546	PF02_0090; PFB0423c; PFB0425c	conserved protein, unknown function
PF3D7_0209500	-0.07102	-0.0364132	-0.4229	-0.094891	0.1089	-0.0413782	0.06402	-0.15506	-0.003274	-0.0566636	0.06944	-0.0295803	PF02_0090; PFB0425c	conserved Plasmodium protein, unknown function
PF3D7_0209600	-0.1385	0.106801	-0.2263	-0.194434	0.1176	-0.240523	0.1227	-0.367389	0.1052	-0.0669184	-0.0325	-0.112503	PF02_0091; PFB0435c	transporter, putative
PF3D7_0209700	-0.1565	-0.0138933	-0.214	-0.262359	0.2264	-0.221983	0.09887	-0.298115	-0.01072	-0.00870384	-0.05882	-0.0602819	PF02_0092; PFB0440c	RING zinc finger protein, putative
PF3D7_0209800	-0.3608	0.0540832	-0.5947	-0.238136	0.3948	-0.191098	0.2907	-0.197052	0.004997	-0.0479315	0.02929	-0.152443	PF02_0093; PFB0445c	ATP-dependent RNA helicase UAP56
PF3D7_0209900	-0.3594	0.0232174	-0.5656	-0.004234	0.3869	-0.0033488	0.2731	-0.00814258	0.01071	0.016623	0.02785	-0.0100037	PF02TR001; PF02TR001	non-coding RNA
PF3D7_0210000	-0.3619	0.015633	-0.4316	-0.0222876	0.1578	-0.031542	0.1808	-0.034942	-0.03075	-0.012454	0.08729	-0.018602	PF02_0094; PFB0450w	secretory complex protein 61 gamma subunit
PF3D7_0210100	-0.5555	-0.0553074	-0.4473	-0.0937796	0.2654	0.0388778	0.3283	0.0099502	-0.2763	0.021548	-0.139	0.0067034	PF02_0095; PF3D7_0210100.1; PF3D7_0210100.2; PFB0455w	60S ribosomal protein L37ae, putative
PF3D7_0210200	-0.06248	-0.0498247	-0.5199	-0.19679	0.1928	-0.176524	0.3155	-0.17626	-0.01628	-0.0367562	-0.01382	-0.0350632	PF02_0096; PFB0460c	conserved Plasmodium protein, unknown function
PF3D7_0210300	-0.05741	0.100793	-0.4532	0.0138328	-0.04134	-0.205565	-0.0214	-0.126947	-0.2517	-0.0334368	-0.07219	-0.0336314	PF02_0097; PFB0465c	monocarboxylate transporter, putative
PF3D7_0210400	-0.1297	0.0565656	-0.5137	0.0289708	-0.06478	-0.0178399	-0.07889	-0.036032	-0.1875	-0.0130864	-0.04201	-0.0109579	PFB0467w	50S ribosomal protein L33, putative
PF3D7_0210500	0.03051	-0.0251293	-0.07138	0.0756282	0.02149	0.0222803	-0.05942	-0.103189	-0.01734	-0.0218334	-0.08023	-0.0723917	PF02_0098; PFB0470w	conserved Plasmodium protein, unknown function
PF3D7_0210600	-0.2571	-0.0245728	-0.4274	-0.202031	0.2988	0.0282945	0.2297	0.0301001	-0.09268	0.0281409	-0.03674	0.0173986	PF02_0099; PFB0475c	protein CERLI1
PF3D7_0210700	-0.06923	-0.0252458	-0.3734	-0.024626	0.1915	0.0113673	0.1711	0.0283327	-0.0755	-0.0120558	0.009156	0.0134072	PF02_0100; PFB0480w	syntaxin, Qa-SNARE family
PF3D7_0210800	0.1107	0.063791	-0.004605	0.0502533	0.08118	0.0437431	0.03805	0.0274555	-0.009607	-0.0046072	-0.03106	-0.0236784	PF02_0101; PFB0485c	conserved Plasmodium protein, unknown function
PF3D7_0210900	-0.1181	0.0455662	-0.2299	-0.014999	0.09319	-0.123683	0.03011	-0.0952903	0.02738	0.0252511	-0.01873	0.0191929	PF02_0102; PFB0490c	conserved Plasmodium protein, unknown function
PF3D7_0211000	-0.3101	-0.0219388	-0.3011	0.0281846	0.2452	0.020986	0.08934	0.01402	-0.02268	0.0117455	-0.03817	0.0257578	PF02TR002; PF02TR002	non-coding RNA
PF3D7_0211100	0.08716	-0.018652	0.03161	-0.0143551	0.0365	0.100557	0.002331	0.0664782	-0.096	-0.0019804	-0.1434	0.0295887	PF02_0103; PFB0495w	conserved Plasmodium protein, unknown function
PF3D7_0211200	-0.09127	-0.0288402	-0.4059	-0.0038842	0.07365	-0.0518104	0.04012	-0.0402512	0.1098	-0.011304	0.1239	0.0116722	PF02_0104; PFB0500c	ras-related protein Rab-5A
PF3D7_0211300	0.07014	0.0425784	-0.1627	-0.0853471	0.000451	-0.00533946	0.03734	0.0162662	-0.2226	-0.1295	-0.03276	-0.0267672	PF02_0105; PFB0501c	ubiquinol-cytochrome-c reductase complex assembly factor 1, putative
PF3D7_0211400	-0.157	-0.02177	-0.2281	-0.185326	0.09955	0.00349678	0.1985	-0.0139186	0.079	0.064677	-0.005293	0.0813268	PF02_0106; PFB0505c	beta-ketoacyl-ACP synthase III
PF3D7_0211500	-0.1561	0.061009	-0.3177	-0.0341408	0.1101	-0.274487	0.2163	-0.237257	0.07403	-0.0197909	0.01139	0.0208152	PF02_0107; PFB0510w	GAF domain-related protein, putative
PF3D7_0211600	-0.02431	0.025758	-0.4084	-0.0204553	0.1399	-0.0140088	0.05083	-0.0363448	0.1478	-0.0329852	0.1013	-0.0121832	PF02_0108; PFB0515w	UDP-N-acetylglucosamine transferase subunit ALG14, putative
PF3D7_0211700	-0.2194	0.0107332	-0.3102	-0.222573	0.02712	-0.0832178	0.003407	-0.0575295	0.05878	-0.0340682	-0.1158	0.0249212	PF02_0109; PFB0520w	tyrosine kinase-like protein, putative
PF3D7_0211800	-0.3514	0.0134122	-0.3329	-0.136913	0.3556	-0.317683	0.3152	-0.32504	-0.0134	-0.023132	0.05271	-0.0225307	PF02_0110; PFB0525w	asparagine--tRNA ligase
PF3D7_0211900	0.01793	0.0789302	-0.2469	0.0288305	0.03715	-0.14341	0.05167	-0.00927848	0.006003	-0.00620008	0.1669	0.0734298	PF02_0111; PFB0530c	pseudouridine synthase, putative
PF3D7_0212000	0.08983	0.093413	-0.1249	-0.057032	-0.06937	0.0151068	-0.00655	0.00570054	0.0244	-0.0042322	0.1998	0.00283622	PF02_0112; PFB0535w	GDP-fructose:GMP antiporter, putative
PF3D7_0212100	-0.3383	-0.0780389	-0.5668	-0.200605	0.3221	-0.12036	0.2078	-0.0765842	-0.08313	0.0431258	-0.2118	-0.0058906	PF02_0113; PFB0540w	conserved Plasmodium protein, unknown function
PF3D7_0212200	-0.1915	-0.0273224	-0.2772	-0.10857	0.06348	-0.0416781	0.0322	-0.0224139	-0.06717	-0.040531	0.01623	0.0164276	PF02_0114; PFB0545c	ribosomal protein L12, mitochondrial, putative
PF3D7_0212300	-0.3706	0.0915573	-0.3185	-0.232344	0.3444	-0.288899	0.2354	-0.202528	-0.08654	0.00326312	-0.2013	-0.0323502	PF02_0115; PFB0550w	eukaryotic peptide chain release factor subunit 1, putative
PF3D7_0212400	-0.4353	-0.0225934	-0.5409	0.0908937	0.3072	-0.0627923	0.2429	-0.131079	-0.02579	0.0494142	-0.1193	-0.0743107	PF02_0116; PFB0555c	conserved Plasmodium membrane protein, unknown function
PF3D7_0212500	-0.4273	0.0536242	-0.5848	0.0273939	0.3723	-0.101756	0.2536	-0.203755	-0.03729	-0.0008936	-0.06371	-0.0747767	PF02_0117; PFB0560w	conserved Plasmodium protein, unknown function
PF3D7_0212600	-0.05934	-0.034209	-0.5374	-0.162281	0.1081	-0.0975315	0.1548	-0.0270218	-0.03634	-0.05595	-0.01649	-0.0248254	PF02_0118; PFB0570w	secreted protein with altered thrombospondin repeat domain
PF3D7_0212700	0.006523	0.017375	-0.118	-0.0580318	-0.07743	-0.0762014	-0.1757	-0.131248	-0.09785	-0.0585719	0.0554	0.0054226	PF02_0119; PFB0575c	SRR1-like protein
PF3D7_0212800	-0.1923	0.104318	-0.5433	-0.0852037	0.1224	-0.234406	0.1249	-0.245875	-0.1427	-0.0666518	0.06475	0.0210804	PF02_0120; PFB0580w	multidrug efflux pump, putative
PF3D7_0212900	-0.06824	0.0298686	-0.1702	-0.0133762	0.07643	-0.0995826	0.1445	-0.123226	0.1231	0.00147864	0.04036	0.0343258	PF02_0121; PFB0585w	arginyl-tRNA--protein transferase
PF3D7_0213000	0.09776	-0.0092552	-0.007403	-0.0027538	0.1569	-0.074638	0.1318	-0.0520164	0.0802	-0.0132756	0.05968	0.0123804	PF02_0122; PFB0590w	conserved protein, unknown function
PF3D7_0213100	-0.1972	0.144544	-0.225	-0.0186788	0.1347	-0.117286	0.2734	-0.173778	-0.1809	0.0124867	-0.2307	-0.0769953	PF02_0123; PFB0595w	protein SIS1
PF3D7_0213200	-0.06277	-0.00730824	-0.2055	-0.0585316	-0.03184	0.0116474	-0.07736	-0.0349428	-0.1475	-0.0564918	0.01332	-0.021489	PF02_0124; PFB0600c	conserved protein, unknown function
PF3D7_0213300	-0.05786	-0.010343	-0.04185	-0.03662	-0.03498	-0.0509448	-0.02814	-0.0233144	-0.01557	-0.039995	0.1093	0.0068134	PFB0601c	conserved protein, unknown function
PF3D7_0213400	-0.0424	-0.0497349	-0.2719	-0.165939	-0.01608	-0.0526076	-0.07362	-0.142051	-0.1627	0.0265849	-0.002725	0.0325384	PF02_0125; PFB0605w	protein kinase 7
PF3D7_0213500	0.1666	0.0335136	-0.1969	-0.151296	-0.08188	-0.0978475	0.07656	-0.143739	-0.05379	-0.115747	0.1957	-0.103731	PF02_0126; PFB0610c	tetratricopeptide repeat protein, putative
PF3D7_0213600	-0.1922	0.0164786	-0.4397	-0.00504712	0.2681	0.0089484	0.1383	-0.169132	-0.05428	0.0152894	-0.0841	0.00838666	PF02_0127; PFB0615c	conserved Plasmodium protein, unknown function
PF3D7_0213700	-0.2625	0.00136586	-0.4508	-0.050338	0.2908	-0.009973	0.2176	0.0214736	-0.04516	-0.0133102	-0.1016	0.0241327	PF02_0128; PFB0620w	conserved protein, unknown function
PF3D7_0213800	-0.1304	0.116472	-0.2361	0.162099	0.03374	-0.0246945	0.08996	-0.0724755	-0.08723	0.129732	0.05967	0.0947736	PF02_0129; PFB0625w	conserved protein, unknown function
PF3D7_0213900	-0.2963	0.0918085	-0.2047	-0.136665	0.314	-0.216838	0.3152	-0.129216	-0.101	0.0449851	-0.1868	-0.044652	PF02_0130; PFB0630c	RTR1 domain-containing protein, putative
PF3D7_0214000	-0.2962	0.137444	-0.204	-0.104326	0.3144	-0.221766	0.3147	-0.320827	-0.1015	-0.0657552	-0.1864	-0.123456	PF02_0131; PFB0635w	T-complex protein 1 subunit theta
PF3D7_0214100	-0.4331	0.0916517	-0.3608	-0.0771551	0.5322	-0.231976	0.4516	-0.36336	-0.06286	-0.0184916	-0.2462	-0.0431209	PF02_0132; PFB0640c	protein transport protein SEC31
PF3D7_0214200	0.01033	0.0350024	-0.3735	-0.0757748	-0.2873	-0.172927	-0.163	-0.115962	-0.07822	-0.006038	-0.007757	-0.0135773	PF02_0133; PFB0645c	ribosomal protein L13, mitochondrial
PF3D7_0214300	-0.2633	0.126636	-0.5582	-0.2939	0.443	-0.299821	0.2903	-0.227361	0.09509	-0.0683114	0.08864	-0.0715507	PF02_0134; PFB0650w	conserved Plasmodium protein, unknown function
PF3D7_0214400	-0.3476	0.0364233	-0.5779	-0.0713594	0.182	-0.143787	0.02617	-0.0822024	-0.2206	-0.00281404	-0.1729	0.0447684	PF02_0135; PFB0655c	conserved protein, unknown function
PF3D7_0214500	-0.3289	0.002806	-0.5996	-0.0292486	0.1747	0.029609	0.04031	-0.0248758	-0.2161	0.0337485	-0.1786	0.0214688	PF02_0136; PFB0660w	conserved Plasmodium protein, unknown function
PF3D7_0214600	-0.1216	0.134538	-0.4579	0.123008	0.1165	-0.114369	0.0596	-0.123305	-0.002642	0.0891811	0.0664	0.045627	PF02_0137; PFB0665w	serine/threonine protein kinase STK2, putative
PF3D7_0214700	-0.1145	0.0033752	-0.3995	-0.256438	0.1373	0.0110104	0.1048	-0.109312	-0.06368	-0.0341102	0.01076	0.00739374	PF02_0138; PFB0670c	conserved Plasmodium protein, unknown function
PF3D7_0214800	-0.3584	0.0477221	-0.2222	-0.0549655	0.465	-0.012637	0.2935	-0.0928089	-0.1037	-0.147227	-0.2107	-0.144158	PF02_0139; PFB0675w	conserved Plasmodium membrane protein, unknown function
PF3D7_0214900	-0.07988	0.118602	-0.3027	-0.237791	0.176	-0.130542	0.03885	-0.0993395	0.1001	0.0485347	-0.06323	0.021714	PF02_0140; PFB0680w	rhoptry neck protein 6
PF3D7_0215000	-0.2206	0.119652	-0.2647	-0.1976	0.2814	-0.387562	0.2739	-0.399144	0.03556	-0.123345	0.006977	-0.0922721	PF02_0141; PFB0685c	acyl-CoA synthetase
PF3D7_0215100	-0.0696	0.143431	-0.1616	-0.180185	0.09046	-0.0329628	0.1145	0.00726852	0.04631	0.0407502	0.01069	0.0196008	PF02_0142; PFB0687c	RING zinc finger protein, putative
PF3D7_0215200	-0.1097	0.0207134	-0.3986	0.00608892	-0.03676	-0.0413624	0.05083	-0.0691414	0.1065	0.027452	0.008087	-0.0102399	PF02_0143; PFB0690w	conserved Plasmodium protein, unknown function
PF3D7_0215300	-0.3013	0.146594	-0.3478	-0.0895046	0.303	-0.210944	0.1151	-0.302004	-0.0162	0.0689276	-0.1296	-0.0857024	PF02_0144; PFB0695c	acyl-CoA synthetase
PF3D7_0215400	-0.06614	0.0918376	-0.3054	-0.26771	0.2122	-0.30526	0.1577	-0.288003	0.1526	-0.0425705	0.04124	-0.0455578	PF02_0145; PFB0700c	conserved Plasmodium protein, unknown function
PF3D7_0215500	-0.3392	-0.0372606	-0.481	-0.355192	0.254	-0.0352076	0.1897	-0.080935	-0.06026	0.0461546	-0.09736	0.0146426	PF02_0146; PFB0705w	conserved Plasmodium protein, unknown function
PF3D7_0215600	0.08354	0.0350749	-0.2135	-0.0735876	0.03605	0.0207392	-0.02923	0.00025594	-0.04704	-0.0290731	-0.04973	-0.0201785	PF02_0147; PFB0710c	conserved Plasmodium protein, unknown function
PF3D7_0215700	-0.4111	0.0708324	-0.5514	-0.296144	0.2479	-0.607215	0.06879	-0.502854	-0.1312	-0.0625823	-0.0843	-0.126537	PF02_0148; PFB0715w	DNA-directed RNA polymerase II subunit RPB2, putative
PF3D7_0215800	0.05349	0.0275756	-0.3241	-0.170902	0.06008	-0.348637	0.2191	-0.273764	0.09406	-0.0180564	0.01162	-0.0321352	PF02_0149; PFB0720c	origin recognition complex subunit 5
PF3D7_0215900	-0.1774	0.061623	-0.2099	-0.121678	0.3561	-0.023248	0.3299	-0.0240441	0.02013	0.0524927	-0.04522	-0.0204501	PF02_0150; PFB0725c	palmitoyltransferase DHHC11, putative
PF3D7_0216000	-0.07659	0.0183292	-0.1448	-0.153936	0.3176	-0.0844808	0.2923	-0.115967	0.06715	0.0539616	-0.04307	-0.0369923	PF02_0151; PFB0730w	DEAD/DEAH box helicase, putative
PF3D7_0216100	-0.04977	0.116411	-0.4046	-0.0126082	0.00484	0.0325927	-0.02582	-0.0074378	-0.09652	0.0524574	-0.2613	-0.0097831	PF02_0152; PFB0732c; PFB0735c	conserved Plasmodium protein, unknown function
PF3D7_0216200	-0.03807	-0.00989244	-0.4065	-0.153364	0.1803	-0.0428788	0.07142	-0.0639474	-0.1257	-0.0131758	-0.228	-0.0551854	PF02_0152; PFB0735c	Alba domain-containing protein, putative
PF3D7_0216300	-0.05815	0.0697378	-0.4105	0.008036	0.1669	-0.0148905	0.06733	-0.112361	-0.09122	-0.136817	-0.2323	-0.0662924	PF02_0153; PFB0745w	conserved Plasmodium protein, unknown function
PF3D7_0216400	-0.1622	0.0331434	-0.4366	0.0120134	-0.05363	-0.114577	-0.009472	-0.132688	-0.02718	-0.0425388	-0.002453	-0.0455925	PF02_0154; PFB0750w	vacuolar protein sorting-associated protein 45
PF3D7_0216500	0.05014	0.0515736	-0.3058	-0.187446	0.05489	0.002012	-0.04276	-0.062939	-0.01969	0.0316565	-0.03982	-0.00554686	PF02_0155; PFB0755w	conserved Plasmodium protein, unknown function
PF3D7_0216600	-0.2311	0.120053	-0.4585	-0.00568916	0.4805	-0.215374	0.3121	-0.164497	-0.05027	0.035685	-0.066	0.0153916	PF02_0156; PFB0760w	sugar transporter, putative
PF3D7_0216700	-0.1335	-0.0885008	-0.4533	-0.245904	0.26	0.100627	0.2515	0.172517	-0.1063	-0.0268634	0.003828	0.0267214	PF02_0157; PF3D7_0216700.1; PF3D7_0216700.2; PFB0765w	autophagy-related protein 11, putative
PF3D7_0216800	-0.1063	0.117467	-0.3659	-0.428797	0.07769	-0.234194	-0.03343	-0.192117	-0.07148	-0.0118703	-0.00149	0.0268736	PF02_0158; PFB0770c	TMEM121 domain-containing protein, putative
PF3D7_0216900	-0.1453	0.076997	-0.3911	-0.0861438	0.107	-0.118565	-0.005139	-0.127628	-0.02979	-0.0292122	-0.02625	-0.0278896	PF02_0159; PFB0775w	conserved Plasmodium protein, unknown function
PF3D7_0217000	0.008121	-0.0278227	-0.4087	0.0213778	0.04629	0.00928004	0.02461	0.0384773	-0.08721	0.103558	-0.04219	-0.0144489	PF02_0160; PFB0790c	conserved Plasmodium membrane protein, unknown function
PF3D7_0217100	-0.008807	0.0793622	-0.25	-0.142158	0.1792	-0.346345	0.1436	-0.256537	-0.03708	0.00787696	0.05195	-0.0598836	PF02_0161; PFB0795w	ATP synthase subunit alpha, mitochondrial
PF3D7_0217200	-0.006537	-0.033873	-0.2101	-0.0424926	0.07599	-0.120341	0.1053	-0.117338	-0.08698	0.0674017	-0.01829	0.0124823	PF02_0162; PFB0800c	conserved Plasmodium protein, unknown function
PF3D7_0217300	-0.02742	0.0325178	-0.2285	-0.0261964	0.1275	0.0354907	0.04437	0.0182033	-0.1725	0.0078108	-0.1458	-0.0015366	PF02_0163; PFB0805c	AP-2 complex subunit sigma, putative
PF3D7_0217400	-0.08611	-0.0145732	-0.2724	-0.0127232	0.226	-0.0217212	0.134	-0.0155084	-0.175	0.0298388	-0.1463	0.053974	PF02_0164; PFB0810w	conserved protein, unknown function
PF3D7_0217500	-0.2443	0.10816	-0.4885	-0.275332	0.1807	-0.230665	0.1048	-0.253045	-0.08778	-0.0653008	-0.04225	-0.00374416	PF02_0166; PFB0815w	calcium-dependent protein kinase 1
PF3D7_0217600	-0.1583	-0.0384062	-0.2503	-0.0820552	0.03055	-0.00831718	0.116	0.0071806	0.106	-0.0880368	-0.01451	-0.0507714	PF02_0167; PFB0820c	conserved Plasmodium protein, unknown function
PF3D7_0217700	0.01793	0.029765	-0.2171	-0.0833398	-0.08837	-0.0826576	0.03462	0.0009466	0.01485	0.0181223	0.05613	0.0282663	PF02_0168; PFB0826c	E2F-associated phosphoprotein, putative
PF3D7_0217800	-0.4866	0.016936	-0.4782	-0.0401242	0.269	-0.013106	0.1103	0.0076078	-0.03694	-0.0157952	-0.1109	0.0112452	PF02_0169; PFB0830w	40S ribosomal protein S26
PF3D7_0217900	-0.1365	0.103589	-0.2479	-0.118548	0.1841	-0.19946	0.09928	-0.12761	-0.05377	-0.0732404	-0.07478	-0.129699	PF02_0170; PFB0835c	thioesterase/thiol ester dehydrase-isomerase, putative
PF3D7_0218000	-0.2138	0.0161351	-0.3246	-0.137562	0.182	-0.206816	0.1142	-0.156944	-0.1566	-0.015369	-0.08754	-0.0122231	PF02_0171; PFB0840w	replication factor C subunit 2, putative
PF3D7_0218100	0.02264	-0.0675646	-0.4047	-0.177495	0.1132	0.0388448	0.009118	0.057979	0.1242	0.0346088	0.08897	0.0192299	PF02_0172; PFB0845w	conserved protein, unknown function
PF3D7_0218200	-0.2342	0.0368472	-0.4452	-0.0377966	0.3385	0.168805	0.2131	0.0918386	0.04568	0.0722459	-0.007633	0.148447	PF02_0173; PFB0850c; PFB0855c	SUZ domain-containing protein, putative
PF3D7_0218300	-0.05751	0.0672866	-0.3821	-0.0407432	-0.08581	-0.159519	-0.1498	-0.03062	-0.03719	-0.0943569	-0.09321	0.028019	PF02_0173; PFB0855c	rRNA methyltransferase, putative
PF3D7_0218400	-0.3143	0.0701256	-0.3235	-0.0888928	0.2389	-0.261249	0.07879	-0.288855	-0.0666	-0.0288281	-0.02929	-0.0629406	PF02_0174; PFB0860c	ATP-dependent RNA helicase DDX47, putative
PF3D7_0218500	-0.3646	0.0258108	-0.2964	-0.043466	0.1762	0.014637	0.07287	-0.0025926	-0.0651	-0.00518076	-0.007493	0.0001594	PF02_0175; PFB0865w	small nuclear ribonucleoprotein Sm D2, putative
PF3D7_0218600	-0.2676	0.00599692	-0.5928	0.0134652	0.1484	-0.0420398	0.05157	-0.0636932	-0.1398	0.144342	-0.07833	-0.00253692	PF02_0176; PFB0870w	patatin-like phospholipase, putative
PF3D7_0218700	-0.158	0.0291877	-0.3489	0.0590973	0.273	-0.0938783	0.125	-0.095271	-0.05086	-0.0288835	-0.05554	-0.0563238	PF02_0177; PFB0875c	pre-mRNA-processing protein 45, putative
PF3D7_0218800	0.05522	0.0399716	-0.1118	-0.0347286	0.006348	0.0214792	-0.06359	-0.006446	-0.02203	0.0136364	0.01965	0.0242743	PFB0876c; PFB0876c.1	ribonuclease P
PF3D7_0218900	-0.2907	-0.018714	-0.1656	-0.009934	0.2022	0.00136586	0.2359	-0.023114	-0.1436	0.0002686	-0.02805	0.0073496	PFB0878c; PFB0878c.1	Plasmodium RNA of unknown function RUF2
PF3D7_0219000	-0.2044	0.0019204	-0.1581	0.007048	0.1716	0.0018744	0.2507	0.007082	-0.1178	-0.003276	0.00629	-0.0055	PFB0879c; PFB0879c.1	small nucleolar RNA snoR01
PF3D7_0219100	-0.2004	0.0437698	-0.1854	0.0568237	0.1625	-0.00474184	0.2071	-0.0426284	-0.1016	-0.0184911	5e-06	0.0151978	PF02_0178; PFB0880w	saccharopine dehydrogenase, putative
PF3D7_0219200	-0.2795	-0.0256024	-0.3767	-0.009412	0.2786	0.005942	0.2971	-0.0129624	-0.2057	-0.025285	-0.1311	-0.0188017	PF02_0179; PFB0885w	40S ribosomal protein S30
PF3D7_0219300	-0.2249	0.00754784	-0.2784	-0.0149429	0.2859	0.0017566	0.1103	-0.0024334	-0.06585	-0.015113	-0.1197	-0.0128162	PF02_0180; PFB0886c	conserved Plasmodium protein, unknown function
PF3D7_0219400	-0.2275	-0.051062	-0.2834	-0.0983796	0.2843	0.0467546	0.1102	0.034393	-0.06288	-0.0229359	-0.1114	-0.0064766	PF02_0181; PF3D7_0219400.1; PF3D7_0219400.2; PFB0888w	ribosome associated membrane protein RAMP4, putative
PF3D7_0219500	0.1531	0.0801902	-0.0123	-0.0154974	-0.12	-0.041406	0.0408	0.0291664	0.06813	0.0388586	0.07733	0.0313491	PF02_0182; PFB0890c	pseudouridine synthase, putative
PF3D7_0219600	-0.1651	0.0575344	-0.1872	-0.0164852	0.1209	-0.147829	0.1663	-0.137783	-0.06204	0.0362165	-0.1202	0.00319074	PF02_0183; PFB0895c	replication factor C subunit 1, putative
PF3D7_0219700	-0.003544	0.0493816	-0.1383	-0.0267743	0.0427	-0.015501	-0.04564	-0.0710864	0.02859	0.00379392	0.01317	0.00180358	PF02_0184; PFB0900c	Plasmodium exported protein (PHISTc), unknown function
PF3D7_0219800	-0.0119	-0.0079998	-0.08092	-0.041779	-0.03483	-0.0276834	-0.08358	-0.0450428	-0.03372	0.00150236	-0.04513	-0.0301172	PF02_0185; PFB0905c	Plasmodium exported protein (PHISTc), unknown function
PF3D7_0219900	-0.3194	0.026901	-0.1418	0.0245907	0.5358	0.032072	0.4949	-0.0097642	-0.1528	-0.0077956	-0.03068	0.0357694	PF02_0186; PFB0910w	Plasmodium exported protein, unknown function
PF3D7_0220000	-0.4779	0.0402504	-0.1229	-1.27598	0.6012	-0.358312	0.432	-0.257515	-0.1089	-0.028761	-0.1717	0.0506986	PF02_0187; PFB0915w	liver stage antigen 3
PF3D7_0220100	-0.4178	0.139317	-0.2515	-0.144147	0.467	-0.0784566	0.4022	-0.121797	-0.1223	0.114642	-0.06658	0.0938161	PF02_0188; PFB0920w	DnaJ protein, putative
PF3D7_0220200	0.1588	0.0774361	-0.06152	-0.0096518	0.03781	-0.0405036	0.1016	0.0121256	0.0972	0.0141758	0.01684	-0.00684974	PF02_0189; PFB0921c	Plasmodium exported protein, unknown function
PF3D7_0220300	-0.000363	0.06822	-0.2782	-0.110443	0.1626	0.00591946	0.08926	0.0171038	0.05021	0.0074912	0.1739	0.0360588	PF02_0190; PFB0923c	Plasmodium exported protein, unknown function
PF3D7_0220400	-0.3073	0.0477981	-0.1201	0.0168488	0.1597	0.0940772	0.1477	0.0842228	-0.0121	0.0458604	-0.1092	0.0403367	PF02_0191; PFB0925w	DnaJ protein, putative, pseudogene
PF3D7_0220500	0.08823	0.0615808	-0.3303	-0.165598	-0.00138	-0.0306724	0.008819	-0.0485487	0.2024	0.083192	0.1204	0.0465466	PF02_0192; PFB0926c	Plasmodium exported protein (hyp2), unknown function
PF3D7_0220600	-0.3922	0.0384528	-0.2594	-0.040877	0.3556	-0.058721	0.2107	-0.0086096	-0.08831	0.0459341	-0.1464	0.0184261	PF02_0193; PFB0930w	Plasmodium exported protein (hyp9), unknown function
PF3D7_0220700	-0.2483	0.0960891	-0.1462	0.0536996	0.3988	-0.0204373	0.2423	-0.0756004	-0.06894	0.0544814	-0.107	0.0667222	PF02_0194; PFB0932w	Plasmodium exported protein (hyp9), unknown function
PF3D7_0220800	-0.01334	0.106967	-0.02875	-0.0855064	0.4339	0.0682798	0.3111	0.0795862	0.1051	0.0455578	0.161	0.0341618	PF02_0195; PFB0935w	cytoadherence linked asexual protein 2
PF3D7_0220900	0.1839	0.088274	0.1523	0.062282	0.316	0.0489404	0.3201	0.0674662	0.1476	0.0511084	0.244	0.091591	PF02_0196; PFB0946c	Plasmodium exported protein, unknown function, pseudogene
PF3D7_0221000	-0.06982	0.0662598	0.01126	-0.078959	0.4955	-0.0541296	0.4825	-0.083982	0.1189	0.00029006	0.2084	0.0302832	PF02_0197; PFB0950w	Plasmodium exported protein, unknown function
PF3D7_0221100	-0.01838	0.00391844	0.03558	0.0414924	0.2883	0.0348862	0.3036	0.0163077	0.1663	0.0328551	0.08522	0.0006172	PFB0951w	Plasmodium exported protein, unknown function, pseudogene
PF3D7_0221200	-0.2497	0.020341	-0.1985	-0.0208692	0.4333	0.0038766	0.3928	-0.0072308	0.07805	0.0629232	0.02027	0.0733118	PF02_0198; PFB0953w	Plasmodium exported protein (hyp15), unknown function
PF3D7_0221300	0.0992	0.0875351	-0.05929	-0.0396398	0.2408	0.0881386	0.1348	0.0486235	0.1565	0.0551657	0.1835	0.0860522	PFB0954c; PFB1070w	Plasmodium exported protein, unknown function, pseudogene
PF3D7_0221400	0.07128	0.090086	0.1443	-0.00674476	0.4168	-0.0281084	0.3721	0.0288543	0.1943	0.0317284	0.2137	0.0669682	PF02_0199; PFB0955w	stevor
PF3D7_0221500	0.09286	0.0584466	0.008636	0.06455	0.2458	0.0359206	0.2579	0.0441648	0.2507	0.0720136	0.249	0.0800828	PF02_0200; PFB0960c	Pfmc-2TM Maurer's cleft two transmembrane protein, pseudogene
PF3D7_0221600	0.1753	0.058187	0.1228	0.0771688	0.2633	0.0446628	0.2896	0.081562	0.2051	0.0511192	0.2588	0.0693956	PF02_0201; PFB0965c	Plasmodium exported protein, unknown function, pseudogene
PF3D7_0221650	0.1172	0.0576988	0.3741	0.0072878	0.4287	0.083356	0.4183	0.0742776	0.1786	0.0550108	0.2323	0.0970888	0	Plasmodium exported protein, unknown function, pseudogene
PF3D7_0221700	-0.06588	0.0936294	-0.05099	-0.0044717	0.5008	0.0725174	0.4336	0.116455	0.1999	0.128398	0.1353	0.121583	PF02_0202; PFB0970c	Plasmodium exported protein, unknown function
PF3D7_0221800	0.03143	0.0053652	0.03547	0.0039734	0.3436	-0.0009962	0.2708	-0.00707172	0.1272	0.0030302	0.1854	0.0062612	PF02_0203; PFB0972w	hypothetical protein
PF3D7_0221900	0.0483	0.0286578	-0.05294	-0.0314784	-0.08373	-0.0496674	-0.07763	-0.046171	0.1024	0.0610103	0.129	0.0766722	PF02_0204; PF02_0205; PF02_0206; PFB0973c; PFB0974c; PFB0975c	erythrocyte membrane protein 1 (PfEMP1), pseudogene
PF3D7_0222000	-0.004648	-0.013466	-0.118	-0.01632	0.1866	0.0120092	0.1999	-0.0108472	0.05229	0.009237	0.01824	-0.0092874	PF02_0208; PFB0980w	exported protein family 1
PF3D7_0222100	0.06847	0.075951	-0.2088	-0.106524	0.1194	0.0264387	0.06018	0.0316496	0.05693	0.0326616	0.2452	0.0523576	PF02_0209; PFB0985c	Pfmc-2TM Maurer's cleft two transmembrane protein
PF3D7_0222200	-0.05534	-0.010976	-0.04614	-0.031788	0.02556	-0.015162	0.09478	0.017448	0.04836	0.0043986	0.06172	-0.007822	PF02_0210; PFB0990c	exported protein family 3
PF3D7_0222300	-0.07159	0.0506998	-0.3612	0.0469456	0.1457	-0.008005	0.1091	0.0429804	-0.002026	0.0264132	-0.06162	0.0036592	PF02_0211; PFB0995w	exported protein family 4, pseudogene
PF3D7_0222400	-0.01293	0.0030294	-0.003421	-0.0535596	0.1056	-0.0573774	0.08822	0.00167458	0.07048	0.0806824	0.1218	0.12719	PF02_0212; PFB1000w	rifin, pseudogene
PF3D7_0222500	0.0232	0.0136692	0.02142	-0.079085	0.1004	-0.05362	0.09717	-0.0002061	0.08702	0.0470959	0.06344	0.0562618	PF02_0213; PFB1005w	rifin
PF3D7_0222600	0.1102	0.150602	0.1543	0.0298556	0.2919	-0.0442908	0.2365	-0.0162402	0.09535	0.0727486	0.1202	0.116065	PF02_0214; PFB1010w	rifin
PF3D7_0222700	-0.02644	0.075679	0.05853	-0.0058348	0.3076	-0.0653836	0.2613	0.0744487	0.2093	0.0922185	0.1192	0.130256	PF02_0215; PFB1015w	rifin
PF3D7_0222800	-0.01127	0.0649766	0.1047	0.0840416	0.3326	-0.0582328	0.3624	-0.0227054	0.1879	0.0322831	0.1651	0.110057	PF02_0216; PFB1020w	stevor
PF3D7_0222900	0.04843	0.0065382	0.06474	-0.0165096	-0.05986	-0.0629139	-0.03556	-0.0065932	0.02478	-0.0035472	0.06178	0.0606787	PF02_0217; PF02_0218; PF3D7_0223000; PFB1025w; PFB1030w	erythrocyte membrane protein 1 (PfEMP1), exon 2, pseudogene
PF3D7_0223100	-0.2738	0.0339287	-0.1696	-0.0588404	0.209	-0.0682546	0.07836	0.038425	0.05275	0.133137	0.09158	0.112726	PF02_0219; PFB1035w	rifin
PF3D7_0223200	-0.01668	0.0967398	-0.3036	-0.051172	0.3183	-0.103068	0.2675	-0.0129494	0.2627	0.0776752	0.2495	0.11786	PF02_0220; PFB1040w	rifin
PF3D7_0223300	0.2267	0.0256976	-0.01838	-0.198969	-0.06468	-0.0046636	0.07128	0.0413898	0.1582	0.0215172	0.2488	0.0325224	PF02_0221; PFB1045w	erythrocyte membrane protein 1 (PfEMP1), exon 2
PF3D7_0223400	0.00707	0.0550303	-0.02364	-0.0392864	0.03658	-0.108063	-0.006748	-0.0728377	0.03996	0.0769134	0.02385	0.0656553	PF02_0222; PFB1050w	rifin
PF3D7_0223500	-0.04034	0.204344	-0.2041	-0.297508	0.2374	-0.425326	0.2351	-0.104118	0.1083	-0.036962	0.1639	0.234554	PF02_0223; PFB1055c	erythrocyte membrane protein 1, PfEMP1
PF3D7_0300100	0.08222	0.157191	-0.0741	-0.353204	0.1115	-0.467718	0.1005	-0.162056	0.183	0.0654112	0.2214	0.271807	MAL3P8.1; PFC0005w	erythrocyte membrane protein 1, PfEMP1
PF3D7_0300200	0.1891	0.112414	-0.2056	-0.122581	-0.1104	-0.0654672	-0.03125	-0.018612	0.1605	0.0953142	0.2003	0.119032	MAL3P8.2; PFC0010c	rifin
PF3D7_0300300	0.07668	0.0230746	-0.07814	-0.0018492	-0.05148	-0.0382793	-0.02606	-0.0105042	0.1398	0.0647108	0.03574	0.0201168	PFC0015c	erythrocyte membrane protein 1 (PfEMP1), exon 2, pseudogene
PF3D7_0300400	0.1143	0.0655938	-0.08763	-0.0503172	-0.1511	-0.0865372	-0.07022	-0.040241	0.07912	0.045442	0.1307	0.0749483	MAL3P8.4; PFC0025c	stevor
PF3D7_0300500	0.1242	0.0496226	-0.128	-0.100282	-0.1055	-0.112249	0.1302	0.0168677	0.1592	0.0534749	0.2195	0.0769179	MAL3P8.5; PFC0030c	rifin
PF3D7_0300600	-0.1187	0	-0.1228	0	0.1766	0	0.1058	0	0.1152	0	0.0155	0	PFC0032c	Plasmodium exported protein, unknown function, fragment
PF3D7_0300700	-0.06025	0.0920046	-0.2456	-0.101736	0.1726	-0.136175	0.1824	-0.056482	0.1302	0.0735735	0.04298	0.0674174	MAL3P8.6; PFC0035w	rifin
PF3D7_0300800	-0.03457	0.0045506	-0.02635	-0.062946	0.161	0.0073798	0.2001	0.0561471	0.1474	0.0110968	0.1457	0.164156	MAL3P8.7; PFC0040w	rifin
PF3D7_0300900	-0.03001	0.0245258	0.1182	0.0973573	0.4051	0.0751106	0.453	0.110354	0.1267	0.0504308	0.09162	0.0820746	MAL3P8.8; PFC0045w	stevor
PF3D7_0301000	-0.04761	0.220462	0.1098	0.122863	0.504	-0.0156015	0.441	0.0666766	0.1236	0.0961356	0.1454	0.214703	MAL3P8.9; PFC0050c	acyl-CoA synthetase
PF3D7_0301100	0.2303	0.0296736	0.09122	0.0471172	0.5034	0.148828	0.5404	0.122124	0.1364	0.0883534	0.231	0.114358	MAL3P8.19; PFC0055w	Plasmodium exported protein (hyp13), unknown function
PF3D7_0301200	-0.1894	0.199644	-0.2163	-0.0645388	0.4483	0.0614384	0.4048	0.0597506	0.01651	0.0977636	-0.00654	0.135979	MAL3P8.10; PFC0060c	serine/threonine protein kinase, FIKK family
PF3D7_0301300	-0.1208	0.067147	-0.3875	0.0760041	0.1592	-0.060219	0.2105	-0.11081	0.05669	0.0666545	-0.009419	0.0460437	PFC0065c	epoxide hydrolase 1
PF3D7_0301400	-0.01687	0.0372708	-0.03204	0.0028118	0.09883	-0.0359304	0.0624	-0.04212	0.08795	0.0360529	0.03045	-0.0023458	MAL3P8.12; PFC0070c	Plasmodium exported protein, unknown function
PF3D7_0301500	0.1183	0.106969	-0.08476	-0.0308868	0.06316	-0.0246138	-0.05086	-0.0508952	0.01106	-0.00020634	-0.06563	-0.0484331	MAL3P8.13; PFC0075c	Plasmodium exported protein, unknown function
PF3D7_0301600	-0.2959	0.0873662	-0.1702	-0.0581221	0.3974	-0.301966	0.3664	-0.122429	-0.1367	-0.106405	-0.05496	-0.049991	MAL3P8.14; PFC0080c	Plasmodium exported protein (hyp1), unknown function
PF3D7_0301700	0.07611	0.0402729	-0.1323	-0.0713894	0.09771	0.0179256	0.05574	-0.0113066	-0.01092	-0.0211697	0.02853	0.0142823	MAL3P8.15; PFC0085c	Plasmodium exported protein, unknown function
PF3D7_0301800	-0.2984	0.0863832	-0.2007	-0.124259	0.5034	-0.110014	0.3806	-0.0279039	0.01926	0.0409604	0.05965	0.0648968	MAL3P8.16; PFC0090w	Plasmodium exported protein, unknown function
PF3D7_0301900	0.088	0.0508088	0.06507	0.0681494	0.2036	0.0526474	0.1521	0.0516326	0.1707	0.0802768	0.06139	0.0334749	MAL3P8.17; PFC0095c	conserved protein, unknown function
PF3D7_0302000	-0.3256	0.0520191	-0.1983	-0.0976608	0.3016	-0.256746	0.2269	-0.134644	0.09364	-0.0132127	-0.1174	0.0883916	MAL3P8.18; PFC0100c	pre-mRNA-splicing factor PRP46, putative
PF3D7_0302100	-0.06542	0.125398	-0.1997	-0.103457	0.1323	-0.325523	0.07746	-0.221439	0.006432	0.0914093	0.006569	0.0576366	MAL3P1.1; PFC0105w	serine/threonine protein kinase
PF3D7_0302200	0.08597	0.0953498	-0.08125	-0.0789618	0.2019	0.016287	0.1805	0.0188288	0.1955	0.103467	0.1312	0.041322	MAL3P1.2; PFC0110w	cytoadherence linked asexual protein 3.2
PF3D7_0302300	0.09944	0.150178	0.2194	-0.25091	0.3165	-0.245795	0.3179	-0.101013	0.1782	0.0307669	0.2307	0.185454	MAL3P1.4; PFC0115c	erythrocyte membrane protein 1 (PfEMP1), pseudogene
PF3D7_0302400	0.1322	0.0913137	-0.04983	-0.0137713	0.3984	0.171172	0.3268	0.152913	0.199	0.0936816	0.1228	0.0546754	PF03TR002; PF03TR002	non-coding RNA
PF3D7_0302500	-0.01381	0.061296	-0.1578	-0.0902854	0.4116	0.07321	0.3551	0.0712063	0.1938	0.170239	0.2156	0.105343	MAL3P1.5; PFC0120w	cytoadherence linked asexual protein 3.1
PF3D7_0302600	0.02594	0.183353	-0.362	0.00601528	0.04294	-0.0342678	0.0857	-0.066838	0.05696	0.0178288	-0.03162	0.0733965	MAL3P1.7; PFC0125w	ABC transporter B family member 4, putative
PF3D7_0302700	-0.04944	0.0032356	-0.3207	-0.040109	-0.02313	-0.036867	-0.0228	-0.0408502	-0.05915	-0.0249494	-0.2497	-0.037266	PFC0126c	CDGSH iron-sulfur domain-containing protein, putative
PF3D7_0302800	0.1176	0.0715365	0.0208	0.0452338	-0.04049	-0.0326426	-0.09176	-0.0546049	0.08426	0.0677661	-0.04949	-0.0166584	MAL3P1.8; PFC0130c	RNA-binding protein, putative
PF3D7_0302900	-0.4592	0.171691	-0.2477	0.0284617	0.4526	-0.251447	0.2872	-0.166201	-0.04393	-0.0243094	-0.1283	-0.0257938	MAL3P1.9; PFC0135c	exportin-1, putative
PF3D7_0303000	-0.1082	0.182027	-0.2758	-0.0975342	0.04573	-0.450232	0.01211	-0.314881	0.1592	-0.136638	0.1104	-0.105391	MAL3P1.10; PFC0140c	N-ethylmaleimide-sensitive fusion protein
PF3D7_0303100	-0.06909	0.115288	-0.09874	0.0476692	0.1192	-0.0790232	0.1194	-0.121585	-0.004021	0.0260747	-0.1052	-0.0267619	MAL3P1.11; PFC0145c	CLP1 P-loop domain-containing protein, putative
PF3D7_0303200	-0.196	0.122724	-0.404	-0.161404	0.263	-0.384205	0.1617	-0.287214	-0.000307	-0.0517825	0.01224	-0.0431404	MAL3P1.12; PFC0150w	HAD superfamily protein, putative
PF3D7_0303300	-0.1027	0.0129876	-0.1575	-0.0621212	0.131	-0.0543073	-0.02826	-0.0741568	0.05321	0.0258238	-0.1954	-0.0844626	MAL3P1.13; PFC0155c	DNA-directed RNA polymerases I, II, and III subunit RPABC2, putative
PF3D7_0303400	0.03267	0.0383008	-0.2178	-0.140709	0.1169	-0.135148	0.02569	-0.107303	0.1336	0.033363	0.1733	-0.0170536	MAL3P2.1; PFC0160w	palmitoyltransferase DHHC1
PF3D7_0303500	-0.04323	0.00658736	-0.4064	-0.155621	0.1657	-0.0381304	0.1658	-0.194281	0.07459	-0.00410626	-0.003589	-0.017142	MAL3P2.2; PFC0165w	spindle pole body protein, putative
PF3D7_0303600	-0.1156	0.0113236	-0.1739	0.045532	0.1324	-0.0311216	0.1384	-0.0410578	0.02399	-0.0338198	-0.06878	0.007023	PFC0166w	plasmoredoxin
PF3D7_0303700	0.1368	0.064693	-0.09111	-0.0181698	-0.2164	-0.152142	-0.1321	-0.080786	-0.1355	-0.05969	-0.05924	-0.0391599	MAL3P2.3; PFC0170c	lipoamide acyltransferase component of branched-chain alpha-keto acid dehydrogenase complex
PF3D7_0303800	-0.2881	-0.0298668	-0.1968	-0.101406	0.1645	-0.110298	-0.000207	-0.149259	0.06639	-0.0167968	-0.06211	-0.0729112	MAL3P2.4; PFC0175w	IBR domain protein, putative
PF3D7_0303900	0.009834	0.02535	-0.1457	-0.035182	-0.2368	-0.130374	-0.08544	-0.0843853	-0.1044	-0.0173462	-0.1539	-0.0821544	PFC0176c	phosphatidylethanolamine-binding protein, putative
PF3D7_0304000	0.03408	0.0791429	-0.2359	-0.195178	-0.05269	-0.356065	-0.05598	-0.267569	0.001646	-0.115802	-0.0952	-0.0825122	MAL3P2.5; PFC0180c	inner membrane complex protein 1a, putative
PF3D7_0304100	-0.1705	0.0266736	-0.4298	-0.0306124	-0.03213	-0.171202	0.04048	-0.188197	-0.009954	-0.0124798	-0.02071	-0.069927	MAL3P2.6; PFC0185w	inner membrane complex protein 1e, putative
PF3D7_0304200	-0.4927	0.111608	-0.4803	-0.0434961	0.4668	-0.229498	0.4078	-0.253375	-0.01946	-0.00022146	0.03895	-0.100395	MAL3P2.7; PFC0190c	EH domain-containing protein
PF3D7_0304300	0.0477	-0.0268627	-0.1129	0.230743	0.227	0.13166	0.1605	0.0377845	0.1478	0.0198816	0.1079	-0.00515312	MAL3P2.8; PFC0195w	conserved Plasmodium protein, unknown function
PF3D7_0304400	-0.4861	0.0197316	-0.2494	-0.0318438	0.4237	-0.006687	0.2134	-0.0326844	-0.03384	0.0122496	-0.13	-0.0335008	PFC0200w	60S ribosomal protein L44
PF3D7_0304500	-0.04521	0.0176683	-0.1749	-0.036717	0.01328	-0.0126542	-0.01912	-0.0610725	-0.06545	-0.0496864	-0.02646	-0.0056852	MAL3P2.10; PFC0205c	1-cys-glutaredoxin-like protein-1
PF3D7_0304600	0.1855	0.109899	-1.019	-0.546775	-0.4294	-0.271083	-0.182	-0.132539	0.03403	-0.00156464	0.0194	0.0117316	MAL3P2.11; PFC0210c	circumsporozoite (CS) protein
PF3D7_0304700	0.04154	-0.0277562	-0.2063	-0.142357	0.01647	-0.129522	0.03728	-0.0557635	0.1584	-0.0231268	0.1101	0.0212937	MAL3P2.12; PFC0215c	conserved Plasmodium protein, unknown function
PF3D7_0304800	0.004585	0.00797342	-0.2671	-0.165066	0.04543	0.0356464	0.03123	0.018523	0.09029	0.0756474	0.08306	0.0115806	MAL3P2.13; PFC0220w	conserved Plasmodium membrane protein, unknown function
PF3D7_0304900	-0.1745	-0.0024484	-0.1873	-0.0395856	-0.06041	-0.0602366	-0.09138	-0.0507861	-0.07132	-0.0126805	-0.2162	-0.0139996	PFC0221c	conserved protein, unknown function
PF3D7_0305000	0.1586	0.0814649	-0.2595	-0.0650514	-0.4042	-0.225608	-0.4191	-0.231996	-0.1058	-0.0456128	-0.1185	-0.0831656	MAL3P2.14; PFC0225c	elongation factor Ts
PF3D7_0305100	0.03128	-0.0484521	-0.2976	-0.0976015	-0.06759	-0.256575	-0.091	-0.15413	-0.05788	-0.0361263	-0.1517	-0.0784883	PFC0230c	conserved Plasmodium protein, unknown function
PF3D7_0305200	-0.1689	-0.0192224	-0.261	-0.0336698	0.2187	-0.044665	0.1404	-0.13479	-0.04256	0.00778982	-0.1948	-0.0588992	MAL3P2.16; PFC0235w	GRIP domain-containing protein, putative
PF3D7_0305300	-0.3465	0.0549794	-0.6714	0.012842	0.3825	-0.0738992	0.4107	-0.109388	-0.02822	-0.00036286	0.01727	-0.0268677	MAL3P2.17; PFC0240c	transporter, putative
PF3D7_0305400	-0.359	-0.0143102	-0.5123	-0.0665206	0.3433	0.0331	0.3368	0.0192144	-0.06502	-0.026804	-0.03698	-0.0311648	PFC0241w	conserved protein, unknown function
PF3D7_0305500	-0.3676	0.134683	-0.3813	0.0109561	0.3833	0.0167138	0.3501	-0.0417439	-0.0399	0.00419988	0.02897	0.0117788	MAL3P2.18; PFC0245c	protein dopey homolog, putative
PF3D7_0305600	0.1088	0.136152	-0.4555	-0.0662968	0.114	-0.222181	0.1275	-0.239954	0.1013	-0.0409235	-0.002966	-0.0554179	MAL3P2.19; PFC0250c	DNA-(apurinic or apyrimidinic site) lyase, putative
PF3D7_0305700	-0.2039	-0.0174754	-0.3703	-0.09495	0.0707	-0.00927386	-0.03978	-0.0449914	0.1077	0.034337	-0.0337	-0.007251	MAL3P2.20; PFC0255c	ubiquitin-conjugating enzyme E2, putative
PF3D7_0305800	-0.3448	0.125604	-0.2499	-0.197868	0.1349	-0.321206	0.1642	-0.323003	-0.1051	0.063046	-0.07265	-0.00074652	MAL3P2.21; PFC0260w	P-loop containing nucleoside triphosphate hydrolase, putative
PF3D7_0305900	-0.06328	0.0121468	0.008387	0.0622498	-0.1021	-0.0165532	0.009489	0.026461	-0.09614	-0.0068673	0.02762	0.00911744	PFC0261c	conserved Plasmodium protein, unknown function
PF3D7_0306000	-0.05686	0.0488172	-0.2184	-0.0074106	0.07001	-0.0815572	-0.005726	-0.072396	4.7e-05	-0.0267866	0.07128	0.0001212	MAL3P2.21c; PFC0262c	cytochrome b-c1 complex subunit 8, putative
PF3D7_0306100	-0.4606	-0.0158558	-0.3208	-0.0167828	0.3458	-0.0785145	0.3317	-0.106223	-0.1541	-0.0904708	-0.2777	-0.0472866	MAL3P2.22; PFC0265c	conserved Plasmodium protein, unknown function
PF3D7_0306200	-0.3138	-0.0324427	-0.1495	-0.130676	0.2398	0.0190046	0.196	-0.0497516	-0.04901	-0.0157638	-0.235	-0.0114517	MAL3P2.23; PFC0270w	activator of Hsp90 ATPase
PF3D7_0306300	-0.06905	-0.0625942	-0.3974	-0.151747	0.05272	-0.0331192	0.01728	-0.0417046	-0.05404	-0.00252476	-0.03117	0.00418148	PFC0271c	glutaredoxin 1
PF3D7_0306400	-0.1187	0.109506	-0.3688	-0.00939928	0.2858	-0.283266	0.1789	-0.25417	0.03094	-0.032303	0.03009	-0.0271938	MAL3P2.24; PFC0275w	FAD-dependent glycerol-3-phosphate dehydrogenase, putative
PF3D7_0306500	0.0513	0.115474	-0.3727	-0.0626994	-0.3393	-0.176952	-0.1723	-0.104786	-0.1453	-0.0605744	-0.03899	-0.0672004	MAL3P2.25; PFC0280c	cytochrome c oxidase subunit ApiCOX35, putative
PF3D7_0306600	0.03203	0.0081948	-0.3795	-0.00602682	-0.2633	-0.023696	-0.1478	-0.00228	-0.05622	0.0119785	0.04131	0.0212706	PFC0281w	ATP synthase-associated protein, putative
PF3D7_0306700	-0.07701	-0.0467728	-0.2327	-0.146421	0.1276	-0.03144	0.1009	-0.0447329	0.03667	0.0295928	-0.0973	0.0201918	PFC0282w	ER membrane protein complex subunit 5, putative
PF3D7_0306800	-0.07007	0.106995	-0.3772	-0.200055	0.1676	-0.366	0.1371	-0.286635	-0.01502	-0.037285	-0.1023	-0.0958342	MAL3P2.26; PFC0285c	T-complex protein 1 subunit beta
PF3D7_0306900	-0.3933	-0.0130252	-0.3072	-0.203142	0.3093	-0.0620508	0.1983	-0.0311352	-0.2154	0.018569	-0.04408	0.0146448	MAL3P2.27; PFC0290w	40S ribosomal protein S23, putative
PF3D7_0307000	-0.3559	0.0054698	-0.5076	-0.0014494	0.2312	0.00127724	0.0762	0.0122306	-0.1991	0.0061428	-0.1229	0.0078382	PFC0291w; PFC0291w	small nucleolar RNA snoR03
PF3D7_0307100	-0.2199	0.048065	-0.2215	-0.0498026	0.2978	-0.0088342	0.291	0.000631	-0.2447	-0.0551594	-0.1478	0.0201136	MAL3P2.28; PFC0295c	40S ribosomal protein S12, putative
PF3D7_0307200	-0.144	-0.00801	-0.3136	-0.0964304	-0.1235	-0.0575994	-0.1765	-0.0948626	-0.1635	-0.0586905	-0.08011	-0.0298938	MAL3P2.29; PFC0300c	60S ribosomal protein L7, putative
PF3D7_0307300	0.1361	0.0223839	-0.2114	0.0088724	0.1758	-0.0242758	0.1665	-0.111198	-0.09016	0.0317519	-0.09251	-0.0469415	MAL3P2.30; PFC0305w	microtubule-associated protein RP/EB family, putative
PF3D7_0307400	0.07474	0.0739834	-0.1759	0.00037708	-0.1546	-0.0768962	-0.02436	-0.0768252	-0.2407	-0.012436	-0.02537	-0.0082542	MAL3P2.31; PFC0310c	ATP-dependent Clp protease proteolytic subunit
PF3D7_0307500	-0.1912	0.0174954	-0.352	-0.0819644	0.09167	0.0372418	0.1193	0.0471566	-0.01157	0.0827238	-0.006116	0.0520465	MAL3P2.32; PFC0315c	spindle and kinetochore-associated protein 2, putative
PF3D7_0307600	-0.1447	0.00996566	-0.321	-0.0514149	0.1277	-0.21752	0.2444	-0.273875	0.01203	-0.0266802	0.0581	-0.042631	MAL3P2.33; PFC0320w	conserved Plasmodium protein, unknown function
PF3D7_0307700	-0.2322	-0.0204464	-0.2639	-0.310227	0.1852	-0.304144	0.2405	-0.318674	-0.05407	-0.0993386	0.003475	-0.153037	MAL3P3.1; PFC0325c	conserved Plasmodium protein, unknown function
PF3D7_0307800	-0.3104	0.08714	-0.3612	-0.225594	0.154	-0.399032	0.2174	-0.289024	-0.09713	0.0228164	-0.07786	-0.0888744	MAL3P3.2; PFC0330w	conserved Plasmodium protein, unknown function
PF3D7_0307900	-0.02728	0.070852	-0.264	0.0102305	-0.01519	-0.171094	0.02321	-0.124298	0.0364	0.00524464	-0.03257	-0.0162614	MAL3P3.3; PFC0335c	conserved Plasmodium protein, unknown function
PF3D7_0308000	-0.02502	0.104457	-0.2807	-0.0282526	0.03436	-0.175997	-0.0438	-0.137938	0.1318	-0.0401566	0.06161	-0.0817515	MAL3P3.4; PFC0340w	DNA polymerase delta small subunit, putative
PF3D7_0308100	-0.08982	0.221264	-0.3724	-0.0892695	0.1555	-0.372194	0.1161	-0.282007	0.1585	-0.0518579	-0.03215	-0.0625176	MAL3P3.5; PFC0345w	zinc finger protein, putative
PF3D7_0308200	-0.2576	0.0344462	-0.5542	-0.41645	0.2133	-0.339158	0.2045	-0.22808	0.01347	-0.0291169	-0.1125	-0.0695446	MAL3P3.6; PFC0350c	T-complex protein 1 subunit eta
PF3D7_0308300	0.0205	0.0332658	-0.2411	-0.0175408	-0.08114	-0.054742	-0.0241	-0.031134	0.03183	-0.0011317	-0.02386	-0.0472149	MAL3P3.7; PFC0355c	conserved Plasmodium protein, unknown function
PF3D7_0308400	-0.1986	0.006686	-0.5508	0.020894	0.09441	-0.012424	0.2037	-0.015718	-0.05233	0.00050792	0.02183	-0.0037476	PFC0358w; PFC0358w	U4 spliceosomal RNA
PF3D7_0308500	-0.2707	-0.0658626	-0.2031	-0.119805	0.2202	0.022467	0.1468	-0.0388032	-0.08769	-0.00031974	-0.05447	-0.0178542	MAL3P3.21; PFC0360w	activator of Hsp90 ATPase, putative
PF3D7_0308600	-0.2526	0.0101814	-0.5126	0.0123696	0.1015	-0.28149	0.1194	-0.207591	-0.09756	-0.0735818	-0.131	-0.100259	MAL3P3.8; PFC0365w	pre-mRNA-processing factor 19, putative
PF3D7_0308700	-0.05575	0.0504538	-0.4192	-0.073217	0.3102	-0.140958	0.3305	-0.120372	-0.1065	-0.00273822	0.05221	-0.0454154	MAL3P3.9; PFC0370w	conserved protein, unknown function
PF3D7_0308800	0.03385	0.0455807	-0.2515	-0.05432	0.01038	-0.006793	-0.07089	0.0007244	-0.06896	0.0215938	-0.184	0.0163366	PFC0371w	conserved protein, unknown function
PF3D7_0308900	-0.1758	0.187055	-0.06826	-0.253431	0.09275	-0.407542	-0.03652	-0.372212	-0.109	-0.0798521	-0.1907	-0.128469	MAL3P3.10; PFC0375c	splicing factor 3B subunit 1, putative
PF3D7_0309000	-0.1115	0.0435148	-0.1778	-0.101559	0.05295	0.0320172	-0.1049	0.028135	-0.09417	0.027982	-0.2701	0.0114603	MAL3P3.11; PFC0380w	dual specificity protein phosphatase
PF3D7_0309100	-0.04257	0.0002517	-0.2913	-0.115633	-0.0505	-0.0623498	0.04342	0.001672	-0.288	-0.165519	-0.02196	-0.0258601	PFC0381c	OMD protein, putative
PF3D7_0309200	-0.104	-0.0071552	-0.5431	-0.240227	0.1862	-0.033713	0.3096	-0.0810344	-0.1918	-0.0655999	-0.04087	-0.0421782	MAL3P3.12; PFC0385c	serine/threonine protein kinase ARK2, putative
PF3D7_0309300	-0.3207	0.0245727	-0.3334	-1.06423	0.3291	-0.443965	0.1928	-0.307997	-0.0908	0.0006546	0.0142	-0.0338838	MAL3P3.13; PFC0390w	N2227-like protein, putative
PF3D7_0309400	-0.415	0.0011648	-0.2178	0.0109532	0.442	-0.020386	0.3692	-0.008628	-0.2406	0.003552	-0.1604	0.0063108	PFC0392c; PFC0392c	small nucleolar RNA Me18S-Um1356
PF3D7_0309500	-0.4105	0.0952164	-0.2104	-0.197783	0.4391	-0.266753	0.3612	-0.262116	-0.2366	-0.0902046	-0.1594	-0.118768	MAL3P3.14; PFC0395w	asparagine synthetase [glutamine-hydrolyzing], putative
PF3D7_0309600	-0.4628	0.0192728	-0.4866	-0.0382326	0.4774	-0.0190046	0.3335	-0.0062476	-0.1056	-0.0062748	-0.04802	0.00067788	MAL3P3.19; PFC0400w	60S acidic ribosomal protein P2
PF3D7_0309700	-0.2919	0.098811	-0.2413	-0.0507783	0.1973	0.0428473	0.2221	0.0375663	-0.04523	-0.0022106	-0.0742	0.077602	MAL3P3.15; PFC0405c	SECIS-binding protein 2, putative
PF3D7_0309800	-0.2332	0.059796	-0.2395	-0.0753634	0.2546	-0.0199891	0.2537	-0.0387669	-0.0572	0.0279004	-0.03059	-0.0189732	MAL3P3.20; PFC0410w	YTH domain-containing protein 2, putative
PF3D7_0309900	-0.03273	-0.00549186	-0.2782	-0.116541	0.1645	0.0718204	0.12	-0.0448625	0.03771	0.0716251	-0.002099	0.0192089	MAL3P3.16; PFC0415c	conserved Plasmodium protein, unknown function
PF3D7_0310000	-0.08425	0.0684332	-0.215	-0.0626792	0.2309	0.00203494	0.1916	-0.0456345	0.06807	0.031127	0.00966	0.0144044	PFC0416w	50S ribosomal protein L9, apicoplast, putative
PF3D7_0310100	0.02375	-0.0568946	-0.1828	-0.259992	0.1459	-0.161336	0.08055	-0.0675782	0.07744	-0.0289209	0.02186	-0.0414403	MAL3P3.17; PFC0420w	calcium-dependent protein kinase 3
PF3D7_0310200	-0.5832	-0.0770418	-0.6131	-0.0900699	0.4147	0.0272649	0.1941	0.048956	-0.2101	0.151994	-0.07796	0.0552518	MAL3P3.18; PFC0425w	phd finger protein, putative
PF3D7_0310300	-0.2372	0.0416317	-0.2092	-0.0437709	0.2073	-0.22383	0.136	-0.21384	-0.1337	0.0121776	-0.1392	0.00902984	MAL3P4.27; PFC0430w	phosphoglycerate mutase, putative
PF3D7_0310400	0.01228	-0.0471899	-0.4189	-0.0660301	0.2209	-0.251416	0.1719	-0.176275	-0.06089	0.0002129	-0.02596	-0.120388	MAL3P4.26; PFC0435w	parasite-infected erythrocyte surface protein
PF3D7_0310500	-0.2116	0.0100447	-0.2558	0.0241087	0.2606	-0.134342	0.209	-0.074948	0.02293	0.0467254	-0.1049	0.00513584	MAL3P4.25; PFC0440c	ATP-dependent RNA helicase DHX57, putative
PF3D7_0310600	-0.3718	-0.0817808	-0.2512	-0.0132878	0.2953	0.0099582	0.2004	-0.0148385	-0.1563	-0.028031	-0.06836	-0.0105534	PF3D7_0310600.1; PF3D7_0310600.2; PFC0441c	eukaryotic translation initiation factor 3 subunit K, putative
PF3D7_0310700	-0.5304	0.009077	-0.5239	-0.135128	0.472	-0.0378442	0.3719	0.0338703	-0.1104	0.0068942	-0.1199	-0.053821	MAL3P4.24; PFC0445w	trafficking protein particle complex subunit 4, putative
PF3D7_0310800	-0.002988	0.0043676	-0.4248	-0.0134222	-0.06686	-0.0533646	0.08744	-0.027065	0.02539	0.045704	-0.1478	0.0254076	MAL3P4.23; PFC0450w	conserved Plasmodium protein, unknown function
PF3D7_0310900	-0.1396	0.0955098	-0.4977	-0.0471982	0.18	-0.25292	0.2869	-0.242376	0.05795	0.0263371	-0.06855	-0.0699006	MAL3P4.22; PFC0455w	conserved Plasmodium protein, unknown function
PF3D7_0311000	0.02021	0.0630106	-0.5243	-0.0446936	-0.09396	-0.0863536	-0.1049	-0.0837732	-0.03641	-0.0389864	-0.06378	-0.0140963	MAL3P4.21; PFC0460w	conserved Plasmodium protein, unknown function
PF3D7_0311100	-0.000728	-0.0426228	-0.1741	-0.222067	-0.04586	-0.189198	-0.1231	-0.214426	-0.1473	-0.0375234	-0.1022	-0.0441396	MAL3P4.20; PFC0465c	pre-mRNA splicing factor, putative
PF3D7_0311200	-0.01405	0.105552	-0.3059	0.0337042	-0.05066	-0.0804299	-0.1168	-0.156455	-0.1069	0.0743798	-0.09757	0.0109148	MAL3P4.19; PFC0470w	valine--tRNA ligase, putative
PF3D7_0311300	-0.182	0.0915598	-0.3646	-0.215531	0.1909	-0.234448	0.1305	-0.185058	-0.0258	-0.0207454	-0.04587	0.0378805	MAL3P4.18; PFC0475c	phosphatidylinositol 3- and 4-kinase, putative
PF3D7_0311400	-0.06467	-0.030423	-0.3356	-0.134964	0.1723	-0.153167	0.1479	-0.168396	-0.08193	-0.0475597	0.08656	-0.0321543	MAL3P4.16; PFC0485w	kinase-related protein PKRP, putative
PF3D7_0311500	-0.5597	-0.0079186	-0.377	-0.0053422	0.2864	-0.0075956	0.05102	-0.024626	-0.03343	-0.0048396	-0.1243	-0.0049522	PFC0486c	conserved protein, unknown function
PF3D7_0311600	-0.322	-0.0543685	-0.3518	-0.101817	0.335	-0.141422	0.2911	-0.154726	-0.08884	0.0214392	-0.07762	-0.009331	MAL3P4.15; PFC0490w	dolichyl-diphosphooligosaccharide--protein glycosyltransferase subunit OST1, putative
PF3D7_0311700	0.02993	0.0653879	-0.1338	-0.40795	0.1187	-0.119422	0.0994	-0.234352	0.003476	-0.0700402	-0.02721	-0.127673	MAL3P4.14; PFC0495w	plasmepsin VI
PF3D7_0311800	0.01295	0.115047	-0.3561	-0.0769468	0.2365	-0.318674	0.2272	-0.136757	-0.07804	-0.00740564	-0.2098	0.046669	MAL3P4.13; PFC0500w	ATP synthase F0 subunit d-like protein, putative
PF3D7_0311900	-0.03802	-0.0350441	-0.514	0.008797	-0.05977	-0.127362	-0.0285	-0.182402	0.1061	0.0432671	0.1018	-0.120355	MAL3P4.12; PFC0505c	heptatricopeptide repeat-containing protein, putative
PF3D7_0312000	-0.1041	0.0112868	-0.1298	-0.168089	-0.02671	-0.048411	-0.06429	-0.0084106	0.1151	-0.00894298	-0.007364	0.0232704	PFC0506w	conserved protein, unknown function
PF3D7_0312100	-0.1693	0.0436409	-0.6697	-0.0146883	-0.002928	-0.133121	0.04222	-0.0793066	0.005409	0.00555542	0.1037	-0.0540926	MAL3P4.11; PFC0510w	E3 ubiquitin-protein ligase
PF3D7_0312200	-0.2204	0.0954098	-0.2148	0.103988	0.03042	-0.104602	0.07681	-0.100253	-0.1835	0.0626658	-0.06234	0.0612889	MAL3P4.10; PFC0515c	tetratricopeptide repeat protein, putative
PF3D7_0312300	-0.2012	-0.00359624	-0.1929	-0.00945234	0.03492	-0.0609107	0.08037	-0.0614984	-0.1692	-0.0751868	-0.05558	-0.0456615	MAL3P4.9; PFC0520w	26S proteasome regulatory subunit RPN12, putative
PF3D7_0312400	-0.07631	-0.0286825	-0.1721	-0.315737	0.3316	-0.163703	0.2496	-0.119997	-0.03375	-0.0885307	-0.05482	0.0178168	MAL3P4.8; PFC0525c	glycogen synthase kinase 3
PF3D7_0312500	-0.1127	0.0902119	-0.3369	-0.00843404	0.231	-0.147441	0.2793	-0.133411	-0.09436	-0.0187774	-0.04694	-0.0524244	MAL3P4.7; PFC0530w	major facilitator superfamily-related transporter, putative
PF3D7_0312600	0.06679	0.0002612	-0.1595	-0.001314	-0.1588	-0.004088	-0.1529	-0.00657	-0.1326	-0.00384	0.0446	-0.003274	MAL3_tRNA_Val1; MAL3_tRNA_Val1	tRNA Valine
PF3D7_0312700	-0.1108	0.004044	-0.2532	0.002868	0.2497	-0.0012052	0.1222	0.007764	-0.0714	-0.002308	-0.02409	0.004636	MAL3_tRNA_Ile1; MAL3_tRNA_Ile1	tRNA Isoleucine
PF3D7_0312800	-0.325	-0.0500025	-0.4627	-0.167361	0.5918	-0.0225649	0.4031	-0.0319981	-0.2625	-0.0610308	-0.1264	-0.0564989	MAL3P4.28; PFC0535w	60S ribosomal protein L26, putative
PF3D7_0312900	-0.0605	0.0593724	-0.3506	-0.183124	-0.04276	-0.0217658	0.03741	-0.0222859	-0.1195	-0.00426758	-0.1738	0.0290042	MAL3P4.6; PFC0540w	hypothetical protein
PF3D7_0313000	-0.02822	0.0332237	-0.2971	-0.0891227	0.09355	-0.019218	0.04036	-0.0456496	-0.01425	0.00925354	-0.08889	-0.0613368	MAL3P4.29; PFC0545c	conserved Plasmodium protein, unknown function
PF3D7_0313100	-0.1297	0.135929	-0.2498	-0.265241	0.2766	-0.201746	0.1001	-0.281216	-0.02692	0.0141534	-0.09231	0.056746	MAL3P4.5; PFC0550w	ubiquitin-protein ligase, putative
PF3D7_0313200	-0.007588	0.00392356	-0.1172	-0.0142681	-0.05036	-0.005824	-0.1032	-0.0635974	-0.02016	0.0175893	-0.07052	-0.0361507	MAL3P4.4; PFC0555c	conserved protein, unknown function
PF3D7_0313300	0.08829	0.0764045	-0.2493	-0.0289442	-0.005935	-0.0223458	0.1017	0.0240692	-0.05228	-0.049236	0.02737	0.002855	PFC0556c	YGGT family protein, putative
PF3D7_0313400	-0.1022	0.122303	-0.1522	0.0422595	-0.03378	-0.0971958	-0.008069	-0.153271	-0.03952	0.0422096	-0.03161	0.0322924	MAL3P4.3; PFC0560c	conserved Plasmodium protein, unknown function
PF3D7_0313500	-0.1382	0.126198	-0.1263	-0.0063114	0.04072	-0.0692267	0.09203	-0.1053	-0.02	0.0190066	0.01283	-0.0308999	MAL3P4.2; PFC0565w	Ras-like G protein
PF3D7_0313600	-0.1546	-0.0929083	-0.262	-0.1333	0.1575	-0.178582	0.1543	-0.125034	0.1595	-0.0634658	0.04683	-0.0519667	MAL3P4.1; PFC0570c	conserved Plasmodium protein, unknown function
PF3D7_0313700	0.1122	0.0893814	-0.238	-0.225388	0.00392	0.0508332	0.1035	0.02586	0.006798	0.0187517	0.1273	0.0227274	PF3D7_0313700.1; PF3D7_0313700.2; PFC0571c	conserved Plasmodium protein, unknown function
PF3D7_0313800	0.07976	-0.0270702	-0.1338	-0.141647	0.1136	0.0210171	0.1305	-0.0278618	-0.07217	0.0614409	0.03608	0.0471505	MAL3P5.1; PFC0575w; PFC0575w	conserved Plasmodium protein, unknown function
PF3D7_0313900	-0.1942	-0.0763826	-0.4659	0.00041576	0.06659	0.0516321	0.08328	-0.0284868	-0.04306	0.02417	-0.09254	-0.0432304	MAL3P5.2; PFC0580c	conserved Plasmodium protein, unknown function
PF3D7_0314000	-0.1843	0.0028925	-0.403	-0.169912	0.05323	-0.0938858	0.07424	-0.0691596	-0.03905	-0.0019276	-0.07287	0.0115851	PFC0581w	HSP20-like chaperone, putative
PF3D7_0314100	-0.2155	-0.0537728	-0.3407	-0.273036	0.1687	0.149385	0.0992	0.082562	-0.05807	-0.0172866	-0.04984	-0.0120101	PF3D7_0314100.1; PF3D7_0314100.2; PFC0582c	vesicle transport v-SNARE protein, putative
PF3D7_0314200	-0.003662	-0.093125	0.01932	-0.041079	-0.01496	0.135039	0.03299	0.121226	-0.008541	0.0364107	0.007224	0.0149118	MAL3P5.4; PFC0585c; PFC0590c	conserved Plasmodium protein, unknown function
PF3D7_0314300	-0.02909	-0.010451	0.08849	0.0454004	-0.01546	-0.00914352	0.04976	0.02616	0.05289	0.0081062	-0.02544	-0.0140072	MAL3P5.4; PFC0590c	DER1-like protein
PF3D7_0314400	0.1821	0.0499028	-0.2203	-0.0639734	-0.1747	-0.157449	-0.1542	-0.138104	-0.1228	-0.0711201	-0.3099	-0.121534	MAL3P5.5; PFC0595c	serine/threonine protein phosphatase 6, putative
PF3D7_0314500	-0.1584	0.00014282	-0.3087	-0.00529784	0.1008	0.101032	0.08202	0.0103476	-0.09104	0.0198336	-0.1717	-0.0165046	MAL3P5.6; PFC0600w	conserved Plasmodium protein, unknown function
PF3D7_0314600	-0.2724	-0.0050032	-0.1009	-0.0336938	0.3389	-0.0193015	0.2156	0.0274604	0.1204	-0.00455298	0.0259	0.0118142	MAL3P5.7; PFC0605w	conserved protein, unknown function
PF3D7_0314700	-0.2953	0.14191	-0.454	-0.160305	0.2524	-0.419115	0.08361	-0.336822	0.01724	-0.0419098	0.02054	-0.0435163	MAL3P5.8; PFC0610c	RING finger protein RNF1
PF3D7_0314800	-0.08267	0.142209	-0.1465	0.147904	0.2863	0.125331	0.2273	0.094366	0.1428	0.108014	0.08067	0.0807878	MAL3P5.10; MAL3P5.9; PFC0615w; PFC0620w; PFD0620c	conserved Plasmodium protein, unknown function
PF3D7_0314900	0.08054	-0.0306308	-0.2285	-0.00216358	0.1807	-0.078782	0.1265	-0.0864729	-0.1378	0.0374861	-0.03226	-0.089431	MAL3P5.11; PFC0625w	conserved Plasmodium membrane protein, unknown function
PF3D7_0315000	-0.007065	0.0551122	-0.05335	-0.0373328	-0.05698	-0.0128878	-0.1096	0.008592	0.0256	0.0357668	-0.04967	0.045235	MAL3P5.12; PFC0630w	zinc finger protein, putative
PF3D7_0315100	-0.07282	0.069916	-0.1701	-0.04322	0.07704	-0.107925	0.07418	-0.092748	-0.04536	0.0210484	-0.03324	0.0021544	MAL3P5.13; PFC0635c	eukaryotic translation initiation factor 4E
PF3D7_0315200	-0.0224	0.0657107	-0.4249	-0.386815	0.1554	-0.517396	0.03884	-0.416583	0.008903	-0.024909	0.01577	-0.0239227	PFC0640w	circumsporozoite- and TRAP-related protein
PF3D7_0315300	0.1393	0.0449664	-0.388	0.0297453	-0.4207	-0.0503525	-0.3817	-0.0880682	0.04381	0.0617464	-0.02735	-0.103991	MAL3P5.15; MAL3P5.16; PFC0645w; PFC0650w	conserved Plasmodium protein, unknown function
PF3D7_0315400	-0.2271	-0.0305778	-0.2775	-0.0238785	0.1807	0.0233712	0.004781	-0.06267	0.03021	0.0254758	0.03199	-0.0010076	MAL3P5.18; PFC0670c	conserved Plasmodium protein, unknown function
PF3D7_0315500	-0.04976	0.022474	-0.32	-0.0092506	-0.1417	-0.059764	-0.04609	-0.0277068	-0.06753	0.0125344	-0.07137	-0.0243095	MAL3P5.19; PFC0675c	ribosomal protein L47, mitochondrial, putative
PF3D7_0315600	-0.03063	0.117924	-0.3299	-0.184775	0.1778	-0.258359	0.2506	-0.238275	-0.1091	0.0013348	-0.1985	-0.0318069	MAL3P5.20; PFC0680w	zinc finger protein, putative
PF3D7_0315700	0.08595	0.00447778	-0.3009	0.0172025	-0.15	-0.161042	-0.1303	-0.207033	0.04971	0.0184855	-0.07692	-0.0185784	MAL3P5.21; PFC0685w	conserved Plasmodium membrane protein, unknown function
PF3D7_0315800	-0.008597	0.0717488	-0.01322	0.0362975	0.05264	-0.0131368	0.1194	-0.00900174	0.05652	0.00920922	-0.05337	-0.022991	MAL3P5.22; PFC0690c	zinc finger protein, putative
PF3D7_0315900	-0.4341	-0.0229483	-0.5279	-0.0166756	0.326	0.0053411	0.2349	-0.0108955	0.0334	0.0287842	-0.09724	0.053393	MAL3P5.23; PFC0695w	conserved Plasmodium protein, unknown function
PF3D7_0316000	-0.09197	-0.0222156	-0.4257	-0.114998	0.03861	-0.0396232	0.03215	-0.0142426	-0.06112	-0.024151	-0.02305	-0.0114224	MAL3P6.1; PFC0700c	microneme associated antigen
PF3D7_0316100	-0.2425	-0.0138242	-0.6655	-0.0197729	0.07563	-0.0372726	0.03731	-0.0502746	-0.1353	-0.00750166	0.07641	-0.00721382	PFC0701w	ribosomal protein L27, mitochondrial, putative
PF3D7_0316200	-0.1021	0.0280983	-0.485	0.109585	0.2029	0.132504	0.203	0.0770478	-0.0359	0.108243	-0.1166	0.036357	MAL3P6.2; PFC0705c	conserved Plasmodium protein, unknown function
PF3D7_0316300	0.05951	-0.0888363	-0.4158	-0.291847	0.1555	0.0466084	0.1686	0.0394045	0.02152	0.03363	-0.02928	0.0274903	MAL3P6.3; PF3D7_0316300.1; PF3D7_0316300.2; PFC0710w	inorganic pyrophosphatase
PF3D7_0316400	-0.113	0.081398	-0.3134	-0.0203462	-0.008137	-0.223724	0.06057	-0.30044	-0.1685	-0.142261	0.04926	-0.179314	MAL3P6.4; PFC0715c	CS domain-containing protein, putative
PF3D7_0316500	-0.1079	-0.0096614	-0.3128	-0.00590332	0.06346	-0.0875352	0.08781	-0.116442	-0.04286	-0.0295031	0.1027	-0.0420519	MAL3P6.5; PFC0720w	kinetochore protein NUF2, putative
PF3D7_0316600	-0.3586	0.0587544	-0.3747	-0.0424632	0.365	-0.166196	0.2758	-0.0748294	-0.09463	-0.071873	-0.06915	-0.00709654	MAL3P6.6; PFC0725c	formate-nitrite transporter
PF3D7_0316700	-0.04569	-0.0064836	-0.4473	-0.0445565	0.305	-0.0294448	0.2848	-0.0424535	-0.04538	-0.0310954	0.003572	0.0002746	MAL3P6.7; PFC0730w	protein YOP1, putative
PF3D7_0316800	-0.4189	0.0209521	-0.222	-0.120274	0.4884	-0.055622	0.4505	-0.0558028	-0.1941	-0.0308696	-0.04623	-0.0113116	MAL3P6.30; PFC0735w	40S ribosomal protein S15A, putative
PF3D7_0316900	-0.5122	-0.0323416	-0.5135	-0.109283	0.4485	-0.0698593	0.3052	-0.0652988	-0.1764	-0.0570925	-0.0871	-0.0777134	MAL3P6.8; PFC0740c	E3 ubiquitin-protein ligase, putative
PF3D7_0317000	-0.1075	0.0179062	-0.2457	-0.0667462	0.07486	-0.0238552	-0.003537	-0.0732916	-0.09117	-0.0690372	-0.1541	-0.0577988	MAL3P6.31; PFC0745c	proteasome subunit alpha type-3, putative
PF3D7_0317100	-0.2962	0.181811	-0.2158	-0.0729453	-0.03741	-0.263049	-0.104	-0.197945	-0.1136	0.0152074	-0.152	-0.0450228	MAL3P6.9; PFC0750w	6-cysteine protein
PF3D7_0317200	-0.01157	0.100221	-0.1526	-0.00675086	0.1245	-0.197522	0.112	-0.252356	0.09251	-0.116209	0.06885	-0.0817038	MAL3P6.10; PFC0755c	cdc2-related protein kinase 4
PF3D7_0317300	-0.3887	0.0326971	-0.2636	0.0887085	0.5729	0.0757796	0.5842	0.0126632	-0.07452	0.0717949	-0.03377	-0.0113746	MAL3P6.11; PFC0760c	conserved Plasmodium protein, unknown function
PF3D7_0317400	-0.02923	0.0281016	-0.1889	-0.0677694	0.09255	-0.0814145	0.1099	-0.071399	0.0751	-0.0585879	-0.013	0.0339072	MAL3P6.12; PFC0765c	DNA replication complex GINS protein, putative
PF3D7_0317500	-0.281	0.00376608	-0.3013	-0.0901553	0.2589	0.0261795	0.2409	-0.0320449	-0.06845	0.0544355	0.03427	-0.0161277	MAL3P6.13; PFC0770c	kinesin-5
PF3D7_0317600	-0.4364	0.0180038	-0.2148	-0.183383	0.3645	-0.0090516	0.2936	0.0101	-0.2074	-0.0552062	-0.2216	0.00689812	MAL3P6.14; PFC0775w	40S ribosomal protein S11, putative
PF3D7_0317700	-0.1947	-0.0118856	-0.1807	0.0693634	0.1637	-0.166156	0.2171	-0.144662	0.08465	-0.0407488	-0.04576	-0.0936328	MAL3P6.15; PFC0780w	CPSF (cleavage and polyadenylation specific factor), subunit A, putative
PF3D7_0317800	0.03956	0.0401758	-0.2803	-0.0132959	-0.1461	-0.0893156	-0.2122	-0.0717882	-0.03796	-0.0182994	-0.1427	-0.0294659	MAL3P6.16; PFC0785c	26S proteasome non-ATPase regulatory subunit 9, putative
PF3D7_0317900	0.03989	-0.0494366	-0.23	-0.201219	-0.1917	-0.17308	-0.1593	-0.238112	-0.02571	0.0262021	-0.1049	-0.0142317	MAL3P6.17; PFC0790w	conserved protein, unknown function
PF3D7_0318000	-0.04654	0.08749	-0.0921	0.0225493	0.007428	-0.0331124	-0.1073	-0.0057126	-0.003082	0.00734426	0.04483	0.0122691	MAL3P6.18; PFC0795w	conserved Plasmodium protein, unknown function
PF3D7_0318100	0.1417	0.118421	-0.03949	0.0163064	-0.0295	-0.237354	-0.04646	-0.205762	-0.04515	-0.0582016	-0.1392	-0.0566912	MAL3P6.19; PFC0800w	stomatin-like protein, putative
PF3D7_0318200	-0.3171	0.168214	-0.3881	-0.272823	0.3925	-0.514723	0.2889	-0.372541	-0.2419	-0.0504398	-0.2795	-0.125431	MAL3P6.20; PFC0805w	DNA-directed RNA polymerase II subunit RPB1
PF3D7_0318300	-0.3917	-0.0401723	-0.242	-0.0288388	0.2293	0.020931	0.111	0.118718	-0.1654	-0.0147038	-0.1458	0.0213925	MAL3P6.21; PFC0810c	conserved Plasmodium protein, unknown function
PF3D7_0318400	-0.02802	0.0072652	-0.2763	-0.0965128	-0.03251	-0.174944	-0.01303	-0.102485	-0.1022	-0.0146238	0.05364	-0.028195	MAL3P6.22; PFC0815c	coiled-coil domain-containing protein CCDC148/CCDC112, putative
PF3D7_0318500	-0.2647	0.0290727	-0.1651	0.0480733	0.01914	-0.0723965	0.1527	-0.131854	-0.06769	-0.107974	0.1588	-0.167123	MAL3P6.23; PFC0820w	conserved Plasmodium protein, unknown function
PF3D7_0318600	-0.2407	0.219202	-0.2492	0.0422376	0.128	-0.228958	0.02128	-0.262729	-0.1098	-0.0316057	-0.2037	-0.110053	MAL3P6.24; PFC0825c	cleavage and polyadenylation specificity factor, putative
PF3D7_0318700	-0.2818	0.005184	-0.3387	-0.0227376	0.1426	-0.0282446	0.05142	-0.0143892	-0.1024	0.011339	-0.2099	0.00642352	PFC0830w	conserved Plasmodium protein, unknown function
PF3D7_0318800	0.05006	0.0942937	-0.2336	-0.0217533	0.06876	-0.126747	0.09382	-0.115137	-0.1329	-0.0238256	0.006759	-0.00390596	MAL3P6.25; PFC0831w	triosephosphate isomerase, putative
PF3D7_0318900	-0.06585	0.128119	-0.2224	0.0282932	0.2611	0.0222262	0.1251	-0.0081737	-0.2212	0.077027	0.03882	-0.0015186	MAL3P6.26; PFC0835c	conserved protein, unknown function
PF3D7_0319000	-0.1566	0.123168	-0.1706	-0.00056608	0.2078	-0.271395	0.09119	-0.325529	-0.1123	0.101002	0.1294	0.0181333	MAL3P6.27; PFC0840w	P-type ATPase, putative
PF3D7_0319100	-0.2071	0.011498	-0.6512	-0.057784	0.1209	-0.0660792	-0.009739	-0.057418	0.002608	-0.0244182	0.01303	-0.0234458	MAL3P6.28; PFC0845c	E3 ubiquitin-protein ligase RBX1, putative
PF3D7_0319200	-0.001802	0.00454256	-0.3921	-0.117661	-0.1565	-0.24655	-0.1285	-0.241072	-0.1958	-0.00513904	-0.163	-0.0781385	MAL3P6.29; PFC0850c	CCR4 domain-containing protein 4, putative
PF3D7_0319300	-0.08324	0.0398144	-0.3268	-0.04132	-0.06277	-0.114596	-0.0172	-0.0834842	-0.07137	-0.0532805	-0.1235	-0.0461526	MAL3P6.32; PFC0855w	ubiquitin-conjugating enzyme E2, putative
PF3D7_0319400	-0.02525	0.053896	-0.2163	-0.081806	0.1263	-0.280972	0.2384	-0.262123	0.05234	-0.0398716	-0.0305	-0.0287259	MAL3P7.1; PFC0860w	kinesin-8X
PF3D7_0319500	0.01705	-0.0125929	-0.2351	-0.180132	0.254	-0.169029	0.2494	-0.159347	0.04435	-0.0369632	-0.02207	-0.0848806	MAL3P7.2; PFC0865w	RNA-binding protein, putative
PF3D7_0319600	-0.1619	-0.11837	-0.2997	-0.0990232	-0.01857	-0.0313217	-0.1793	-0.0865426	-0.0656	0.0176429	-0.04394	-0.0498614	MAL3P7.3; PFC0870w	elongation factor 1-delta, putative
PF3D7_0319700	-0.1134	0.0894889	-0.12	-0.0904558	0.2413	0.0718945	0.2244	0.0171296	-0.2422	0.0605915	0.08368	0.012025	MAL3P7.4; PFC0875w	ABC transporter I family member 1, putative
PF3D7_0319800	0.03667	0.0192014	0.1789	0.103019	0.05097	0.0229109	-0.004545	-0.00425812	0.04694	0.0295438	0.07705	0.043211	MAL3P7.5; PFC0880c	conserved Plasmodium protein, unknown function
PF3D7_0319900	-0.1514	-0.0204646	-0.1705	-0.0251348	-0.1242	-0.0628666	-0.1946	-0.102069	-0.0489	-0.0350842	-0.09925	-0.006354	MAL3P7.6; PFC0885c	conserved protein, unknown function
PF3D7_0320000	0.01686	0.0489754	-0.3352	-0.08406	0.02392	0.02712	0.07014	0.0241514	0.007066	-0.0468608	0.01434	-0.0428432	PFC0886w	protein phosphatase inhibitor 2
PF3D7_0320100	-0.2447	0.0805614	-0.4096	-0.0768722	0.2181	0.003723	0.1472	0.0178655	-0.04087	0.0327034	-0.07137	0.0413859	MAL3P7.7; PFC0890w	protein transport protein SEC22
PF3D7_0320200	0.1704	0.069739	-0.03881	-0.00979284	0.04904	-0.169983	-0.007267	-0.165865	-0.0217	-0.0621793	-0.05138	-0.0147975	MAL3P7.8; PFC0895w	CPW-WPC family protein
PF3D7_0320300	-0.3146	0.149263	-0.4013	-0.189442	-0.1364	-0.458419	0.1158	-0.296128	-0.007876	-0.083152	3.2e-05	-0.0972396	MAL3P7.9; PFC0900w	T-complex protein 1 subunit epsilon
PF3D7_0320400	-0.09338	0.0200696	-0.6476	-0.0915258	0.1851	-0.305721	0.09987	-0.37495	0.02071	0.0083748	0.001678	-0.0664536	MAL3P7.10; PFC0905c	oocyst capsule protein Cap380
PF3D7_0320500	-0.2691	-0.0232926	-0.2175	0.0058079	0.3708	-0.0355116	0.2741	-0.0871406	-0.06839	-0.0207074	-0.1123	-0.0502784	MAL3P7.11; PFC0910w	nicotinamidase, putative
PF3D7_0320600	0.01987	-0.06007	-0.3247	-0.0845364	-0.04521	-0.0126145	0.09102	0.034618	0.03042	0.0393316	0.09815	0.0437848	PFC0911c	conserved protein, unknown function
PF3D7_0320700	0.1584	0.01611	-0.2087	-0.102712	-0.06458	-0.0568593	0.112	-0.045649	-0.02293	-0.0648711	0.03556	-0.0136281	PFC0912w	signal peptidase complex subunit 2
PF3D7_0320800	-0.1113	-0.0466516	-0.1887	-0.2172	0.1857	-0.157153	0.2747	-0.0699582	0.1272	-0.0396307	-0.01112	0.00677412	MAL3P7.12; PFC0915w	ATP-dependent RNA helicase DDX6
PF3D7_0320900	-0.4699	0.0179037	-0.3477	-0.12795	0.4137	-0.119409	0.4044	-0.035677	-0.0744	-0.0647002	-0.000429	0.0885364	MAL3P7.13; PFC0920w	histone H2A.Z
PF3D7_0321000	-0.1242	0.0541284	-0.35	-0.0111724	0.1991	-0.0760134	0.1873	-0.0192831	0.07691	-0.0141444	-0.04276	0.0564824	MAL3P7.14; PFC0925w	conserved protein, unknown function
PF3D7_0321100	-0.0903	0.119275	-0.03642	-0.0317048	0.09468	-0.00476296	0.1403	-0.0554213	0.1221	0.0314549	0.07531	0.110539	MAL3P7.15; PFC0930c	conserved Plasmodium protein, unknown function
PF3D7_0321200	0.1105	-0.00450772	-0.2462	-0.183876	0.1242	0.0833301	0.08291	0.0253984	-0.03525	-0.0249148	0.05573	0.0150295	MAL3P7.16; PFC0935c	UDP-N-acetylglucosamine--dolichyl-phosphate N-acetylglucosaminephosphotransferase, putative
PF3D7_0321300	-0.07339	-0.0187797	-0.2602	-0.0513187	0.2398	0.0456849	0.1638	-0.00759752	0.03807	0.0906442	-0.01931	0.0436406	MAL3P7.17; PFC0940c	conserved Plasmodium protein, unknown function
PF3D7_0321400	-0.03655	0.0675605	-0.2106	-0.21039	0.1093	-0.162064	0.1606	-0.15621	0.09014	-0.0125635	-0.02633	-0.00055922	MAL3P7.18; PFC0945w	pseudo protein kinase 1, putative
PF3D7_0321500	-0.2593	-0.0721504	-0.4229	-0.0100489	0.09265	-0.264683	-0.02625	-0.272469	0.05916	-0.12331	-0.04446	-0.116562	MAL3P7.19; PFC0950c	peptidase, putative
PF3D7_0321600	-0.2954	0.0961344	-0.3897	-0.123547	0.1402	-0.0896043	-0.03164	-0.143997	0.04596	0.0619972	-0.007606	-0.0556203	MAL3P7.20; PFC0955w	ATP-dependent RNA helicase DDX42, putative
PF3D7_0321700	-0.1112	0.150472	-0.2707	0.107262	0.1786	-0.136816	0.2111	-0.0956236	0.01335	0.043466	0.01807	0.0032376	MAL3P7.21; PFC0960c	conserved Plasmodium protein, unknown function
PF3D7_0321800	-0.482	-0.120647	-0.6051	0.0216935	0.2967	-0.007461	0.3694	-0.0761739	-0.03472	-0.0761519	0.04325	-0.10569	MAL3P7.22; PFC0965w	WD repeat-containing protein, putative
PF3D7_0321900	-0.5555	0.077745	-0.5298	-0.113261	0.35	-0.178015	0.2107	-0.147695	-0.1295	0.085162	-0.198	-0.0510248	MAL3P7.23; PFC0970w	cyclic amine resistance locus protein
PF3D7_0322000	-0.3525	0.020654	-0.3814	-0.08767	-0.007774	-0.114176	0.02643	-0.0955522	-0.09951	-0.017403	-0.09452	-0.0368618	MAL3P7.25; PFC0975c	peptidyl-prolyl cis-trans isomerase
PF3D7_0322100	-0.1124	0.145181	-0.3016	-0.0087226	0.1185	-0.169559	-0.06888	-0.1688	-0.0894	0.0042449	-0.1618	-0.0219967	MAL3P7.26; PFC0980c	mRNA-capping enzyme subunit beta
PF3D7_0322200	-0.05174	0.0332047	-0.1842	-0.0994788	0.002274	-0.0069232	-0.02291	-0.0244549	0.01141	0.0759896	-0.02931	-0.0207971	PFC0990c	conserved Plasmodium protein, unknown function
PF3D7_0322300	-0.01989	0.103332	-0.1733	-0.0362718	-0.04537	-0.0975696	0.0723	-0.12048	-0.08527	-0.0139303	-0.01995	-0.137377	MAL3P7.29; PFC0995c	diacylglycerol O-acyltransferase
PF3D7_0322400	-0.215	0.0302217	-0.3391	-0.00031726	0.0728	-0.0274296	-0.03098	-0.0775251	-0.02155	0.00991138	-0.08159	0.0328936	MAL3P7.30; PFC1000w	regulator of initiation factor 2 (eIF2)
PF3D7_0322500	-0.08449	-0.00518846	-0.2559	-0.132967	0.09128	0.0531758	0.01037	-0.0126794	-0.03529	0.0187845	-0.1017	-0.0123183	PFC1005c	iron-sulfur assembly protein, putative
PF3D7_0322600	-0.0909	0.0392682	-0.5768	-0.10506	0.07353	-0.0594042	0.2712	-0.071588	-0.2176	0.0652015	-0.1707	-0.0464775	MAL3P7.32; PFC1010w	conserved Plasmodium protein, unknown function
PF3D7_0322700	-0.3342	-0.0340749	-0.2415	-0.176602	0.2375	-0.00538116	0.1482	-0.0331992	-0.04116	0.0554959	0.002742	0.0125934	PFC1011c; PFC1015c	conserved Plasmodium protein, unknown function
PF3D7_0322800	-0.2806	-0.0254392	-0.3671	-0.157436	0.1415	-0.00922972	0.1189	-0.0378387	-0.1238	-0.0936129	-0.02068	0.00568566	PFC1016w	conserved Plasmodium protein, unknown function
PF3D7_0322900	-0.04471	0.0642404	-0.4399	-0.130354	0.06104	-0.097933	-0.05208	-0.129973	-0.1228	-0.0347234	-0.09662	-0.0499138	MAL3P7.35; PFC1020c	40S ribosomal protein S3A, putative
PF3D7_0323000	-0.1662	-0.0130886	-0.3068	-0.0447058	0.1823	-0.005264	0.1641	-0.00594114	-0.09509	-0.0422567	-0.07177	-0.0265076	MAL3P7.36; PFC1025w	translation machinery-associated protein 7, putative
PF3D7_0323100	-0.1969	0.0151332	-0.272	-0.0858258	0.4017	-0.129193	0.3788	-0.160616	0.02948	0.0418161	-0.02594	-0.0286301	MAL3P7.37; PFC1030w	conserved Plasmodium protein, unknown function
PF3D7_0323200	-0.2114	-0.0154297	-0.297	-0.0734784	0.0807	-0.0556736	0.00206	-0.0515301	-0.06711	-0.00098914	-0.06231	0.0239531	MAL3P7.38; PFC1035w	conserved Plasmodium protein, unknown function
PF3D7_0323300	-0.1132	0.0568226	-0.346	-0.024027	-0.01907	-0.0609166	-0.04081	-0.0457	-0.09122	0.0179919	-0.07235	-0.0158122	MAL3P7.39; PFC1040w	conserved protein, unknown function
PF3D7_0323400	-0.1357	0.186378	-0.4655	-0.0250597	0.2556	-0.225637	0.1916	-0.100138	-0.01213	0.0188703	-0.07735	0.0594011	MAL3P7.40; PFC1045c	Rh5 interacting protein
PF3D7_0323500	-0.2384	0.0733245	-0.2253	-0.0625738	0.367	-0.055967	0.2445	-0.0488504	-0.06411	-0.00144232	-0.1143	-0.0223089	MAL3P7.41; PFC1050w	survival motor neuron-like protein
PF3D7_0323600	-0.0617	0.0499857	-0.3561	0.0950929	-0.02878	0.031057	-0.06635	0.0371403	-0.1374	-0.0739969	-0.08199	-0.0174749	MAL3P7.42; PFC1055w	BSD domain-containing protein, putative
PF3D7_0323700	-0.1976	0.0991876	-0.356	-0.115246	0.217	-0.289811	0.2338	-0.270332	-0.04156	0.0519123	0.04588	0.0190395	MAL3P7.43; PFC1060c	U4/U6.U5 tri-snRNP-associated protein 1, putative
PF3D7_0323800	-0.07686	-0.070246	-0.1858	0.198252	0.3726	0.0999722	0.2951	0.05505	0.05411	0.0614292	-0.04247	0.00930456	MAL3P7.44; PFC1065w	conserved Plasmodium protein, unknown function
PF3D7_0323900	0.06223	0.0176765	-0.1717	-0.098451	-0.1774	-0.112991	-0.2507	-0.141521	0.03199	0.00540662	0.006134	-0.00016904	MAL3P7.45; PFC1070c	erythrocyte membrane protein 1 (PfEMP1), exon 2, pseudogene
PF3D7_0324000	0.0465	0.014464	-0.04081	-0.01338	0.06988	-0.0156	0.1467	0.0063454	0.02648	0.01852	0.04678	0.000179	MAL3P7.46; PFC1075w	exported protein family 1
PF3D7_0324100	0.02454	0.0736027	-0.1236	0.0813998	0.328	0.0566883	0.3057	0.060878	0.2159	0.0581878	0.3028	0.107242	MAL3P7.47; PFC1080c	Pfmc-2TM Maurer's cleft two transmembrane protein
PF3D7_0324200	-0.07045	0.006412	-0.07237	-0.0139	0.2098	0.0121812	0.1233	0.0091458	-0.07469	-0.0167266	-0.0586	-0.028244	MAL3P7.48; PFC1085c	exported protein family 3
PF3D7_0324300	-0.1141	-0.0380626	-0.2553	-0.0987114	0.2166	0.048902	0.1849	0.05438	-0.007327	0.007378	0.0326	0.0234388	MAL3P7.49; PFC1090w	exported protein family 4
PF3D7_0324400	0.01936	0.0570642	-0.1629	-0.0562568	0.0702	-0.0876697	0.06539	-0.00754064	0.04544	0.092813	0.134	0.0800254	MAL3P7.50; PFC1095w	rifin
PF3D7_0324500	-0.02881	0.138424	0.01384	0.112156	0.1978	-0.117132	0.3092	-0.004145	0.1134	0.0279602	0.05019	0.0584059	MAL3P7.51; PFC1100w	rifin
PF3D7_0324600	-0.04525	-0.00500068	0.2127	-0.0713518	0.5329	-0.0402216	0.3815	-0.039921	0.2632	0.0041848	0.209	0.051299	MAL3P7.52; PFC1105w	stevor
PF3D7_0324700	-0.03292	-0.0284636	-0.1265	-0.00591402	0.05987	-0.0353017	0.002149	-0.0187036	0.01154	0.0402	0.1336	0.0332336	PFC1110w	erythrocyte membrane protein 1 (PfEMP1), exon 2, pseudogene
PF3D7_0324800	-0.001116	0.0418798	-0.03253	-0.0841586	0.1271	-0.17293	0.1657	-0.13831	0.03383	0.0398541	0.2293	0.0922835	MAL3P7.54; PFC1115w	rifin
PF3D7_0324900	-0.1272	0.221672	-0.3134	-0.216607	0.1538	-0.455703	0.1699	-0.21242	0.1546	0.013091	0.1356	0.214033	MAL3P7.55; PFC1120c	erythrocyte membrane protein 1, PfEMP1
PF3D7_0400100	-0.01023	0.188156	-0.244	-0.380237	0.1816	-0.459374	0.2144	-0.1741	0.1167	0.0582125	0.2011	0.244566	MAL4P1.1; PFD0005w	erythrocyte membrane protein 1, PfEMP1
PF3D7_0400200	-0.1696	0.0409211	-0.5173	-0.0101594	0.09303	-0.207163	0.01124	-0.185662	-0.001159	-0.0158266	0.08813	-0.0537111	MAL4P1.2; PFD0010w	erythrocyte membrane protein 1 (PfEMP1), exon 2, pseudogene
PF3D7_0400300	0.006241	0.00903014	-0.2264	-0.105212	-0.3048	-0.201531	-0.1421	-0.105926	0.1182	0.0449928	0.06848	9.992e-05	MAL4P1.3; PFD0015c	rifin
PF3D7_0400400	-0.05076	0.263575	0.1094	-0.103911	0.4174	-0.312432	0.3509	-0.0839052	0.184	0.130022	0.05821	0.236398	MAL4P1.4; PFD0020c	erythrocyte membrane protein 1, PfEMP1
PF3D7_0400500	-0.01681	0.138041	-0.01962	-0.0330188	0.21	-0.101419	0.2244	-0.0176944	0.1031	0.0213865	0.1347	0.0791924	MAL4P1.5; PFD0025w	rifin
PF3D7_0400600	0.181	0.00371	-0.05653	0.0012812	-0.1431	0.008796	-0.01109	0.007364	0.026	0.005998	0.1582	0.010214	PFD0028w	erythrocyte membrane protein 1 (PfEMP1), exon 1, pseudogene
PF3D7_0400700	0.1702	0.100364	-0.2419	-0.142897	-0.1644	-0.0968048	-0.134	-0.0790564	0.1464	0.0864194	0.1092	0.0643581	MAL4P1.6; PFD0030c	rifin
PF3D7_0400800	0.1047	0.0614012	-0.009424	-0.00639456	-0.0657	-0.076958	0.03391	-0.021694	0.1617	0.0844547	0.1988	0.0958555	MAL4P1.7; PFD0035c	stevor
PF3D7_0400900	0.07148	0.063739	-0.3001	-0.135213	-0.07557	-0.0953964	0.1293	0.0229041	0.1804	0.0663416	0.2341	0.108366	MAL4P1.8; PFD0040c	rifin
PF3D7_0401000	0.2624	0.11827	0.01485	-0.0102384	0.05074	-0.0330126	0.04648	-0.0062141	0.1553	0.0456376	0.3067	0.109496	MAL4P1.9; PFD0045c	rifin
PF3D7_0401100	-0.07282	0	-0.04043	0	0.02637	0	0.09423	0	0.03389	0	9.5e-05	0	PFD0047c	Plasmodium exported protein, unknown function, fragment
PF3D7_0401200	-0.01152	0.0804857	-0.1577	-0.102697	0.3172	-0.055133	0.1214	-0.0028274	0.08687	0.106782	0.06533	0.0885502	MAL4P1.10; PFD0050w	rifin
PF3D7_0401300	0.006683	0.110913	0.1442	0.0064002	0.3963	-0.0979994	0.3938	0.0055864	0.2033	0.0842047	0.1578	0.132265	MAL4P1.11; PFD0055w	rifin
PF3D7_0401400	0.04426	0.0457364	0.1784	-0.0414278	0.3932	-0.0768486	0.332	-0.0683274	0.1761	0.0781711	0.1701	0.0632742	MAL4P1.12; PFD0060w	rifin
PF3D7_0401500	-0.152	0.0591372	0.1638	-0.0914776	0.197	-0.108639	0.2506	-0.0306398	0.03772	0.060285	0.05406	0.0544227	MAL4P1.13; PFD0065w	stevor, pseudogene
PF3D7_0401600	0.000394	-0.0087364	-0.1007	-0.0631378	-0.03126	-0.045833	-0.1435	-0.110053	0.1521	0.0696389	0.1232	0.0546286	MAL4P1.14; PF3D7_0401600.1; PF3D7_0401600.2; PFD0070c	rifin
PF3D7_0401700	-0.05305	0.0699488	0.1627	-0.0185707	0.5579	-0.0208888	0.4866	-0.0322359	0.2529	0.0251994	0.2427	0.103382	MAL4P1.15; PFD0075w	Plasmodium exported protein, unknown function, pseudogene
PF3D7_0401800	-0.1655	0.0385762	-0.4638	-0.767444	0.3492	-0.279774	0.2591	-0.264871	0.03	-0.00465968	0.04846	0.0471232	MAL4P1.16; PFD0080c	Plasmodium exported protein (PHISTb), unknown function
PF3D7_0401900	-0.2073	0.143705	-0.1533	-0.126732	0.4014	-0.288532	0.4333	-0.196756	0.1054	0.124877	0.03869	0.0976376	MAL4P1.17; PFD0085c	acyl-CoA synthetase
PF3D7_0402000	0.2035	0.119464	-0.4317	-0.260251	-0.1004	-0.0655792	-0.2246	-0.139194	0.1003	0.0562126	0.1357	0.0753356	MAL4P1.18; PFD0090c	Plasmodium exported protein (PHISTa), unknown function
PF3D7_0402100	-0.4751	0.0819328	-0.2564	-0.060739	0.5093	-0.141664	0.2669	-0.11132	-0.1683	0.0385539	-0.1089	0.0891345	MAL4P1.19; PFD0095c	Plasmodium exported protein (PHISTb), unknown function
PF3D7_0402200	0.05155	0.247626	-0.6709	-0.145848	0.2723	-0.653599	0.3602	-0.470438	0.1964	-0.0936448	0.2206	-0.0602721	3D7Surf4.1; MAL4P1.20; MAL4P1.21; PFD0100c; PFD0105c	surface-associated interspersed protein 4.1 (SURFIN 4.1), pseudogene
PF3D7_0402300	-0.05681	-0.0164362	-0.5316	0.0679362	0.3234	0.156466	0.264	0.120143	0.1471	0.0633432	0.08699	0.0568533	MAL4P1.22; PFD0110w	reticulocyte binding protein homologue 1
PF3D7_0402400	-0.1711	-0.0247244	-0.07907	0.0278584	0.2105	0.0029891	0.177	0.0109244	0.005444	0.0167966	0.05995	0.0307842	MAL4P1.23; PFD0115c	Plasmodium exported protein, unknown function
PF3D7_0402500	0.04709	0.0975976	0.0807	0.0344888	0.5734	-0.0775652	0.5287	0.0218202	0.1196	0.0397508	0.1561	0.105597	MAL4P1.24; PFD0120w	rifin, pseudogene
PF3D7_0402600	0.2162	0.0940598	0.2773	0.080493	-0.0127	-0.070163	0.2188	0.0436534	0.05473	0.0241542	0.1956	0.103754	MAL4P1.26; PFD0125c; PFD0130c	stevor
PF3D7_0402700	0.07536	0.0411416	-0.1025	-0.0500648	0.01204	-0.054927	0.05816	-0.00888704	0.1816	0.0826953	0.1799	0.0928946	MAL4P1.27; MAL4P1.27b; PFD0134c; PFD0135c	rifin, pseudogene
PF3D7_0402800	0.1683	0.144378	0.1367	-0.242558	0.3355	-0.522545	0.3295	-0.176148	0.14	0.0155994	0.2372	0.187425	MAL4P1.28; PFD0135w; PFD0140w	erythrocyte membrane protein 1 (PfEMP1), pseudogene
PF3D7_0402900	-0.04799	0.0252767	-0.1045	-0.0446902	0.1882	0.026448	0.1702	-0.0028576	-0.1239	0.05059	-0.0426	0.0265492	MAL4P1.29a; PFD0144c	probable protein, unknown function
PF3D7_0403000	-0.3447	0.0003774	-0.1018	-0.015134	0.3582	-0.0008998	0.335	0.003996	-0.327	0.002926	-0.13	0.014066	MAL4_tRNA_Asn1; MAL4_tRNA_Asn1	tRNA Asparagine
PF3D7_0403100	-0.2064	0.0648586	-0.1866	0.0162209	0.175	-0.013411	0.05081	-0.0321006	-0.008953	-0.056115	-0.1055	-0.00392148	MAL4P1.29; PFD0145c; PFD1075w	regulator of chromosome condensation, putative
PF3D7_0403200	-0.316	0.104789	-0.247	-0.0134272	0.2019	-0.145488	0.117	-0.195305	0.02161	-0.0641711	-0.08549	0.0152804	MAL4P1.30; PFD0150w	pre-mRNA splicing factor, putative
PF3D7_0403300	0.001756	0.0487892	-0.4764	-0.132742	0.1867	0.0606631	0.1125	0.0193558	0.01201	0.0220228	0.02998	0.0590393	MAL4P1.31; PFD0155c	conserved Plasmodium protein, unknown function
PF3D7_0403400	-0.2999	0.104665	-0.4885	0.050232	0.2501	-0.0337756	0.2718	-0.0501791	-0.09556	0.0872287	-0.1633	0.114258	MAL4P1.32; PFD0160w	conserved Plasmodium protein, unknown function
PF3D7_0403500	0.1027	-0.0426122	-0.4187	0.0178628	0.07928	-0.0326662	0.02324	-0.0566415	0.02366	-0.0209464	-0.005134	0.0121752	MAL4P1.33; PFD0165w	ubiquitin specific protease, putative
PF3D7_0403600	-0.02498	0.0509449	-0.3814	-0.337201	0.2121	-0.30719	0.2525	-0.350598	-0.09036	-0.00576144	0.02335	-0.0325326	MAL4P1.34; PFD0170c	conserved Plasmodium protein, unknown function
PF3D7_0403700	-0.1939	0.118528	-0.272	-0.132326	0.2924	-0.154173	0.2832	-0.021596	0.04162	-0.0901388	-0.04074	0.0648151	MAL4P1.36; PFD0180c	pre-mRNA-splicing factor CLF1, putative
PF3D7_0403800	-0.217	0.0851329	-0.05731	0.0388748	0.2834	-0.128039	0.1616	-0.134692	-0.1742	-0.0637878	-0.05411	0.0577496	MAL4P1.37; PFD0185c	alpha/beta hydrolase, putative
PF3D7_0403900	0.002849	0.174379	0.01297	0.049798	0.2539	-0.0556416	0.1975	-0.0863215	-0.03305	-0.0139721	0.1057	0.092081	MAL4P1.38; PFD0190w	SET domain protein, putative
PF3D7_0404000	-0.07491	-0.0250338	-0.4812	-0.0556398	0.04506	-0.034047	0.09541	-0.012268	0.045	0.00641798	0.009797	-0.013082	MAL4P1.39; PFD0195c	conserved Plasmodium protein, unknown function
PF3D7_0404100	-0.06939	0.136318	-0.2222	0.136281	0.07741	0.0571614	0.04919	0.0195215	-0.1514	0.0949405	0.03271	0.0548368	MAL4P1.40; PFD0200c	AP2 domain transcription factor AP2-SP2, putative
PF3D7_0404200	-0.0459	0.0292946	-0.3469	0.00121866	0.1987	-0.036504	0.1594	-0.0240654	-0.0274	0.0084382	-0.05057	0.0165618	MAL4P1.41; PFD0205c	conserved Plasmodium protein, unknown function
PF3D7_0404300	-0.2458	0.0730569	-0.268	-0.407593	0.287	-0.036978	0.1632	-0.101671	0.07439	-0.010244	0.02651	-0.067624	MAL4P1.41b; PFD0207c	conserved Plasmodium protein, unknown function
PF3D7_0404400	0.07245	0.059701	-0.1879	-0.0501358	-0.2334	-0.132423	-0.1489	-0.0732526	-0.05631	-0.0372466	-0.04597	-0.0148706	MAL4P1.42; PFD0210c	6-cysteine protein P36
PF3D7_0404500	-0.07583	-0.0317423	-0.09856	-0.0422254	-0.13	-0.0754686	-0.08575	-0.0486052	-0.005356	0.00354694	-0.1932	-0.112143	MAL4P1.43; PFD0215c	6-cysteine protein P52
PF3D7_0404600	-0.2452	-0.0139288	-0.1818	0.0839314	0.1052	0.178404	0.1396	0.00775366	0.04723	0.0826443	0.06381	-0.0139024	MAL4P1.44; PFD0220c; PFD0220w; PFD0225w	conserved Plasmodium membrane protein, unknown function
PF3D7_0404700	-0.1153	0.109439	-0.3872	0.00153054	0.002071	-0.0750838	0.06657	-0.132995	0.09841	0.0922688	0.1362	-0.0115198	MAL4P1.45; PFD0225c; PFD0230c	dipeptidyl aminopeptidase 3
PF3D7_0404800	0.0353	0.0352814	-0.466	-0.13375	0.1458	-0.0985205	0.2144	-0.0779829	-0.03632	0.0450082	0.05883	0.0720357	MAL4P1.46; PFD0235c	sporozoite-specific protein S10, putative
PF3D7_0404900	0.06112	0.0428387	-0.02841	-0.0338321	-0.1654	-0.125646	-0.1411	-0.120708	0.03395	0.00243064	-0.05414	-0.0184806	MAL4P1.47; PFD0240c	6-cysteine protein P41
PF3D7_0405000	-0.4102	0.0815062	-0.2562	-0.0687068	0.139	-0.127065	-0.003416	-0.0959278	-0.161	0.035596	-0.134	-0.014388	MAL4P1.48; PFD0245c	ATP-dependent RNA helicase DDX51, putative
PF3D7_0405100	-0.2745	0.0170293	-0.3561	-0.145067	0.6726	-0.297501	0.4367	-0.241513	-0.09439	0.0526496	0.006761	-0.0260448	MAL4P1.49; PFD0250c	protein transport protein Sec24B, putative
PF3D7_0405200	-0.1531	-0.0143126	-0.2659	-0.204378	0.3756	0.0867458	0.3283	0.0397367	0.001818	-0.0299522	-0.04411	-0.00906472	MAL4P1.50; PFD0250w; PFD0255w	ag-1 blood stage membrane protein homologue
PF3D7_0405300	-0.06778	0.0445406	-0.3165	-0.0163695	0.1888	-0.158598	0.1715	-0.101086	0.004293	0.0682954	-0.0226	-0.00108946	MAL4P1.51; PFD0255c; PFD0260c	liver specific protein 2, putative
PF3D7_0405400	-0.4314	0.0705291	-0.4049	-0.267854	0.1383	-0.357519	0.209	-0.321456	-0.07077	0.0104127	-0.1484	-0.0363182	MAL4P1.52; PFD0260w; PFD0265w	pre-mRNA-processing-splicing factor 8, putative
PF3D7_0405500	0.06836	0.0810946	-0.0508	0.0009528	0.008255	-0.048694	0.01912	-0.010919	-0.07462	-0.0484714	-0.01415	-0.0219528	MAL4P1.53; PFD0265c; PFD0270c	conserved Plasmodium protein, unknown function
PF3D7_0405600	-0.1175	0.0645934	-0.1118	-0.143527	0.08433	0.0732959	0.02846	-0.0137085	-0.05484	0.0758524	0.01836	0.0569927	MAL4P1.54; PFD0270w; PFD0275w; PFD0280w	TMEM33 domain-containing protein, putative
PF3D7_0405700	-0.01815	0.13398	-0.4437	-0.084695	0.08376	-0.516452	0.06288	-0.381975	-0.02367	0.0599952	-0.07511	-0.172273	MAL4P1.56; PFD0280c; PFD0285c	lysine decarboxylase, putative
PF3D7_0405800	-0.1942	0.0168722	-0.471	-0.00567332	0.1617	0.00417978	-0.02465	-0.0124618	-0.02487	0.004278	-0.1999	-0.00334756	MAL4P1.57; PFD0285w; PFD0290w	conserved protein, unknown function
PF3D7_0405900	-0.1573	0.212412	-0.2059	-0.196576	0.1087	-0.23225	0.1913	-0.161713	-0.2747	0.00763344	-0.08661	0.00657946	MAL4P1.58; PFD0290c; PFD0295c	apical sushi protein
PF3D7_0406000	-0.09891	0.0087268	-0.2738	0.00433174	0.119	-0.169188	0.1273	-0.158046	-0.2725	-0.0698304	-0.1411	-0.0584356	MAL4P1.59; PFD0300w	conserved protein, unknown function
PF3D7_0406100	-0.4459	0.184592	-0.3074	-0.095299	0.3461	-0.41254	0.3227	-0.260792	-0.1203	-0.0851636	-0.1022	-0.0922862	MAL4P1.60; PFD0300c; PFD0305c	V-type proton ATPase subunit B
PF3D7_0406200	0.01605	0.0499642	-0.4672	-0.092598	0.3958	-0.119444	0.2706	-0.060676	0.01863	0.0013048	0.09017	-0.00818464	MAL4P1.61; PFD0310w	parasitophorous vacuole membrane protein S16
PF3D7_0406400	0.199	0.143453	-0.449	-0.184628	0.02769	-0.030184	-0.1191	-0.0795521	0.0165	-0.0693976	-0.03358	-0.026176	MAL4P1.62b; PFD0311w	cytosolic glyoxalase II
PF3D7_0406500	0.04659	0.110597	-0.2699	-0.0915973	0.1578	-0.0503549	0.06749	-0.133402	0.0526	0.00905224	-0.06458	0.00889844	MAL4P1.63; PFD0320c	NYN domain-containing protein, putative
PF3D7_0406600	-0.04509	0.0418931	-0.4615	0.043693	0.1033	-0.01046	-0.002815	-0.013422	-0.03016	0.0079272	-0.08766	-0.00383	MAL4P2.02; PFD0325w	conserved protein, unknown function
PF3D7_0406700	-0.03961	0.0410971	-0.3052	-0.156119	0.1681	-0.161113	0.1057	-0.0868372	0.005131	-0.103565	-0.0308	-0.0467594	MAL4P2.03; PFD0330w	conserved Plasmodium protein, unknown function
PF3D7_0406800	0.1257	0.067131	-0.2874	-0.158356	0.03295	0.0161822	-0.07046	-0.0459868	0.1108	0.072516	0.03392	0.0206486	MAL4P2.04; PFD0335c	ribosomal protein L25, putative
PF3D7_0406900	0.01231	0.156943	-0.3256	-0.109937	0.009528	-0.0512271	-0.03435	-0.061901	0.1016	-0.0103235	0.000829	-0.107934	MAL4P2.05; PFD0340c	conserved Plasmodium protein, unknown function
PF3D7_0407000	0.05175	0.0559166	-0.1383	0.0263064	-0.004025	-0.0354596	-0.06682	-0.0746704	0.09832	0.0627687	-0.005112	-0.00816406	MAL4P2.06; PFD0345c	conserved Plasmodium protein, unknown function
PF3D7_0407100	0.06695	0.0299923	-0.1038	-0.0564222	0.08705	-0.129759	0.06062	-0.108997	0.08392	-0.0121496	-0.01025	-0.0822315	MAL4P2.07; PFD0350w	methyltransferase, putative
PF3D7_0407200	0.1791	0.103664	-0.2387	-0.0689353	0.08031	0.0391156	-0.0579	-0.0160881	0.06172	0.0276272	0.07735	0.0438658	MAL4P2.08; PFD0355c	peptidyl-tRNA hydrolase 2, putative
PF3D7_0407300	-0.1184	0.0171763	-0.461	0.0049135	0.1488	-0.0429176	0.1474	-0.0313034	-0.03199	0.032276	-0.007869	0.0020016	MAL4P2.09; PFD0360w	transcription factor, putative
PF3D7_0407400	-0.2054	0.0160266	-0.1864	-0.0229292	0.03741	-0.0278102	0.02317	-0.036022	0.1055	-0.016264	0.05793	-0.003559	MAL4P2.10; PFD0365c	conserved Plasmodium protein, unknown function
PF3D7_0407500	-0.3442	0.0529232	-0.2171	-0.0624347	0.07422	-0.140506	0.1575	-0.116911	0.08147	-0.0211276	0.09179	-0.0166068	MAL4P2.11; PFD0367w; PFD0370w	mitochondrial carrier protein, putative
PF3D7_0407600	0.1115	0.105812	-0.1797	0.024704	0.08107	0.0300558	0.06277	-0.0481904	-0.1036	0.0378276	-0.04611	-0.00667986	MAL4P2.12; PFD0375w	conserved Plasmodium protein, unknown function
PF3D7_0407700	-0.2134	-0.00289162	-0.3442	-0.122357	0.3634	-0.0276102	0.1507	-0.10241	0.114	0.0845041	0.03186	0.0305227	MAL4P2.13; PFD0380c	conserved Plasmodium protein, unknown function
PF3D7_0407800	-0.1769	0.0356678	-0.3886	-0.0706075	0.3835	-0.269366	0.15	-0.301395	0.108	-0.0652358	0.007777	-0.0973295	MAL4P2.14; PFD0385w	protein CINCH
PF3D7_0407900	-0.1356	0.109877	-0.5611	-0.0103126	0.1132	-0.187327	0.03402	-0.175418	-0.02938	0.074974	-0.02339	0.00062406	MAL4P2.15; PFD0385c; PFD0390c	AAA family ATPase, putative
PF3D7_0408000	-0.1496	0.0023986	-0.3577	-0.0283389	0.1613	-0.022496	-0.01066	-0.050843	-0.0746	-0.0143308	0.01232	-0.0180542	MAL4P2.16; PFD0395c	conserved Plasmodium protein, unknown function
PF3D7_0408100	-0.1679	-0.0219249	-0.03668	0.0201541	0.1838	0.0283327	0.174	-0.0282556	0.004431	0.0368667	-0.06758	0.021008	MAL4P2.17; PFD0400w	conserved Plasmodium protein, unknown function
PF3D7_0408200	0.02242	0.154953	-0.3724	0.0902738	-0.09486	0.0315359	0.003517	0.0458048	-0.1069	0.0024076	0.06477	0.077219	MAL4P2.18; PFD0403w; PFD0405w	conserved Plasmodium protein, unknown function
PF3D7_0408300	-0.2876	0.0133923	-0.699	-0.268401	0.004517	-0.122364	0.000521	-0.132033	0.000242	-0.0257579	-0.03704	0.031683	MAL4P2.19; PFD0405c; PFD0405w	zinc finger Ran-binding domain-containing protein 2, putative
PF3D7_0408400	-0.01641	0.0199638	-0.3058	-0.0816548	-0.01359	-0.100457	-0.04405	-0.0856778	0.1061	0.0100089	0.0408	-0.0287557	MAL4P2.19b; PFD0415c	conserved protein, unknown function
PF3D7_0408500	-0.178	0.172664	-0.4401	-0.185811	-0.069	-0.245173	0.1325	-0.278157	-0.08345	0.0589164	0.03059	-0.0124987	MAL4P2.21; PFD0420c	flap endonuclease 1
PF3D7_0408600	0.009052	0.164358	-0.5328	-0.16127	0.2718	-0.574424	0.1685	-0.52977	-0.03109	0.0083804	-0.06785	-0.138443	MAL4P2.22; PFD0425w	sporozoite invasion-associated protein 1
PF3D7_0408700	0.002359	0.00072034	-0.3503	-0.204064	-0.05044	-0.269604	0.02106	-0.269276	0.01762	0.0984779	-0.09274	0.0416508	MAL4P2.23; PFD0430c	perforin-like protein 1
PF3D7_0408800	0.001163	-0.0336224	-0.2621	-0.049969	-0.2348	-0.134091	-0.2069	-0.11072	-0.03927	0.00100226	0.05513	0.023299	MAL4P2.24; PFD0435c	conserved Plasmodium protein, unknown function
PF3D7_0408900	0.04803	0.141587	-0.3085	-0.181485	-0.037	-0.04923	-0.01786	-0.0852619	-0.05525	0.0265581	0.03129	0.0860169	MAL4P2.25; PF3D7_0408900.1; PF3D7_0408900.2; PFD0440w	tRNA N6-adenosine threonylcarbamoyltransferase
PF3D7_0409000	0.009755	0.155984	-0.2558	0.0868075	-0.1131	-0.056206	-0.07416	-0.12523	-0.003999	0.0550795	-0.02485	-0.00386258	MAL4P2.26; PFD0445c	conserved Plasmodium protein, unknown function
PF3D7_0409100	0.04732	0.103205	-0.3194	-0.133677	-0.1283	-0.24387	0.01346	-0.201098	0.0208	-0.0050224	-0.000285	-0.0243561	MAL4P2.27; PFD0450c	U4/U6 small nuclear ribonucleoprotein PRP31, putative
PF3D7_0409200	-0.05637	0.152472	-0.475	0.0140717	-0.04636	-0.255608	0.01086	-0.260437	-0.00713	0.0305949	-0.01382	-6.718e-05	MAL4P2.28; PFD0455w	protein SOF1, putative
PF3D7_0409300	-0.1956	-0.0317835	-0.5384	-0.0991777	0.1174	-0.22226	0.1751	-0.210971	-0.2017	0.0109709	-0.1168	-0.006124	MAL4P2.29; PFD0460c	methyltransferase, putative
PF3D7_0409400	-0.2705	0.0590067	-0.4884	-0.144864	0.09956	-0.314867	0.1674	-0.311198	-0.2508	-0.0164802	-0.103	-0.0892328	MAL4P2.30; PFD0462w; PFD0465w	chaperone protein DnaJ
PF3D7_0409500	0.1409	0.0949236	-0.1025	-0.0321501	-0.05839	-0.0579313	-0.01682	-0.0310567	-0.04044	-0.0313554	-0.1109	-0.0692644	MAL4P2.31; PFD0465c; PFD0466c	NAD(P)-binding protein, putative
PF3D7_0409600	-0.2048	0.0861948	-0.2987	0.00058392	0.2516	-0.357821	0.2972	-0.279709	-0.06825	0.00463994	-0.000711	-0.0547711	MAL4P2.32; PFD0470c; PFD0475c	replication protein A1, large subunit
PF3D7_0409700	-0.1836	-0.0457029	-0.2551	-0.225758	0.195	0.0564976	0.3054	0.037371	-0.1216	0.0268522	-0.001217	-0.0160384	MAL4P2.33; PFD0480w	peptide chain release factor 2
PF3D7_0409800	-0.1635	0.0400664	-0.3992	-0.00194722	0.1328	-0.0187194	-0.03658	-0.0562744	-0.1414	-0.0491556	-0.06507	0.022434	MAL4P2.34; PFD0485w	zinc finger protein, putative
PF3D7_0409900	0.07317	0.00058812	-0.04238	-0.165711	0.1292	-0.0278816	0.09862	0.0191081	0.0524	0.0475266	0.03515	0.0869916	MAL4P2.35; PFD0485c; PFD0487c; PFD0490c	actin-like protein, putative
PF3D7_0410000	-0.3876	0.105397	-0.9326	-0.282592	0.1811	-0.134816	0.228	-0.135364	-0.05327	0.00875044	0.01771	-0.0388168	MAL4P2.36; PFD0495c	erythrocyte vesicle protein 1
PF3D7_0410100	-0.428	-0.006386	-1.048	-0.016466	0.09408	0.002072	0.03802	-0.002294	-0.1895	-0.004942	-0.1071	0.00207	MAL4_tRNA_Ser1; MAL4_tRNA_Ser1	tRNA Serine
PF3D7_0410200	-0.04682	-0.014188	-0.4803	-0.008244	-0.2291	-0.003042	-0.1904	-0.00621	-0.1098	-0.0012542	-0.02701	-0.00521	MAL4_tRNA_Ile1; MAL4_tRNA_Ile1	tRNA Isoleucine
PF3D7_0410300	-0.03234	0.0715832	-0.4822	-0.0615787	-0.1254	-0.128003	-0.1393	-0.222441	-0.1795	-0.0458688	-0.08816	-0.0465245	MAL4P2.37; PFD0505c; PFD0510c	protein phosphatase PPM1, putative
PF3D7_0410400	-0.08588	0.0701408	-0.4086	-0.063868	0.0644	-0.12268	0.06726	-0.146735	-0.1104	-0.050384	-0.01905	-0.0255002	MAL4P2.38; PFD0515w	exosome complex component RRP4
PF3D7_0410500	0.04041	-0.001265	-0.2586	-0.0578526	-0.09553	-0.0534666	-0.005593	-0.0400182	0.03881	-0.016117	0.09605	0.00721754	MAL4P2.39; PFD0520c	conserved Plasmodium protein, unknown function
PF3D7_0410600	-0.008457	0.0882306	-0.2844	-0.137544	0.09978	-0.129128	0.1171	-0.102301	-0.1913	0.02398	-0.08955	0.0241966	MAL4P2.40; PFD0525w	armadillo-type repeat protein ATRP
PF3D7_0410700	-0.1533	0.15796	-0.2376	-0.0501058	0.2948	-0.0646756	0.1557	-0.158871	0.1075	0.0126973	0.1918	0.0339896	MAL4P2.41; PFD0530c	ribosome biogenesis GTPase A, putative
PF3D7_0410800	-0.2465	-0.064977	-0.2832	-0.0272299	0.2827	-0.130115	0.1908	-0.173906	0.07555	0.0820033	0.1481	0.0357903	MAL4P2.42; PFD0535w	conserved Plasmodium protein, unknown function
PF3D7_0410900	-0.1649	0.0695764	-0.2448	-0.0002078	0.1202	-0.212711	0.1244	-0.224027	0.08796	0.0462158	0.209	-0.0523419	MAL4P2.43; PFD0540c	conserved Plasmodium protein, unknown function
PF3D7_0411000	-0.04917	0.0470204	-0.6302	-0.111237	0.1995	-0.256514	0.3306	-0.253479	-0.02052	-0.0744104	0.1229	-0.0962899	MAL4P2.44; PFD0545w	conserved Plasmodium protein, unknown function
PF3D7_0411100	0.04348	0.0559588	-0.2157	-0.0364641	-0.038	-0.0910024	-0.1574	-0.088306	-0.01557	-0.021378	-0.09743	-0.057355	MAL4P2.45; PFD0535c; PFD0550c	mediator of RNA polymerase II transcription subunit 8, putative
PF3D7_0411200	-0.0305	0.0033709	-0.2863	-0.113943	0.06772	0.0630652	-0.01068	0.0171793	0.01657	0.0357471	-0.088	-0.053282	MAL4P2.46; PFD0555c	PP-loop family protein, putative
PF3D7_0411300	-0.1835	0.150248	-0.313	-0.134673	0.1558	-0.124753	0.1938	-0.140993	-0.07066	0.0219533	-0.07282	-0.0298704	MAL4P2.47; PFD0560w	conserved Plasmodium protein, unknown function
PF3D7_0411400	-0.3335	0.0483096	-0.5543	-0.0757085	0.2217	0.0243246	0.2068	-0.0616353	-0.01041	0.0128464	0.06274	-0.0160932	MAL4P2.48; PFD0565c	DEAD box ATP-dependent RNA helicase, putative
PF3D7_0411500	-0.191	0.003004	-0.2965	-0.00951	0.1944	0.00358	0.1263	0.00516	0.05763	0.005518	0.1273	0.005962	MAL4_tRNA_Ala1; MAL4_tRNA_Ala1	tRNA Alanine
PF3D7_0411600	-0.1313	-0.002116	-0.2838	-0.003316	0.03287	-0.006228	-0.07033	-0.003996	0.03677	-0.006034	0.07872	-0.0002	MAL4_tRNA_Glu1; MAL4_tRNA_Glu1	tRNA Glutamic acid
PF3D7_0411700	0.005576	0.0243624	-0.1262	-0.0009936	0.07253	0.0005564	-0.02732	0.0184559	0.02038	0.0141446	0.125	0.034742	MAL4P2.49; PFD0580c	conserved Plasmodium protein, unknown function
PF3D7_0411800	-0.2302	-0.0389886	-0.1989	-0.353062	-0.03811	-0.109894	0.02185	-0.0835047	0.07385	-0.0133781	0.01512	0.0722126	MAL4P2.50; PFD0585c	conserved Plasmodium protein, unknown function
PF3D7_0411900	-0.2034	-0.034	-0.4858	-0.057792	0.3677	-0.0134944	0.2527	-0.0238963	-0.02984	0.0922958	-0.06936	0.078583	MAL4P2.51; PFD0590c	DNA polymerase alpha catalytic subunit A
PF3D7_0412000	-0.1317	0.0295834	-0.3156	-0.11101	0.3643	-0.0679314	0.27	-0.197802	-0.06857	0.0671624	0.08178	-0.0846197	MAL4P2.52; PFD0595w	LITAF-like zinc finger protein, putative
PF3D7_0412100	0.1391	0.0436691	-0.04887	-0.0201043	-0.05175	-0.101483	-0.05671	-0.0651664	-0.01395	-0.00031968	-0.03977	-0.0221631	MAL4P2.53; PFD0600c	ribosomal protein S12, mitochondrial
PF3D7_0412200	0.07206	0.0426266	0.03544	0.0847884	-0.1401	-0.0810674	-0.03095	-0.0771596	0.05885	0.013692	0.07296	-0.0040942	MAL4P2.54; PFD0605c	conserved Plasmodium protein, unknown function
PF3D7_0412300	-0.08291	-0.0546276	-0.08958	0.0576776	-0.1195	0.0571566	0.06308	-0.00644778	0.08541	0.0784404	0.131	0.0516303	MAL4P2.55; PFD0610w	phosphopantothenoylcysteine synthetase, putative
PF3D7_0412400	0.03758	0.217325	-0.1718	-0.275177	0.195	-0.50044	0.1027	-0.249908	0.002743	0.00213682	0.0833	0.16724	MAL4P2.56; PFD0615c	erythrocyte membrane protein 1, PfEMP1
PF3D7_0412500	-0.05592	0.006505	0.1085	-0.02681	0.1461	0.0055244	0.2418	0.01557	0.09643	0.009808	0.2458	0.012026	PFD0616w; PFD0616w	Plasmodium RNA of unknown function RUF6
PF3D7_0412600	0.1592	0.0975658	-0.0632	-0.0542575	-0.04379	-0.0338579	-0.0348	-0.0336781	0.09513	0.039199	0.2099	0.129945	MAL4P2.57; PFD0595c; PFD0620c	rifin, pseudogene
PF3D7_0412700	-0.01153	0.144282	-0.06653	-0.492049	0.0051	-0.594123	-0.02067	-0.219151	-0.02545	0.0702774	-0.01188	0.217912	MAL4P2.58; PFD0625c	erythrocyte membrane protein 1, PfEMP1
PF3D7_0412800	-0.05672	0	-0.1499	0	0.02444	0	0.04441	0	-0.02221	0	-0.01724	0	PF3D7_04_RUF6_9; PF3D7_04_RUF6_9.1	Plasmodium RNA of unknown function RUF6
PF3D7_0412900	0.01699	0.0470127	-0.009484	-0.562909	0.00426	-0.294016	0.01863	-0.0857626	0.01746	0.0894526	0.03045	0.163965	PFD0630c	erythrocyte membrane protein 1, PfEMP1
PF3D7_0413000	0	0	0	0	0	0	0.04722	0	0	0	0	0	PF3D7_04_RUF6_8; PF3D7_04_RUF6_8.1	Plasmodium RNA of unknown function RUF6
PF3D7_0413100	-0.0598	0.189162	0.01367	-0.291044	0.5054	-0.21531	0.5236	-0.112072	0.1456	0.0733101	0.1728	0.219293	PFD0635c	erythrocyte membrane protein 1, PfEMP1
PF3D7_0413200	0.1311	0.0711112	0.1391	0.0357205	-0.1739	-0.138829	0.1116	0.0090974	0.1414	0.064027	0.1943	0.0803202	MAL4P1.123; PFD0640c	rifin
PF3D7_0413300	0.06435	0.0816374	0.2689	-0.0766028	0.4472	-0.0682352	0.385	0.00929612	0.1706	0.0209152	0.1425	0.115182	MAL4P1.124; PFD0645w	rifin
PF3D7_0413400	0.1002	0.130196	0.1248	-0.199653	0.122	-0.1873	0.1551	-0.045272	0.08377	0.0328824	0.1262	0.0984234	MAL4P1.126; PFD0655w	erythrocyte membrane protein 1 (PfEMP1), exon 1, pseudogene
PF3D7_0413500	-0.1586	-0.0085847	-0.2886	-0.0312196	0.1635	-0.0174434	0.2608	-0.0266298	0.07315	0.015115	0.1393	0.0319246	MAL4P1.127; PFD0660w	phosphoglucomutase-2
PF3D7_0413600	0.1861	0.107685	-0.2204	-0.11547	-0.46	-0.267386	-0.3919	-0.236277	-0.03757	-0.0233602	-0.0855	-0.0530664	MAL4P1.128; PFD0665c	26S protease regulatory subunit 6B, putative
PF3D7_0413700	0.09657	0.0788124	-0.07908	-0.00622016	-0.299	-0.163148	-0.2035	-0.12497	-0.01824	-0.0245074	-0.07434	-0.0289714	MAL4P1.129; PFD0670c	lysine decarboxylase-like protein, putative
PF3D7_0413800	-0.06041	0.0305608	-0.06525	0.0615795	0.07285	-0.0406674	0.0468	-0.0177642	0.05225	-0.0136878	-0.04242	0.0117048	MAL4P1.130; PFD0675w	50S ribosomal protein L10, putative
PF3D7_0413900	-0.1224	0.0736895	-0.5397	-0.0444716	0.1269	-0.234983	0.1084	-0.257835	0.04018	0.0171212	0.01766	0.0379827	MAL4P1.131; PFD0655c; PFD0680c	ubiquitin carboxyl-terminal hydrolase 13, putative
PF3D7_0414000	-0.09021	0.141037	-0.4113	-0.0161966	0.3743	0.0844087	0.255	0.12816	-0.06039	0.0703754	-0.008126	0.0480683	MAL4P1.132; PFD0685c	structural maintenance of chromosomes protein 3
PF3D7_0414100	-0.1894	0.0875252	-0.06984	0.181677	0.2115	0.178026	0.2429	0.0995298	0.08602	0.0477044	0.04255	0.0848245	MAL4P1.133; PFD0690c	conserved Plasmodium membrane protein, unknown function
PF3D7_0414200	-0.002273	0.0050684	0.02963	0.0363107	0.1558	0.0427914	0.1876	0.082414	0.0765	0.0224478	0.0603	0.0166855	PF3D7_0414200.1; PF3D7_0414200.2; PFD0692c	calmodulin-like protein
PF3D7_0414300	-0.00676	-0.0157364	-0.2578	-0.0990728	0.2106	0.0575805	0.2751	0.0837111	-0.004034	-0.0149599	0.1525	0.0303356	MAL4P1.133b; PFD0669c	Rab5-interacting protein, putative
PF3D7_0414400	0.122	0.0722915	-0.4373	-0.0924478	0.1691	0.0030544	0.2406	0.0206972	0.005184	0.0245596	0.06522	0.0315066	MAL4P1.134; PFD0695w	conserved Plasmodium protein, unknown function
PF3D7_0414500	-0.04176	0.120986	-0.2232	-0.180632	0.3933	-0.110323	0.2682	-0.052646	0.06275	-0.0158496	0.04538	-0.00667814	MAL4P1.135; PFD0675c; PFD0700c	RNA-binding protein, putative
PF3D7_0414600	0.1706	0.164389	-0.4314	-0.0501397	-0.1673	-0.132756	0.01484	-0.0383192	0.07627	0.0225226	0.009405	0.0234338	MAL4P1.136; PFD0705c	acylated pleckstrin-homology domain-containing protein, putative
PF3D7_0414700	-0.1569	0.0571797	-0.6124	-0.0524442	-0.06735	-0.120923	0.01887	-0.121804	-0.002381	0.107426	-0.1005	0.0385549	MAL4P1.137; PFD0710w	GTP-binding protein, putative
PF3D7_0414800	-0.07898	0.0282036	-0.1507	-0.0096002	0.05924	-0.0341845	0.02687	0.0120894	-0.07743	-0.0142052	-0.09452	-0.0107306	MAL4P1.138; PFD0715c	conserved Plasmodium protein, unknown function
PF3D7_0414900	-0.1261	-0.0974542	-0.3665	-0.326838	0.2965	-0.0657818	0.1919	-0.122657	-0.05626	-0.108768	-0.06076	-0.0335014	MAL4P1.139; PFD0720w	armadillo-domain containing rhoptry protein
PF3D7_0415000	-0.04437	0.0085274	-0.2244	-0.0693166	-0.3284	-0.201981	-0.09811	-0.097938	0.03838	0.0390579	0.01132	0.0146941	MAL4P1.140; PFD0725c	arsenical pump-driving ATPase, putative
PF3D7_0415100	-0.2431	0.0448933	-0.5375	0.0169625	-0.004502	0.0762977	0.08971	-0.0148623	-0.1419	0.0210499	-0.1003	0.0622772	MAL4P1.141; PFD0730w	conserved protein, unknown function
PF3D7_0415200	-0.09052	-0.0002094	-0.2365	-0.0365468	0.009861	-0.110809	-0.004748	-0.0620618	0.03521	0.0454123	0.04302	0.0706654	MAL4P1.142; PFD0735c	conserved Plasmodium protein, unknown function
PF3D7_0415300	-0.2677	0.140268	-0.2776	-0.255466	0.204	-0.162319	0.08995	-0.220404	0.000261	-0.0883333	-0.158	-0.124025	MAL4P1.143; PFD0740w	cdc2-related protein kinase 3
PF3D7_0415400	-0.2358	0.0673122	-0.09986	0.0151258	0.1098	-0.0590576	0.08324	-0.0434858	-0.02023	-0.0007106	-0.1095	0.001398	MAL4P1.144; PFD0745c	coatomer subunit zeta, putative
PF3D7_0415500	-0.3185	0.0834802	-0.1825	0.0137985	0.2406	-0.0766204	0.1803	-0.0787028	-0.08097	-0.0400254	-0.1688	0.00049858	MAL4P1.145; PFD0750w	nuclear cap-binding protein subunit 2, putative
PF3D7_0415600	0.03697	0.0569904	-0.2515	-0.0111312	-0.04897	-0.0711094	-0.146	-0.0782826	-0.0739	-0.0429472	-0.1322	-0.0406906	MAL4P1.146; PFD0755c	GTP:AMP phosphotransferase
PF3D7_0415700	0.06089	0.0457412	-0.03595	0.0174097	-0.0761	-0.0471496	-0.01261	-0.0161129	0.01172	6.036e-05	-0.118	-0.0719634	MAL4P1.147; PFD0760c	conserved Plasmodium protein, unknown function
PF3D7_0415800	-0.1321	-0.0350312	-0.4924	0.00765816	0.06226	-0.148514	0.1572	-0.0623873	0.01458	-0.0287168	-0.02084	-0.094692	MAL4P1.148; PFD0765w	RING zinc finger protein, putative
PF3D7_0415900	-0.08292	0.0573543	-0.4341	-0.11024	-0.02307	-0.0936357	0.001654	-0.0952166	-0.06467	-0.005198	-0.09336	-0.00679656	MAL4P1.149; PFD0770c	60S ribosomal protein L15, putative
PF3D7_0416000	-0.3609	-0.026786	-0.3322	-0.289115	0.3378	-0.0731557	0.3455	-0.0633244	0.07775	0.0206702	0.08853	-0.0161747	MAL4P1.150; PFD0775c	RNA-binding protein, putative
PF3D7_0416100	-0.3012	0.185429	-0.4216	-0.22921	0.2345	-0.295504	0.1877	-0.262433	0.09413	-0.085469	0.01363	-0.0334629	MAL4P1.151; PFD0780w	glutamyl-tRNA(Gln) amidotransferase subunit A
PF3D7_0416200	-0.0552	0.0098367	-0.3968	-0.091714	-0.06294	-0.0693338	-0.02137	-0.0403316	-0.03311	0.0101724	-0.0329	0.0049874	MAL4P1.152; PFD0785c	conserved protein, unknown function
PF3D7_0416300	-0.06324	0.121244	-0.3938	-0.0371064	0.05258	-0.115903	0.2043	-0.341234	0.06784	0.0148521	0.05776	0.0428865	MAL4P1.153; PFD0790c	DNA helicase MCM9, putative
PF3D7_0416400	-0.08564	0.13531	-0.2617	-0.0840101	0.1488	-0.340988	0.2494	-0.368408	-0.05284	-0.0262608	0.05169	-0.0256926	MAL4P1.154; PFD0795w	histone acetyltransferase, putative
PF3D7_0416500	0.1174	0.0541772	0.05834	0.0688825	0.1639	0.0679306	0.09712	0.030274	-0.003433	-0.00871426	0.03133	-0.0181346	MAL4P1.155; PFD0800c	repressor of RNA polymerase III transcription MAF1
PF3D7_0416600	0.00518	0.0257258	-0.2427	0.0332351	-0.044	-0.0253055	0.02697	-0.0398884	-0.1715	-0.0264505	0.01248	-0.0465627	MAL4P1.156; PFD0805w	prohibitin-like protein PHBL, putative
PF3D7_0416700	-0.2406	0.0228624	-0.2339	-0.0253896	0.1665	-0.0180196	0.1031	0.0071606	0.0847	-0.0055399	0.07511	-0.013541	PFD0807c	CDGSH iron-sulfur domain-containing protein, putative
PF3D7_0416800	-0.4226	0.0327328	-0.2644	-0.109597	0.3785	-0.0567163	0.2577	-0.0139472	-0.06568	-0.0305913	-0.05262	-0.052505	MAL4P1.157; PFD0810w	small GTP-binding protein sar1
PF3D7_0416900	-0.1526	0.0408424	-0.2691	-0.14894	0.137	-0.107531	0.08835	-0.178854	-0.04939	0.0331197	-0.1635	-0.0692466	MAL4P1.158; PFD0815c; PFD0815c	conserved Plasmodium protein, unknown function
PF3D7_0417000	-0.2388	0.0254801	-0.2817	-0.0485466	0.1978	-0.03599	0.1965	-0.0236612	-0.04674	0.0789806	-0.06572	0.0507407	MAL4P1.159; PFD0820w	conserved Plasmodium protein, unknown function
PF3D7_0417100	-0.0546	0.0694164	-0.202	-0.129385	0.08151	-0.182395	0.05524	-0.0512313	0.2151	-0.00292618	0.006123	-0.0518551	MAL4P1.160; PFD0825c	mRNA-binding protein PUF2
PF3D7_0417200	-0.1129	0.148609	-0.3756	-0.013324	0.08377	-0.270889	0.1097	-0.2539	0.1256	0.073425	-0.02002	-0.0163382	MAL4P1.161; PFD0830w	bifunctional dihydrofolate reductase-thymidylate synthase
PF3D7_0417300	-0.4455	0.0661395	-0.2171	-0.00637412	0.2986	-0.060534	0.2702	-0.00358838	0.006783	-0.0418578	0.000859	-0.0292232	MAL4P1.162; PFD0835c	LETM1-like protein, putative
PF3D7_0417400	-0.09509	0.0424106	-0.2213	-0.0462326	0.2572	-0.0145294	0.1962	-0.0968714	-0.06083	0.0216858	-0.08809	-0.0276811	MAL4P1.163; MAL4P1.164; PFD0840w; PFD0845w	conserved Plasmodium protein, unknown function
PF3D7_0417500	-0.03753	-0.0374179	-0.5648	-0.251955	-0.1173	0.0144071	-0.09988	-0.0335303	-0.2712	-0.0468787	-0.1505	0.00526976	MAL4P1.165; PFD0850c	memo-like protein
PF3D7_0417600	0.04082	-0.0353556	-0.5526	-0.268065	0.2679	-0.170931	0.1326	-0.258971	-0.01464	-0.0388941	0.02655	0.0457055	MAL4P1.166; PFD0855c	conserved Plasmodium protein, unknown function
PF3D7_0417700	0.01097	-0.037064	-0.3649	-0.187561	0.195	0.0436761	0.004425	-0.00065456	-0.01733	0.0425791	0.03337	0.0528974	MAL4P1.167; PFD0860w	conserved Plasmodium protein, unknown function
PF3D7_0417800	0.0334	0.171845	-0.3347	-0.176547	0.09351	-0.325287	0.06216	-0.28582	-0.1787	-0.0863365	-0.005674	-0.0812323	MAL4P1.168; PFD0865c	cdc2-related protein kinase 1
PF3D7_0417900	0.007952	0.11912	-0.3173	0.108834	0.1134	-0.0813579	0.04333	-0.0653477	-0.1843	0.0452149	-0.0567	0.0431919	PFD0870w	conserved Plasmodium protein, unknown function
PF3D7_0418000	0.1352	0.0641237	-0.3796	-0.0919377	0.01112	-0.0523269	0.03243	-0.0971424	-0.035	0.0568719	0.02946	0.0058854	MAL4P1.169; PFD0846w; PFD0872w	conserved Plasmodium protein, unknown function
PF3D7_0418100	-0.2236	0.153877	-0.1209	-0.0157977	0.2083	-0.26898	0.09214	-0.160989	-0.003274	-0.0376683	-0.02872	-0.0977061	MAL4P1.170; PFD0875c	protein SOC1, putative
PF3D7_0418200	-0.4017	-0.0652532	-0.1069	-0.0757523	0.383	-0.103142	0.4959	-0.0546696	-0.09366	-0.048917	0.1082	-0.0478768	MAL4P1.171; PFD0880w	eukaryotic translation initiation factor 3 subunit M, putative
PF3D7_0418300	-0.2142	0.132195	-0.2708	-0.0911286	0.2873	-0.495359	0.1718	-0.417896	0.0603	-0.0128486	0.05151	0.0284828	MAL4P1.172; PFD0885c	conserved Plasmodium protein, unknown function
PF3D7_0418400	-0.1007	-0.012988	-0.2565	-0.0740492	0.1116	0.02017	0.09654	-0.0203064	0.01736	-0.00874452	-0.04267	0.0280519	MAL4P1.173; PFD0890w	conserved Plasmodium protein, unknown function
PF3D7_0418500	0.01984	0.0097724	-0.3804	-0.203052	0.103	0.0519038	0.02903	0.00842298	-0.04902	-0.0319697	-0.001913	-0.009327	MAL4P1.174; PFD0895c	trafficking protein particle complex subunit 3, putative
PF3D7_0418600	-0.1581	0.140008	-0.463	-0.0843849	0.1907	-0.279991	0.1659	-0.315782	0.01447	-0.051372	0.05733	-0.105861	MAL4P1.175; PFD0900w	regulator of chromosome condensation, putative
PF3D7_0418700	-0.1629	0.0586952	-0.3452	-0.149897	-0.07879	-0.212083	-0.1395	-0.177558	0.0247	-0.025074	-0.07534	-0.0354757	MAL4P1.176; PFD0905w	RNA-binding protein NOB1, putative
PF3D7_0418800	0.0637	0.0671981	-0.2883	-0.0868968	-0.07587	-0.112728	-0.04906	-0.086614	0.07179	-0.0853826	0.02191	-0.0530854	MAL4P1.177; PFD0910w	MOLO1 domain-containing protein, putative
PF3D7_0418900	-0.05356	-0.0157094	-0.3984	-0.327435	0.1591	-0.0204216	-0.01194	-0.104127	0.007667	-0.0116456	-0.02355	-0.0175798	MAL4P1.178; PFD0915w	conserved protein, unknown function
PF3D7_0419000	-0.004405	-0.0157327	-0.4636	-0.347913	0.1572	-0.0390498	0.04755	-0.138101	-0.08143	0.00143998	-0.05222	-0.0228767	MAL4P1.179; PFD0920w	conserved Plasmodium protein, unknown function
PF3D7_0419100	-0.1002	0.0278768	-0.6734	-0.0341826	0.09418	-0.0505744	-0.1191	-0.0711356	-0.06055	-0.00926462	-0.02568	-0.0872654	MAL4P1.180; PFD0925w	conserved Plasmodium protein, unknown function
PF3D7_0419200	-0.2256	0.0214076	-0.2034	-0.011534	0.1577	-0.033015	0.2056	-0.0162096	-0.04296	-0.0169988	0.0475	-0.0018382	MAL4P1.181; PFD0930w	protein transport protein GOT1, putative
PF3D7_0419300	-0.0306	-0.0062252	-0.1529	-0.0605608	-0.1037	-0.11753	-0.04553	-0.0711138	-0.03346	-0.0124908	0.06842	0.0423629	MAL4P1.182; PFD0935c	conserved Plasmodium protein, unknown function
PF3D7_0419400	0.02424	0.0444537	-0.2317	0.0606472	0.1021	0.0174155	0.1402	-0.0961858	-0.06622	0.0830233	0.03469	0.0110475	MAL4P1.183; PFD0940w	conserved Plasmodium protein, unknown function
PF3D7_0419500	-0.06655	0.0270265	-0.3173	0.0328764	0.2736	0.0281108	0.267	-0.0160554	0.04519	-0.07716	-0.05228	-0.056209	MAL4P1.184; PFD0945c	conserved Plasmodium membrane protein, unknown function
PF3D7_0419600	-0.5229	0.0845535	-0.4196	-0.0298432	0.5005	-0.202081	0.449	-0.14778	-0.06258	-0.0343956	-0.03891	-0.0019252	MAL4P1.185; PFD0950w	ran-specific GTPase-activating protein 1, putative
PF3D7_0419700	0.0267	0.0554466	-0.2588	-0.0112612	0.03504	-0.0385978	0.02918	-0.0268402	-0.1554	-0.0050071	0.03893	0.0293303	MAL4P1.186; PFD0955w	apical merozoite protein
PF3D7_0419800	-0.2955	-0.0150313	-0.1272	-0.003871	0.1049	-0.0038234	0.1629	0.0195731	-0.1514	-0.0364342	-0.103	-0.0413164	MAL4P1.187; PFD0960c	60S ribosomal protein L7ae/L30e, putative
PF3D7_0419900	-0.1675	0.0434276	-0.3018	-0.098775	0.1657	0.242321	0.2026	0.142592	0.08616	0.186936	0.08482	0.111115	MAL4P1.188; PFD0965w	phosphatidylinositol 4-kinase, putative
PF3D7_0420000	-0.2992	0.0527764	-0.4265	0.0443273	0.3088	-0.0445325	0.2583	-0.0538007	-0.101	0.083248	-0.2319	0.0187445	MAL4P1.189; PFD0970c	zinc finger protein, putative
PF3D7_0420100	-0.3567	-0.0274096	-0.4304	-0.0845083	0.41	-0.135452	0.2756	-0.0844116	-0.2288	0.0188138	-0.1863	-0.0605023	MAL4P1.190; PFD0975w	serine/threonine protein kinase RIO2
PF3D7_0420200	-0.1931	-0.0082232	-0.5924	0.0409934	0.2566	-0.0845986	0.2257	-0.057503	-0.06479	0.025883	0.1301	-9.7e-05	MAL4P1.191; PFD0980w	holo-[acyl-carrier-protein] synthase, putative
PF3D7_0420300	-0.01503	0.060759	-0.08577	0.00047698	0.3323	0.0243337	0.349	0.079909	-0.002592	0.0669508	0.01085	0.0860106	MAL4P1.192; PFD0985w	AP2 domain transcription factor, putative
PF3D7_0420400	-0.1982	0.0300594	-0.2502	0.0403953	0.1422	-0.0833695	0.1184	-0.0383932	-0.000358	0.023907	0.04876	-0.0153093	MAL4P1.193; PFD0990w	ribosome-recycling factor
PF3D7_0420500	0.03381	0.0471524	-0.0598	0.00818592	0.2748	0.097549	0.2528	0.0901021	-0.005751	-0.002675	0.1892	0.0730426	PFD0993c	conserved Plasmodium protein, unknown function
PF3D7_0420600	-0.09608	0.0149375	-0.343	-0.0372758	0.4787	0.0627941	0.3357	0.0185573	-0.1285	-0.0008932	0.137	0.0664947	PFD0994w	conserved Plasmodium protein, unknown function
PF3D7_0420700	0	0	0	0	0	0	0	0.0071826	0	0	0	0	MAL4P1.194; PFD0995c	erythrocyte membrane protein 1, PfEMP1
PF3D7_0420800	0	0	0	0	0	0	0	0	0	0	0	0	PF3D7_04_RUF6_6; PF3D7_04_RUF6_6.1	Plasmodium RNA of unknown function RUF6
PF3D7_0420900	0	0	0	0	0	0	0	0.006584	0	0	0	0	MAL4P1.195; PFD1000c	erythrocyte membrane protein 1, PfEMP1
PF3D7_0421000	0	0	0	0	0	0	0	0	0	0	0	0	PF3D7_04_RUF6_7; PF3D7_04_RUF6_7.1	Plasmodium RNA of unknown function RUF6
PF3D7_0421100	-0.01804	0.208272	-0.1553	-0.323045	0.32	-0.403884	0.3393	-0.132728	0.2901	0.0450873	0.1708	0.185942	MAL4P1.196; PFD1005c	erythrocyte membrane protein 1, PfEMP1
PF3D7_0421200	-0.0114	0.0653628	-0.1643	-0.104401	0.3115	-0.101346	0.339	-0.0226072	0.2952	0.063202	0.1753	0.0940496	MAL4P1.197; PFD1010w	rifin
PF3D7_0421300	0.02176	0.218237	-0.03734	-0.315565	0.331	-0.406776	0.1878	-0.138906	0.1484	0.130722	0.1263	0.211702	MAL4P1.198; PFD1015c	erythrocyte membrane protein 1, PfEMP1
PF3D7_0421400	-0.02066	0.011306	0.05601	-0.018858	0.1657	-0.018918	0.1693	-0.0034998	0.009309	0.007644	0.04572	8.8e-05	PF3D7_04_RUF6_11; PF3D7_04_RUF6_11.1	Plasmodium RNA of unknown function RUF6
PF3D7_0421500	0.1588	0.0771279	-0.05444	-0.0114687	0.00069	-0.061898	0.08618	-0.0068804	0.06846	0.0148789	0.09807	0.0599117	MAL4P1.199; PFD1020c	rifin, pseudogene
PF3D7_0421600	0.05172	0.0397717	0.1306	-0.0707354	0.3784	-0.159671	0.3009	-0.0866939	0.06404	-0.0273135	0.2167	0.0639757	MAL4P1.200; PFD1025w	erythrocyte membrane protein 1 (PfEMP1)-like pseudogene
PF3D7_0421700	-0.09539	-0.0444442	-0.2796	-0.0023834	0.2818	0.161241	0.09607	0.104263	0.06799	0.0271394	0.0814	0.0200632	MAL4P1.201; PFD1030c	conserved Plasmodium protein, unknown function
PF3D7_0421800	-0.07368	0.0113524	-0.2534	-0.0057248	0.2884	-0.0057946	0.1266	-0.0319814	0.06363	0.001909	0.08642	0.026274	MAL4P1.201b; PFD1006w	conserved Plasmodium protein, unknown function
PF3D7_0421900	-0.01592	-0.01736	-0.2164	-0.0087896	0.1446	-0.0118729	0.06518	-0.000916	-0.07383	-0.0243196	0.1054	-0.00474856	MAL4P1.201c; PFD1007w	conserved Plasmodium protein, unknown function
PF3D7_0422000	-0.1855	0.0433382	-0.3342	-0.121021	0.2387	-0.0918914	0.2543	-0.0798321	-0.04548	-0.0280189	0.01257	0.120996	MAL4P1.202; PFD1035w	steroid dehydrogenase, putative
PF3D7_0422100	-0.1569	0.0525702	-0.3255	0.052729	-0.0342	-0.063444	-0.02911	-0.0300731	-0.08021	-0.019321	-0.09139	0.01617	MAL4P1.203; PFD1015w; PFD1037w; PFD1040w	transmembrane emp24 domain-containing protein, putative
PF3D7_0422200	-0.1191	0.144145	-0.4273	0.06828	0.2527	0.0271371	0.2697	-0.0580356	-0.007883	0.0125103	-0.05675	-0.0294901	MAL4P1.204; PFD1045c	erythrocyte membrane-associated antigen
PF3D7_0422300	-0.03285	0.0735424	-0.184	-0.255879	0.299	-0.463085	0.1703	-0.321617	0.09718	-0.0443301	0.1136	-0.0232754	MAL4P1.205; PFD1050w	alpha tubulin 2
PF3D7_0422400	-0.5536	-0.051764	-0.26	-0.0813852	0.5024	-0.040543	0.3883	-0.0106442	-0.08386	-0.019407	-0.1776	-0.0133428	MAL4P1.206; PFD1055w	40S ribosomal protein S19
PF3D7_0422500	-0.2027	0.103659	-0.5351	-0.140286	0.1294	-0.39911	-0.04686	-0.345928	-0.04797	0.0022143	-0.1039	-0.129588	MAL4P1.207; PFD1060w	pre-mRNA-splicing helicase BRR2, putative
PF3D7_0422600	-0.1231	0.0156372	-0.491	-0.0154874	0.2853	-0.017304	0.1598	-0.0253834	-0.2382	-0.0162868	-0.1489	0.0015388	MAL4P1.207b; PFD1065c	conserved Plasmodium protein, unknown function
PF3D7_0422700	-0.2218	0.0379698	-0.5806	-0.135462	0.2587	-0.225588	0.1628	-0.203826	-0.2926	0.0236503	-0.1954	-0.0233498	MAL4P1.208; PFD1070w	eukaryotic initiation factor 4A-III, putative
PF3D7_0422800	-0.06396	0.0914944	-0.5269	-0.178171	-0.1375	-0.116988	-0.1219	-0.0215635	-0.04191	-0.059494	-0.03651	0.0130637	MAL4P1.209; PFD1045w; PFD1075w	serpentine receptor, putative
PF3D7_0422900	-0.02311	-0.101626	-0.5615	-0.154691	0.05792	0.0129066	0.108	0.0108542	-0.111	0.00109266	-0.1442	0.021834	MAL4P1.210; PFD1080w	methyltransferase, putative
PF3D7_0423000	-0.2365	0.0577617	-0.3092	0.0383616	0.2725	0.0297116	0.2529	-0.0047212	0.1087	0.0167906	0.118	-0.0259466	MAL4P1.211; PFD1085w	conserved Plasmodium protein, unknown function
PF3D7_0423100	-0.07561	-0.025621	-0.2378	-0.06707	-0.04817	-0.0938266	0.06992	-0.0345912	-0.1532	-0.0237974	-0.08122	-0.0398482	MAL4P1.212; PFD1090c	AP-4 complex subunit sigma, putative
PF3D7_0423200	-0.1035	0.0362406	-0.4382	0.0113228	-0.01884	-0.0217158	0.04226	-0.010149	-0.1002	-0.054432	-0.02176	-0.0157794	MAL4P1.213; PFD1095w	BSD-domain protein, putative
PF3D7_0423300	0.05263	0.0297578	-0.1432	-0.084056	0.0762	0.0476828	-0.03977	-0.0276699	0.02002	0.004894	0.04287	0.0177122	MAL4P1.214; PFD1100c	conserved Plasmodium protein, unknown function
PF3D7_0423400	-0.1133	-0.0010546	-0.3925	-0.07037	0.164	-0.0095296	0.03062	-0.0320672	0.02048	-0.0144956	0.002081	0.0217548	MAL4P1.216; PFD1105w	apical asparagine-rich protein AARP
PF3D7_0423500	-0.3216	0.0747107	-0.2353	-0.128931	0.3385	-0.305535	0.3202	-0.250338	-0.0199	-0.0172735	0.1473	-0.0535576	MAL4P1.217; PFD1110w	glideosome associated protein with multiple membrane spans 2
PF3D7_0423600	-0.2746	0.0414937	-0.3101	-0.444877	0.3817	0.0474931	0.3464	0.0156737	-0.007099	0.117848	-0.1156	0.0273838	MAL4P1.218; PFD1115c	conserved Plasmodium protein, unknown function
PF3D7_0423700	-0.3587	-0.0068788	-0.6436	-0.014636	-0.003818	-0.112036	-0.001866	-0.0896	0.0467	-0.0035108	0.02133	-0.0018005	MAL4P1.219; PFD1120c	early transcribed membrane protein 4
PF3D7_0423800	-0.2379	0.0567729	-0.4982	0.0202371	0.4067	-0.0181176	0.2047	-0.0031582	0.06895	0.0465254	0.1227	-0.0141833	MAL4P1.221; PFD1130w	cysteine-rich protective antigen
PF3D7_0423900	-0.1764	0.034043	-0.431	-0.0318676	0.1121	-0.047966	0.2591	0.0358655	-0.1639	-0.060614	-0.1027	-0.0274406	MAL4P1.222; PFD1135c	probable protein, unknown function
PF3D7_0424000	-0.1201	0.124569	-0.2119	0.0341214	0.2446	-0.0947376	0.08955	-0.0588128	-0.03259	0.0367361	-0.03979	0.0096514	MAL4P1.223; PFD1140w	Plasmodium exported protein (PHISTc), unknown function
PF3D7_0424100	-0.3396	-0.01106	-0.4245	-0.0135391	0.2945	0.0261132	0.2489	0.0011808	-0.05514	0.0155848	0.05292	-0.0183682	MAL4P1.224; PFD1145c	reticulocyte binding protein homologue 5
PF3D7_0424200	-0.1989	0.0494386	-0.6397	0.066452	0.13	0.00714646	0.1268	0.0476288	-0.03411	0.0560846	-0.1048	0.0162908	MAL4P1.225; PFD1150c	reticulocyte binding protein homologue 4
PF3D7_0424300	-0.1907	0.166967	-0.6526	-0.00827464	0.188	-0.304838	0.157	-0.264799	-0.018	0.0445924	-0.1593	0.00291356	MAL4P1.226; PFD1155w	erythrocyte binding antigen-165, pseudogene
PF3D7_0424400	-0.1655	0.0937135	-0.3135	-0.300977	0.303	-0.597647	0.221	-0.464546	0.0402	-0.208328	0.05106	-0.140808	3D7Surf4.2; MAL4P1.227; PFD1160w	surface-associated interspersed protein 4.2 (SURFIN 4.2)
PF3D7_0424500	-0.4178	0.0533259	-0.3656	-0.0309984	0.4651	-0.106764	0.4099	-0.124013	0.07988	0.0211926	-0.1048	0.0107491	MAL4P1.228; PFD1165w	serine/threonine protein kinase, FIKK family
PF3D7_0424600	-0.02056	0.0243885	-0.04843	-0.0500024	-0.03592	-0.0711876	-0.02417	-0.0503938	-0.04726	-0.0334924	-0.1063	-0.0493593	MAL4P1.229; PFD1170c	Plasmodium exported protein (PHISTb)
PF3D7_0424700	-0.2586	0.0313714	-0.2007	-0.864798	0.4575	-0.356363	0.268	-0.18837	-0.1798	-0.0371474	-0.08987	-0.0128079	MAL4P1.230; PFD1175w	serine/threonine protein kinase, FIKK family
PF3D7_0424800	0.03941	0.0509123	0.1356	-0.021789	0.4452	0.0345066	0.4685	0.0646976	0.2521	0.035264	0.3285	0.0340128	MAL4P1.231; PFD1180w	Plasmodium exported protein (PHISTb), unknown function
PF3D7_0424900	-0.07034	0.0508618	0.1285	0.033244	0.5153	0.128133	0.4972	0.118583	0.1159	0.0708219	0.07698	0.0832005	MAL4P1.232; PFD1185w	Plasmodium exported protein (PHISTa), unknown function
PF3D7_0425000	0.109	0.0716684	0.2037	0.0877218	0.236	0.105182	0.2275	0.0920396	0.1297	0.0824472	0.3219	0.164883	MAL4P1.234; PFD1190c; PFD1195c	Plasmodium exported protein, unknown function, pseudogene
PF3D7_0425100	0.004961	0.0032474	0.1355	0.0367838	0.5064	0.100674	0.5148	0.117191	0.1204	0.049402	0.2316	0.098334	MAL4P1.235; PFD1200c	Plasmodium exported protein (hyp6), unknown function
PF3D7_0425200	-0.08443	0.0426724	0.08888	0.0467987	0.6187	0.0287692	0.5281	0.105263	0.08844	0.0169244	0.1179	0.0964274	MAL4P1.236; PFD1205w	Plasmodium exported protein (hyp15), unknown function
PF3D7_0425250	0.08686	0.0285867	0.2425	0.0506506	0.4297	0.07899	0.3598	0.0453372	0.1913	0.0305844	0.1346	0.0191584	0	Plasmodium exported protein (PHIST), unknown function, pseudogene
PF3D7_0425300	-0.092	0.0340528	0.106	0.0995	0.5164	0.0476654	0.5073	0.0916028	0.2126	0.0896448	0.2224	0.105462	MAL4P1.237; PFD1210w	Plasmodium exported protein (PHISTa), unknown function, pseudogene
PF3D7_0425400	-0.02925	0.0341344	-0.003867	0.0673538	0.6268	0.0644474	0.523	0.0885956	0.1418	0.0520832	0.2146	0.0917878	MAL4P1.238; PFD1215w	Plasmodium exported protein (PHISTa), unknown function
PF3D7_0425500	-0.002528	0.0259394	0.004021	0.053312	0.1631	-0.00367878	0.1318	0.0380518	0.244	0.131354	0.1918	0.082503	MAL4P1.239; PFD1220c	stevor
PF3D7_0425600	-0.07187	0.040367	-0.06096	0.0006572	0.4705	-0.0145138	0.3671	0.0200596	0.1726	0.0139402	0.1257	0.0108702	MAL4P1.240; PFD1200w; PFD1225w	rifin, pseudogene
PF3D7_0425700	0.09081	0.0675861	-0.02053	-0.0280132	-0.08957	-0.0662354	0.04684	0.00974274	0.01154	0.0045602	0.1951	0.103185	MAL4P1.241; PFD1230c	rifin
PF3D7_0425800	-0.1287	0.235424	-0.08873	-0.062117	0.3832	-0.275755	0.2015	-0.119189	0.174	0.174792	0.2109	0.263033	MAL4P1.242; MAL7P1.1; MAL8P1.207; PFD1235w	erythrocyte membrane protein 1, PfEMP1
PF3D7_0425900	0.02521	0.144449	-0.1468	-0.0366522	0.1958	-0.0827782	0.3338	-0.0526205	0.1082	0.0664402	0.0569	0.115085	MAL4P1.243; PFD1240w	rifin
PF3D7_0426000	-0.02577	0.26765	-0.291	-0.34646	0.1914	-0.421395	0.1321	-0.0535437	0.02942	0.044763	0.02406	0.261419	MAL4P1.244; PFD1245c	erythrocyte membrane protein 1, PfEMP1
PF3D7_0500100	0	0	0	0	0	0	0	0	0	0	0	0	MAL5P1.2; PFE0005w	erythrocyte membrane protein 1, PfEMP1
PF3D7_0500200	0.04972	0.006158	-0.1439	0.01208	-0.1435	-0.004064	-0.06409	0.00522	-0.04964	0.00263	0.1337	0.00265	MAL5P1.3; PFE0010c	erythrocyte membrane protein 1 (PfEMP1), pseudogene
PF3D7_0500300	0.093	0.0299349	-0.1289	-0.0977108	0.05284	-0.0345216	0.05028	-0.038286	0.05848	0.0243919	0.219	0.125151	MAL5P1.4; PFE0015c	rifin, pseudogene
PF3D7_0500400	0.2187	0.123631	-0.1259	-0.0954794	-0.1218	-0.122034	0.04616	-0.00714672	0.1047	0.0311726	0.196	0.0974936	MAL5P1.5; PFE0020c	rifin
PF3D7_0500500	0.1085	0.0169632	-0.06459	-0.0265961	0.03315	-0.0380276	0.2462	0.0551567	0.203	0.091055	0.2278	0.0988792	MAL5P1.6; PFE0025c	rifin
PF3D7_0500600	0.06382	0.0689689	-0.007434	0.0152466	0.1419	0.0029378	0.1874	0.0557958	0.137	0.0876841	0.1879	0.100737	MAL5P1.7; PFE0030c	stevor, pseudogene
PF3D7_0500700	-0.03075	0.026386	-0.004123	0.0151594	0.4419	0.0276502	0.3482	0.0243984	0.2452	0.0263798	0.1643	0.00932722	MAL5P1.8; PFE0035c	rifin, pseudogene
PF3D7_0500800	-0.08896	0.199491	-0.4599	-0.39304	0.17	-0.209455	0.152	-0.11688	0.1507	-0.0164792	0.08106	0.0550323	MAL5P1.9; PFE0040c	mature parasite-infected erythrocyte surface antigen
PF3D7_0500900	-0.04966	0.199868	-0.1009	-0.164051	0.2867	-0.0675245	0.2304	-0.1063	0.0967	0.0407391	0.02697	0.0523332	MAL5P1.10; PFE0045c	serine/threonine protein kinase, FIKK family
PF3D7_0501000	-0.3758	0.0723412	-0.3452	-0.0594746	0.268	-0.0314848	0.09999	-0.043474	-0.1222	0.0290328	-0.0879	0.0219354	MAL5P1.11; PFE0050w	Plasmodium exported protein, unknown function
PF3D7_0501100	-0.4621	0.085327	-0.2997	-0.113723	0.5919	-0.139928	0.3143	-0.130386	-0.02709	0.0766854	0.007105	0.0403445	MAL5P1.12; PF3D7_0501100.1; PF3D7_0501100.2; PFE0055c	heat shock protein 40, type II
PF3D7_0501200	-0.2091	-0.00906586	-0.2303	-0.177896	0.1732	-0.177255	0.1083	-0.164574	-0.04604	0.0519276	-0.1271	-0.0044849	MAL5P1.13; PFE0060w	parasite-infected erythrocyte surface protein
PF3D7_0501300	-0.4109	0.0882658	-0.2934	-0.301414	0.3501	-0.164718	0.332	-0.0547734	-0.1234	0.0470972	-0.0964	0.032162	MAL5P1.14; PFE0065w	skeleton-binding protein 1
PF3D7_0501400	-0.4279	0.0645248	-0.3258	-1.13699	0.386	-0.510008	0.2333	-0.353911	-0.1194	0.0150107	-0.1067	0.00239508	MAL5P1.15; PFE0070w	interspersed repeat antigen
PF3D7_0501500	0.01708	0.0640338	-0.07135	-0.0115026	-0.136	-0.107416	-0.2393	-0.148081	0.1589	0.071265	0.09717	0.0253901	MAL5P1.16; PFE0075c	rhoptry-associated protein 3
PF3D7_0501600	0.09722	0.0876231	-0.1762	-0.0150588	-0.2014	-0.11483	-0.1181	-0.0929764	0.04723	0.0291413	0.04622	0.0274775	MAL5P1.17; PFE0080c	rhoptry-associated protein 2
PF3D7_0501700	0.02687	0.0689222	-0.3569	0.0886743	0.2008	-0.0896948	0.187	-0.0979044	-0.03242	0.0770621	-0.005739	0.0593142	MAL5P1.18; PFE0085c	anaphase-promoting complex subunit 3, putative
PF3D7_0501800	-0.1279	0.151092	-0.4831	-0.105399	0.2025	-0.429043	0.2309	-0.317605	0.04136	-0.136505	-0.02661	-0.013434	MAL5P1.19; PFE0090w	chromatin assembly factor 1 subunit A
PF3D7_0501900	0.07623	0.0379911	0.1929	0.114491	0.1293	0.0770596	3e-05	0.00430024	0.004668	-0.00027904	-0.04345	-0.0267674	MAL5P1.20; PFE0095c	conserved protein, unknown function
PF3D7_0502000	-0.1405	0.00975776	-0.2502	-0.0118639	0.1692	0.0785103	0.1909	-0.00121368	0.01237	0.0570143	-0.07341	-0.0530958	MAL5P1.21; PFE0100w	vacuolar protein sorting-associated protein 11, putative
PF3D7_0502100	-0.05998	0.019842	-0.2443	-0.00038874	0.03223	-0.0028244	0.1268	0.0020696	-0.03583	-0.00753564	-0.107	0.003674	MAL5P1.22; PFE0105c	HCNGP-like protein
PF3D7_0502200	-0.126	0.0553292	-0.3282	0.0811816	0.02506	0.0280064	0.1871	-0.0385448	-0.0335	0.0630282	-0.05346	0.0813317	MAL5P1.23; PFE0110w	protein Mpv17, putative
PF3D7_0502300	0.002996	-0.0116052	-0.3032	-0.000541	0.07699	-0.017236	0.01542	-0.0155066	-0.02068	0.0145182	0.05822	0.002352	MAL5P1.24; PFE0115c	conserved Plasmodium protein, unknown function
PF3D7_0502400	-0.5576	0.0688662	-0.261	0.0518742	0.4337	-0.0166776	0.3022	-0.0825691	-0.1457	0.0681609	-0.2509	-0.0414372	MAL5P1.25; PFE0120c	merozoite surface protein 8
PF3D7_0502500	-0.3056	0.00661426	-0.4311	0.0602975	0.2195	-0.0150285	0.09051	0.0376312	0.07995	0.0330463	-0.09788	-0.0178175	MAL5P1.26; PFE0125w	conserved Plasmodium protein, unknown function
PF3D7_0502600	0.0524	-0.0623151	-0.01527	0.0676768	0.1623	0.0320691	0.01294	-0.0374368	0.04015	-0.0397487	-0.02394	-0.035506	PFE0127c	conserved Plasmodium protein, unknown function
PF3D7_0502700	0.07887	0.0371336	-0.02701	-0.0132646	0.1203	0.0798958	-0.01362	0.00427134	0.02645	0.017679	-0.03729	-0.0179545	MAL5P1.27; PFE0130c	conserved protein, unknown function
PF3D7_0502800	0.02488	0.01081	-0.2375	-0.00077548	0.1074	-0.0374693	0.03702	-0.0216428	-0.1144	0.0117164	-0.1057	0.005986	MAL5P1.28; PFE0135w	DnaJ protein, putative
PF3D7_0502900	0.03109	0.0198358	-0.2069	-0.0363342	0.1376	0.0299374	0.1408	0.0369186	0.05522	-0.0003022	-0.004893	0.008622	MAL5P1.29; PFE0140c	Tim10/DDP family zinc finger protein, putative
PF3D7_0503000	-0.049	0.00705376	-0.3586	-0.0748184	0.181	-0.0588789	0.1447	-0.0675346	0.003142	0.0195226	-0.05076	0.036221	MAL5P1.30; PFE0145w	50S ribosomal protein L28, apicoplast, putative
PF3D7_0503100	-0.06597	0.165838	-0.4236	0.0344982	0.2701	-0.0968732	0.1861	-0.104715	-0.02078	0.0185605	0.08233	0.017903	MAL5P1.31; PFE0150c	4-diphosphocytidyl-2-C-methyl-D-erythritol kinase, putative
PF3D7_0503200	-0.000619	0.152976	-0.3557	0.0411146	0.2756	-0.0720036	0.2799	-0.14633	-0.02929	-0.0047678	0.1986	0.031561	MAL5P1.32; PFE0155w	cell division control protein 6, putative
PF3D7_0503300	0.1046	0.0691506	-0.2854	-0.0604764	-0.2571	-0.183838	-0.2259	-0.157789	0.06173	-0.0108568	0.0294	-0.00187502	MAL5P1.33; PFE0160c	serine/arginine-rich splicing factor 12
PF3D7_0503400	-0.4043	0.044636	-0.3427	0.00235508	0.1768	-0.0347288	0.2118	0.0408482	-0.05584	0.084551	-0.05229	0.0246628	MAL5P1.34; PFE0165w	actin-depolymerizing factor 1
PF3D7_0503500	-0.06837	0.0922053	-0.1739	-0.0682409	0.04982	-0.291815	0.04258	-0.304	0.05091	-0.0723902	0.09185	-0.0441006	MAL5P1.35; PFE0170c	protein kinase, putative
PF3D7_0503600	-0.2188	0.019103	-0.3374	-0.185876	0.1492	-0.140989	0.1833	-0.0690354	-0.05593	-0.0704528	-0.001205	-0.0701549	MAL5P1.36; PFE0175c	myosin B
PF3D7_0503800	-0.2335	-0.027172	-0.3337	-0.141628	0.2406	0.0287774	0.1727	0.0251372	0.009906	0.0219673	-0.1034	-0.0330605	MAL5P1.38; PFE0185c	60S ribosomal protein L31
PF3D7_0503900	-0.0936	-0.0194023	-0.4256	-0.0805382	0.2634	-0.0200589	0.248	0.00794836	0.09027	0.026737	-0.07172	0.0759731	MAL5P1.39; PFE0190c	conserved Plasmodium protein, unknown function
PF3D7_0504000	-0.08201	0.0583555	-0.4394	-0.0263376	0.2554	-0.102763	0.2354	-0.10744	0.07946	0.0485942	-0.08587	0.00678124	MAL5P1.40; PFE0195w	cation transporting P-ATPase
PF3D7_0504100	0.002266	0.0118928	-0.4771	-0.135045	-0.02205	-0.016793	-0.008463	-0.0329773	-0.0214	-0.0230389	-0.106	-0.0156104	MAL5P1.41; PFE0200c	AN1-type zinc finger protein, putative
PF3D7_0504200	-0.0878	-0.0667625	-0.3935	-0.0298415	-0.08539	-0.112651	0.02648	-0.179434	0.02678	-0.0419104	-0.03978	-0.0473865	MAL5P1.42; PFE0205w	ATP-dependent RNA helicase DDX27, putative
PF3D7_0504300	0.06375	0.0057424	-0.189	-0.0282697	0.09061	0.0320049	-0.007388	0.00944254	-0.01677	-0.00596418	-0.1549	-0.059839	MAL5P1.43; PFE0210c	conserved Plasmodium protein, unknown function
PF3D7_0504400	-0.007134	0.167452	-0.235	-0.212109	0.166	-0.235517	0.1104	-0.224562	-0.03843	0.0191554	-0.08683	-0.0927567	MAL5P1.44; PFE0215w	ATP-dependent helicase, putative
PF3D7_0504500	0.02228	0.054991	-0.472	-0.100914	-0.1777	-0.120495	-0.1183	-0.0478808	0.09338	-0.0785885	-0.02026	-0.0225302	MAL5P1.45; PFE0220w	MOLO1 domain-containing protein, putative
PF3D7_0504600	-0.02783	0.0925306	-0.2387	-0.113862	0.1124	-0.272754	0.1107	-0.224715	-0.03636	-0.0596665	0.05241	-0.0320375	MAL5P1.46; PFE0225w	2-oxoisovalerate dehydrogenase subunit beta, mitochondrial, putative
PF3D7_0504700	-0.01428	0.0567709	-0.2758	-0.0178503	0.2447	-0.170476	0.2421	-0.21558	-0.06613	-0.0760682	-0.00535	0.0104143	MAL5P1.47; PFE0230w	centrosomal protein CEP120, putative
PF3D7_0504800	-0.06538	0.0583826	-0.1955	0.050946	0.06111	-0.179407	0.2019	-0.123636	-0.03107	0.0853258	0.02984	0.0459765	MAL5P1.48; PFE0235c; PFE0240c	conserved Plasmodium protein, unknown function
PF3D7_0504900	-0.1568	-0.0173214	-0.2327	-0.0569118	0.09083	-0.048309	0.1875	0.0475716	-0.01976	0.0745331	0.01769	0.034798	MAL5P1.49; PFE0240w	conserved protein, unknown function
PF3D7_0505000	-0.1285	0.0232395	-0.1823	-0.0251769	0.3067	-0.219769	0.08788	-0.219985	-0.1386	-0.0303098	-0.137	-0.0941157	MAL5P1.50; PFE0245c	MMS19-like protein, putative
PF3D7_0505100	-0.3252	0.0765512	-0.2451	-0.0040046	0.2342	-0.429233	0.0936	-0.378916	-0.02771	-0.0462333	-0.05542	-0.0881165	MAL5P1.51; PFE0250w	trafficking protein particle complex subunit 8, putative
PF3D7_0505200	-0.1533	0.123862	-0.2338	-0.0031896	0.044	-0.156434	0.09497	-0.146955	-0.1349	0.00217824	0.006461	0.00767958	MAL5P1.52; PFE0255w	actin-like protein, putative
PF3D7_0505300	-0.06258	0.043673	-0.4453	-0.0750006	0.0734	0.033052	0.1043	0.0141958	0.0575	0.0270139	0.0561	-0.0767575	MAL5P1.53; PFE0260w	UDP-N-acetylglucosamine transporter, putative
PF3D7_0505400	-0.01562	0.128323	-0.1813	-0.0503689	-0.1517	-0.183327	-0.03464	-0.170208	-0.04933	-0.0228815	0.008872	-0.0728168	MAL5P1.54; PFE0265c	conserved protein, unknown function
PF3D7_0505500	-0.4152	0.0607538	-0.4287	-0.12171	0.1755	-0.397721	0.1809	-0.247412	-0.01794	-0.0889527	0.0262	-0.0386361	MAL5P1.55; PFE0270c	DNA mismatch repair protein MSH6, putative
PF3D7_0505600	-0.4377	0.0594766	-0.501	-0.0376662	0.221	-0.0597111	0.2516	-0.0613247	-0.09575	0.0374314	-0.05644	-0.0362125	MAL5P1.56; PFE0275w	conserved protein, unknown function
PF3D7_0505700	-0.1194	0.0307014	-0.3593	-0.220577	0.006787	-0.255717	-0.005157	-0.218549	-0.09389	0.0365231	-0.1192	-0.00439832	MAL5P1.57; PFE0280c	conserved Plasmodium membrane protein, unknown function
PF3D7_0505800	-0.1978	0.0234678	-0.6578	-0.164296	0.004676	-0.11308	0.03852	-0.0405194	-0.1172	-0.0261187	-0.06107	0.0200508	MAL5P1.58; PFE0285c	small ubiquitin-related modifier
PF3D7_0505900	-0.01694	0.0253241	-0.07035	0.0003966	-0.04641	-0.0836594	-0.03086	-0.0631656	-0.05661	-0.0178771	-0.06481	-0.0226662	MAL5P1.59; PFE0290c	mediator of RNA polymerase II transcription subunit 11, putative
PF3D7_0506000	-0.07499	-0.0691946	-0.1226	0.0122349	0.06277	-0.0187013	0.07397	-0.0499252	-0.05717	-0.0535658	-0.07799	-0.0245856	MAL5P1.60; PFE0295w	conserved Plasmodium protein, unknown function
PF3D7_0506100	0.01357	0.0813601	-0.1678	-0.0238465	-0.01096	-0.022086	0.04624	-0.0026748	-0.1158	-0.0244284	-0.09337	-0.0132321	MAL5P1.61; PFE0300c	60S ribosomal subunit protein L24, putative
PF3D7_0506200	-0.2509	0.0760056	-0.2723	-0.00152764	0.1982	-0.0337414	0.1357	-0.0481548	-0.137	-0.00645024	-0.176	0.0161461	MAL5P1.62; PFE0305w	TATA-box-binding protein
PF3D7_0506300	0.1875	0.123669	-0.1581	-0.043363	-0.01537	-0.0161874	-0.1355	-0.0457056	0.07592	0.0453758	-0.03922	-0.0116696	MAL5P1.63; PFE0310c	conserved protein, unknown function
PF3D7_0506400	0.04983	0.0459624	-0.3108	-0.149105	-0.04228	-0.0276272	-0.1021	-0.0663488	-0.002255	-0.00623734	-0.02711	-0.0236387	MAL5P1.64; PFE0315c	conserved Plasmodium protein, unknown function
PF3D7_0506500	-0.04533	-0.034568	-0.2479	-0.0554518	0.2241	0.0513754	0.1396	0.0247167	0.0183	0.0686945	-0.1005	0.0165246	MAL5P1.65; PFE0320w; PFE0325w	conserved Plasmodium protein, unknown function
PF3D7_0506600	-0.02949	0.0481108	-0.2913	-0.00643232	-0.02445	-0.0171358	-0.0619	-0.0132638	0.03899	-0.0079072	-0.09397	-0.0392794	PFE0328w	histone deacetylase, putative, pseudogene
PF3D7_0506700	-0.1324	0.0932286	-0.4292	-0.224555	0.005161	-0.277642	-0.05452	-0.23944	0.1191	-0.0931548	-0.06768	-0.104874	MAL5P1.67; PFE0330w	GTPase-activating protein, putative
PF3D7_0506800	-0.3467	0.0989062	-0.5186	-0.236198	0.08319	-0.240262	0.06749	-0.208595	0.03761	0.0898172	-0.008534	0.0312429	MAL5P1.69; PFE0335w	transcription factor 25, putative
PF3D7_0506900	0.02003	0.173077	-0.2288	-0.236422	0.28	-0.398727	0.1523	-0.345468	0.04019	0.0217826	0.05194	-0.0135277	MAL5P1.70; PFE0340c	rhomboid protease ROM4
PF3D7_0507000	0.03358	0.0346371	-0.2431	-0.0439144	0.2782	0.106188	0.115	0.0224322	0.04699	0.0178332	-0.09717	-0.0282018	MAL5P1.71; PFE0345c	conserved protein, unknown function
PF3D7_0507100	0.1739	0.0900976	-0.6078	-0.215466	-0.4414	-0.303876	-0.4406	-0.272992	-0.1794	-0.0611668	-0.1165	-0.0782267	MAL5P1.72; PFE0350c	60S ribosomal protein L4
PF3D7_0507200	0.1222	0.0880825	-0.3031	-0.194311	-0.06631	-0.218153	0.06265	-0.240435	0.1129	-0.032545	0.1088	-0.0874916	MAL5P1.73; PFE0355c	subtilisin-like protease 3
PF3D7_0507300	0.03104	0.127466	-0.3101	0.0680037	0.1013	-0.15707	0.08573	-0.143845	-0.02753	0.0199721	0.06201	-0.0828728	MAL5P1.74; PFE0360c	subtilisin-like ookinete protein SOPT
PF3D7_0507400	-0.2131	0.015801	-0.4697	0.0372666	-0.007978	0.0134412	-0.04473	-0.0138241	0.02469	0.004777	0.07764	0.0056778	MAL5P1.75; PFE0365c	subtilisin propeptide-like protein
PF3D7_0507500	-0.1461	0.136756	-0.5609	-0.119515	0.1994	-0.35004	0.1902	-0.287616	-0.02254	0.0233072	0.007226	-0.0855509	MAL5P1.76; PFE0370c	subtilisin-like protease 1
PF3D7_0507600	-0.3206	0.0676499	-0.4244	-0.135525	0.2877	-0.14427	0.4476	-0.123658	-0.3714	-0.0414213	-0.05618	0.010664	MAL5P1.77; PFE0375w	protein CAF40, putative
PF3D7_0507700	-0.167	0.139442	-0.3402	-0.050529	0.2765	-0.304816	0.2692	-0.136243	-0.007098	-0.0417733	-0.0668	-0.00224264	MAL5P1.78; PFE0380c	nuclear protein localization protein 4, putative
PF3D7_0507800	-0.1802	0.12471	-0.4113	-0.163251	0.3595	-0.176299	0.2335	-0.168991	-0.2359	0.0586069	-0.02203	0.02744	MAL5P1.79; PFE0385w	conserved protein, unknown function
PF3D7_0507900	-0.1141	0.0213396	-0.582	-0.036458	-0.09534	-0.0232999	-0.09932	-0.0168708	-0.08539	0.010862	0.05247	-0.0495036	MAL5P1.80; PFE0390w	conserved Plasmodium protein, unknown function
PF3D7_0508000	0.2796	0.116773	0.01945	0.0284914	-0.3136	-0.189801	-0.2364	-0.166978	0.02857	-0.0031308	-0.05627	-0.0214632	MAL5P1.81; PFE0395c	6-cysteine protein
PF3D7_0508100	-0.06452	0.0400576	-0.2199	-0.0540786	0.3989	-0.360194	0.2186	-0.311679	0.08298	-0.0393766	-0.02105	-0.161765	MAL5P1.82; PFE0400w	SET domain protein, putative
PF3D7_0508200	0.01975	0.12207	-0.3395	-0.182116	0.1516	-0.053145	0.04724	-0.0727594	-0.06601	0.0114408	-0.07821	-0.00921834	MAL5P1.83; PFE0405c	longevity-assurance (LAG1) protein, putative
PF3D7_0508300	-0.1875	0.0531834	-0.05149	-0.152628	0.2083	-0.124525	0.2024	-0.0915394	-0.07619	-0.044313	-0.1703	-0.0589107	MAL5P1.84; PFE0410w	triose phosphate transporter
PF3D7_0508400	-0.04117	0.122713	-0.2426	-0.243693	0.1929	-0.158334	0.2123	-0.130161	0.08667	-0.0329814	0.04948	-0.0622674	MAL5P1.85; PFE0415w	conserved protein, unknown function
PF3D7_0508500	-0.04304	0.276287	-0.3277	-0.129179	-0.06387	-0.291197	0.1326	-0.260912	0.004753	0.0892086	0.07477	-0.0263466	MAL5P1.86; PFE0420c	guanidine nucleotide exchange factor
PF3D7_0508600	-0.02735	-0.015194	-0.3162	-0.170218	-0.02441	-0.108382	0.1297	-0.0957916	-0.0536	0.018126	0.04706	-0.0091296	MAL5P1.87; PFE0425w	conserved protein, unknown function
PF3D7_0508700	-0.2594	0.133368	-0.4914	-0.0769578	0.2192	-0.170916	0.1989	-0.278057	0.05153	0.0275361	0.2225	0.0389295	MAL5P1.88; PFE0430w	pre-mRNA-processing ATP-dependent RNA helicase PRP5, putative
PF3D7_0508800	-0.1582	-0.00360546	-0.2506	-0.0361843	-0.2096	-0.134739	-0.1638	-0.0741764	0.03625	0.0188482	-0.08106	-0.0210014	MAL5P1.89; PFE0435c	single-stranded DNA-binding protein
PF3D7_0508900	-0.1949	0.00877902	-0.4788	-0.0729531	0.04328	-0.0763143	0.01742	-0.196838	-0.1119	0.0835475	-0.167	0.0363133	MAL5P1.90; PFE0440w	conserved Plasmodium protein, unknown function
PF3D7_0509000	-0.1588	0.0749179	-0.1673	-0.224072	0.1876	-0.13145	0.04957	-0.0741299	0.006349	-0.0317896	-0.03184	-0.0570235	MAL5P1.91; PFE0445c	alpha-soluble NSF attachment protein, putative
PF3D7_0509100	-0.07381	0.0715048	-0.3371	-0.0670896	0.1724	-0.253125	0.1834	-0.261898	-0.02324	0.105817	0.09331	0.0089309	MAL5P1.92; PFE0450w	structural maintenance of chromosomes protein 4, putative
PF3D7_0509200	-0.0804	-0.0174537	-0.2973	-0.158184	-0.2624	-0.00945614	-0.2877	-0.0657634	-0.02219	0.0506497	-0.01894	-0.00886688	MAL5P1.93; PFE0455w	leucine-rich repeat protein
PF3D7_0509300	-0.103	0.036258	-0.3368	-0.0310194	-0.09199	-0.091566	0.01433	-0.0677998	-0.1546	-0.0427644	-0.3166	-0.0555722	MAL5P1.94; PFE0460c	conserved Plasmodium protein, unknown function
PF3D7_0509400	-0.2115	0.0590598	-0.2657	-0.0129864	0.2241	-0.136011	0.1836	-0.210405	-0.2818	0.0582696	-0.2251	-0.0290786	MAL5P1.95; PFE0465c	RNA polymerase I
PF3D7_0509500	-0.1035	0.0565176	-0.324	-0.115227	0.04285	-0.0608667	0.01645	-0.125868	-0.06939	-0.0653642	-0.1881	-0.0548744	MAL5P1.96; PFE0470w	ERCC4 domain-containing protein, putative
PF3D7_0509600	-0.08123	0.0651469	-0.3526	-0.0980376	-0.05792	-0.14543	-0.1841	-0.150014	-0.1044	-0.0236112	-0.1259	-0.0860664	MAL5P1.97; PFE0475w	asparagine--tRNA ligase
PF3D7_0509700	-0.02087	0.0710074	-0.6642	-0.22312	0.1807	0.00892546	0.1027	0.0096251	-0.122	0.0176342	-0.001858	-0.0842754	MAL5P1.98; PFE0480c	conserved Plasmodium protein, unknown function
PF3D7_0509800	-0.1817	-0.00418832	-0.5954	-0.272036	0.03328	-0.339529	0.1273	-0.303306	-0.1876	-0.0690866	-0.1852	-0.0199817	MAL5P1.99; PFE0485w	phosphatidylinositol 4-kinase
PF3D7_0509900	-0.02891	0.0595582	-0.3799	-0.0762142	-0.0096	-0.0282957	0.1217	-0.0393218	-0.1216	0.00214084	-0.124	-0.00776062	MAL5P1.100; PFE0490w	conserved protein, unknown function
PF3D7_0510000	0.1017	0.0817382	-0.1459	-0.301746	0.02803	-0.0572899	-0.07379	-0.0664783	0.112	-0.0273964	0.1109	-0.00211036	MAL5P1.101; PFE0495w	conserved Plasmodium protein, unknown function
PF3D7_0510100	-0.2347	0.070202	-0.5299	0.0745153	0.2985	-0.0588897	0.2721	-0.0934491	-0.09602	0.0019864	-0.02146	0.0135183	MAL5P1.102; PFE0500c	conserved protein, unknown function
PF3D7_0510200	-0.1059	0.0536803	-0.139	-0.176595	0.3807	-0.240397	0.3133	-0.23254	-0.01189	-0.092247	-0.0242	-0.068661	MAL5P1.103; PFE0505w	peptidyl-prolyl cis-trans isomerase
PF3D7_0510300	0.08351	0.0420549	-0.181	-0.029936	0.008112	-0.0568532	-0.01071	-0.057067	0.06519	0.0372024	0.1257	0.0405083	MAL5P1.104; PFE0510c	stripes inner membrane complex protein, putative
PF3D7_0510400	-0.07329	0.0434744	-0.1644	0.00885534	0.2507	-0.118189	0.1049	-0.0736952	-0.1164	0.0128798	-0.06805	-0.0597737	MAL5P1.105; PFE0515w	PDCD2 domain-containing protein, putative
PF3D7_0510500	-0.03009	0.239288	-0.2044	0.0667657	0.2268	-0.134557	0.2137	-0.205814	0.02765	0.0282781	0.08938	-0.0847016	MAL5P1.106; PFE0520c	topoisomerase I
PF3D7_0510600	0.05908	-0.00344	0.03563	-0.004458	0.1849	-0.004236	0.1704	-0.001708	0.06092	0.0017226	0.1873	-0.0017262	MAL5_tRNA_Leu1; MAL5_tRNA_Leu1	tRNA Leucine
PF3D7_0510700	0.01028	0.0629328	0.1162	0.130722	0.1391	0.0362931	0.1499	0.0263712	0.04006	0.01241	-0.01734	0.0105608	MAL5P1.107; PFE0530w	conserved Plasmodium protein, unknown function
PF3D7_0510800	0.1723	0.110591	0.165	-0.0564862	0.1666	0.0266062	0.1172	-0.0145384	0.06814	0.0349776	0.06353	-0.0336412	MAL5P1.108; MAL5P1.109; PFE0535w; PFE0540w	WD repeat-containing protein, putative
PF3D7_0510900	-0.07185	-0.0112756	-0.1447	-0.0217	0.191	-0.0028732	0.1364	-0.0007392	0.04994	-0.013812	-0.02549	0.003902	PF3D7_05_snoR04; PF3D7_05_snoR04.1	small nucleolar RNA snoR04
PF3D7_0511000	-0.06078	0.077742	-0.2556	0.0104298	0.08139	-0.0373974	0.1255	-0.0218773	0.0675	0.0352202	-0.09412	-0.002309	MAL5P1.110; PFE0545c	translationally-controlled tumor protein homolog
PF3D7_0511100	-0.1559	-0.0234626	-0.3309	-0.0062328	0.09837	-0.0026062	0.1315	0.0167558	0.05947	0.0443892	-0.1565	-0.0118412	MAL5P1.111; PFE0550w	conserved Plasmodium protein, unknown function
PF3D7_0511200	-0.0403	0.151603	-0.2053	-0.0228134	0.2411	-0.137899	0.2673	-0.158997	0.1164	-0.005276	0.02465	-0.0233432	MAL5P1.112; PFE0555w	stearoyl-CoA desaturase
PF3D7_0511300	0.03379	-0.0722496	-0.4134	-0.093403	0.115	0.0515486	0.06813	0.021456	-0.02803	0.0265334	-0.1196	-0.0434696	MAL5P1.113; PFE0560c	MORN repeat protein, putative
PF3D7_0511400	0.08523	0.0195108	-0.1904	0.0567851	0.1089	-0.0492563	-0.04071	-0.0718988	0.0456	0.0002472	0.01279	0.0287182	MAL5P1.114; PFE0565w	conserved Plasmodium protein, unknown function
PF3D7_0511500	-0.3273	0.0178269	-0.4723	-0.0958185	0.6223	-0.0687822	0.4379	-0.171987	0.09373	0.0405506	-0.03225	0.0861574	MAL5P1.115; PFE0570w	RNA pseudouridylate synthase, putative
PF3D7_0511600	-0.01083	0.0342742	0.04523	0.0125367	0.125	0.0261058	0.01346	0.0333514	-0.1189	-0.0148252	0.002136	0.0102526	MAL5P1.116; PFE0575c	apical rhoptry neck protein
PF3D7_0511700	-0.09919	-0.039882	-0.04339	-0.116347	0.1342	0.0492168	-0.04343	6.42e-05	-0.08904	0.0231554	-0.0369	0.0432881	MAL5P1.117; PFE0580w	EKC/KEOPS complex subunit CGI121
PF3D7_0511800	-0.3588	0.104139	-0.2274	-0.207067	0.04555	-0.243995	0.1362	-0.229063	-0.09115	-0.0238165	-0.1349	-0.00063406	MAL5P1.118; PFE0585c	inositol-3-phosphate synthase
PF3D7_0511900	-0.1386	-0.00909312	-0.133	0.0294947	0.1061	0.0656496	0.0698	-0.0161186	-0.1584	0.063448	-0.07448	-0.0416039	MAL5P1.119; PFE0590w	conserved Plasmodium protein, unknown function
PF3D7_0512000	-0.2098	-0.0851267	-0.3181	-0.168984	0.1693	0.0293266	0.06208	-0.046988	0.00248	0.03753	-0.06283	0.0273311	MAL5P1.120; PFE0595w	prefoldin subunit 6, putative
PF3D7_0512100	0.03568	0.0622355	-0.2819	-0.023772	-0.07648	-0.0085601	-0.16	0.0238116	-0.1746	-0.0245186	0.01125	0.0358165	MAL5P1.121; PFE0600c	conserved protein, unknown function
PF3D7_0512200	-0.2019	0.0444162	-0.4841	0.0468426	0.02786	-0.168303	0.08382	-0.218584	0.0971	-0.0238292	0.1222	-0.05937	MAL5P1.122; PFE0605c	glutathione synthetase
PF3D7_0512300	-0.2178	-0.0008228	-0.1557	-0.0427897	-0.1432	-0.0910925	-0.1037	-0.0782542	-0.106	-0.001783	-0.1373	-0.0051025	MAL5P1.123; PFE0610c	CDK-activating kinase assembly factor MAT1
PF3D7_0512400	-0.06724	0.0509383	-0.2153	0.0201402	-0.07988	-0.00107212	-0.08757	7.108e-05	-0.08534	0.001027	-0.0756	-0.0116906	MAL5P1.124; PFE0615w	conserved Plasmodium protein, unknown function
PF3D7_0512450	0.2494	0.0109949	-0.05088	-0.0402376	-0.007607	0.0661098	0.03021	-0.0230884	-0.03066	0.0171478	-0.02679	-0.00326242	0	conserved Plasmodium protein, unknown function, pseudogene
PF3D7_0512500	-0.2249	0.0768987	-0.138	-0.0433053	0.2856	0.12249	0.3087	-0.00115124	-0.004447	0.0304729	-0.03758	0.038477	MAL5P1.125; PFE0620c	conserved Plasmodium protein, unknown function
PF3D7_0512600	-0.4594	0.0655311	-0.1974	-0.0354318	0.497	-0.0377084	0.4868	-0.00805142	0.03254	-0.0749808	-0.02853	-0.107749	MAL5P1.126; PFE0625w	ras-related protein Rab-1B
PF3D7_0512700	-0.06424	-0.00098854	-0.1214	0.0101676	-0.02514	-0.0811534	0.02011	-0.0563882	-0.01226	0.0076148	-0.1905	-0.0360189	MAL5P1.127; PFE0630c	orotate phosphoribosyltransferase
PF3D7_0512800	-0.07122	0.133868	-0.08907	-0.225808	-0.01007	-0.204537	0.1041	-0.232468	0.2049	-0.00810786	0.07745	-0.00134228	MAL5P1.128; PFE0635c	conserved Plasmodium protein, unknown function
PF3D7_0512900	-0.02341	0.0220926	-0.3352	-0.00808884	-0.1981	-0.0419188	-0.1272	-0.00533512	0.0244	0.0598812	0.0872	0.0053078	MAL5P1.129; PFE0640w	AKAP-like protein
PF3D7_0513000	-0.09562	0.0425046	-0.1741	-0.0288086	0.0408	-0.0517963	0.03877	-0.0471806	0.137	0.0249832	0.02393	-0.00198694	MAL5P1.130; PFE0645w	conserved protein, unknown function
PF3D7_0513100	0.07005	0.0414502	-0.2296	-0.0895557	-0.1565	-0.0942	-0.2277	-0.107046	-0.001505	0.00688182	-0.06649	-0.030283	MAL5P1.131; PFE0650c	conserved protein, unknown function
PF3D7_0513200	-0.1306	0.0556154	-0.2925	-0.0816641	0.303	0.142775	0.1848	0.0332889	-0.005939	-0.00409774	-0.007808	-0.0146647	MAL5P1.132; PFE0655w	CPSF domain-containing protein, putative
PF3D7_0513300	-0.2563	0.0018374	-0.3829	-0.124328	-0.2175	-0.184088	-0.1346	-0.130322	-0.05191	-0.0073322	-0.03516	-0.0191753	MAL5P1.133; PFE0660c	purine nucleoside phosphorylase
PF3D7_0513400	-0.1253	0.185605	-0.3158	-0.142591	0.1776	-0.0441488	0.06514	-0.0322729	0.00083	-0.096264	0.003544	-0.085265	MAL5P1.134; PFE0665c	GTP-binding protein YihA1
PF3D7_0513500	-0.1019	-0.00127716	-0.444	-0.0068988	0.2006	-0.0053922	0.09483	-0.020364	-0.1317	0.0454794	-0.08284	0.0489272	MAL5P1.135; PFE0670w	mitochondrial import inner membrane translocase subunit TIM16, putative
PF3D7_0513600	-0.249	0.0561188	-0.219	-0.455215	0.3931	-0.277995	0.3171	-0.24177	-0.05578	0.104075	0.06582	-0.0661187	MAL5P1.136; PFE0675c	deoxyribodipyrimidine photo-lyase, putative
PF3D7_0513700	-0.1653	0.0910908	-0.4583	-0.684427	0.2268	-0.232062	0.2888	-0.237186	-0.1745	-0.0372909	-0.05644	-0.0552118	MAL5P1.137; PFE0680w; PFE0685w	secreted ookinete protein, putative
PF3D7_0513800	-0.02522	0.0208188	-0.6119	-0.0817296	-0.1648	-0.094808	-0.03042	-0.0424842	-0.1064	-0.0427142	0.03656	-0.0194735	MAL5P1.139; PFE0690c	ras-related protein Rab-1A
PF3D7_0513900	0.1367	0.00562446	-0.4364	-0.0289478	-0.01488	-0.0532924	0.07724	-0.0341801	-0.08188	0.0638627	0.06969	0.00883358	MAL5P1.140; PFE0695w	conserved protein, unknown function
PF3D7_0514000	-0.06805	0.0223019	-0.2168	-0.295087	0.056	-0.180013	-0.001889	-0.10133	-0.1054	-0.0809348	-0.0378	-0.0840712	MAL5P1.141; PFE0700c	tubulin--tyrosine ligase, putative
PF3D7_0514100	-0.3532	0.0246884	-0.2456	-0.116353	0.1976	-0.0778206	0.1137	-0.219958	0.06334	-0.0222442	-0.08955	-0.0228005	MAL5P1.142; PFE0705c	ATP-dependent DNA helicase UvrD
PF3D7_0514200	-0.3082	-0.00723266	-0.2321	-0.031366	0.1273	-0.091898	-0.03216	-0.095403	0.1175	-0.0241388	-0.05492	-0.077423	MAL5P1.143; PFE0710w	conserved Plasmodium protein, unknown function
PF3D7_0514300	0.06945	0.143343	-0.1183	-0.194943	-0.03801	-0.18294	0.009858	-0.143875	-0.07774	0.00723096	0.04292	-0.0301542	MAL5P1.144; PFE0715w	aspartate--tRNA ligase, putative
PF3D7_0514400	-0.1412	-0.003806	-0.2084	-0.014046	-0.08533	-0.00833	-0.1415	-0.014996	-0.08396	-0.003368	-0.05071	-0.010176	MAL5_tRNA_Phe1; MAL5_tRNA_Phe1	tRNA Phenylalanine
PF3D7_0514500	-0.08595	-0.022802	-0.3453	-0.166622	-0.01547	-0.0576366	-0.09408	-0.0882642	-0.08493	-0.0478778	-0.1207	-0.0615609	MAL5P1.145; PFE0725c	conserved Plasmodium membrane protein, unknown function
PF3D7_0514600	0.1074	0.0405738	-0.4469	-0.26139	-0.1188	-0.0649466	-0.1436	-0.081378	-0.05764	-0.0313153	-0.03135	-0.0213922	MAL5P1.146; PFE0730c	ribose-5-phosphate isomerase, putative
PF3D7_0514700	-0.3633	0.08089	-0.4423	-0.118011	0.02237	-0.174972	-0.006517	-0.232712	-0.05603	0.0467915	-0.07098	-0.114046	MAL5P1.147; PFE0735w	MORN repeat protein, putative
PF3D7_0514800	-0.08992	-0.0433472	-0.2625	0.0226595	-0.007834	-0.0597936	-0.06074	-0.162725	0.03813	-0.171983	-0.1278	-0.161125	MAL5P1.148; PFE0740c	inositol polyphosphate multikinase, putative
PF3D7_0514900	-0.1692	0.0347638	-0.1207	-0.0342455	-0.0102	-0.0456773	-0.1416	-0.0932579	-0.1856	0.0283068	-0.177	-0.0327228	MAL5P1.149; PFE0745w	conserved Plasmodium protein, unknown function
PF3D7_0515000	-0.2321	0.177283	-0.4585	-0.238436	0.2657	-0.520295	0.2444	-0.434428	-0.1424	0.104163	-0.04319	-0.0147848	MAL5P1.150; PFE0750c	pre-mRNA-splicing factor CWC2, putative
PF3D7_0515100	-0.1491	0.0002356	-0.5219	-0.106234	0.03207	-0.034657	0.0173	-0.0248292	-0.1086	-0.0662928	-0.03936	-0.0701034	MAL5P1.151; PFE0755c	rhomboid protease ROM9
PF3D7_0515200	-0.09189	-0.0117904	-0.3134	-0.0939752	0.04701	-0.0118118	0.07613	-0.0286252	-0.007776	-0.0533692	-0.03126	-0.0314956	MAL5P1.152; PFE0760w	conserved Plasmodium protein, unknown function
PF3D7_0515300	-0.1657	-0.0786549	-0.4834	-0.168695	0.1068	0.0290195	0.04937	-0.133646	0.03955	0.081653	-0.07507	0.0588111	MAL5P1.153; PFE0765w	phosphatidylinositol 3-kinase
PF3D7_0515400	0.0675	-0.0125244	-0.3184	-0.250589	0.2478	-0.0466063	0.2017	-0.0249138	-0.04475	0.100465	-0.08502	0.148888	MAL5P1.154; PFE0770w	conserved protein, unknown function
PF3D7_0515500	-0.1468	0.143252	-0.2122	-0.00089526	0.09461	0.0386635	0.06704	-0.0242769	-0.06917	0.0243706	0.1057	-0.016158	MAL5P1.155; PFE0775c	gametogenesis essential protein 1, putative
PF3D7_0515600	-0.09226	0.0659614	-0.1102	-0.183298	0.2058	-0.0410353	0.1804	-0.114984	-0.1263	-0.061846	0.0884	-0.0961175	MAL5P1.156; PFE0780w	gamete egress protein GEP, putative
PF3D7_0515700	0.1001	0.0528332	-0.4664	-0.23421	-0.611	-0.373388	-0.462	-0.285923	-0.1001	-0.0611908	-0.1086	-0.0619673	MAL5P1.157; PFE0785c	glideosome-associated protein 40, putative
PF3D7_0515800	-0.01672	0.0129972	-0.1608	-0.021168	0.2196	-0.0149538	0.183	-0.0060752	-0.09997	-0.035276	-0.03037	-0.0125806	MAL5P1.158; PFE0790c	BolA-like protein, putative
PF3D7_0515900	0.08481	0.00648248	-0.1874	-0.0670738	-0.09365	-0.0485314	-0.1001	-0.0661054	-0.07738	-0.0431754	-0.04748	-0.0415006	MAL5P1.159; PFE0795c	NLI interacting factor-like phosphatase, putative
PF3D7_0516000	-0.1459	0.159169	-0.4975	-0.0585892	0.05961	-0.167336	0.1254	-0.193807	-0.2299	0.0385277	-0.04097	-0.0217528	MAL5P1.160; PFE0800w	RAP protein, putative
PF3D7_0516100	0.05144	0.135439	-0.3229	0.0290208	-0.04105	-0.0500289	0.03997	-0.119739	-0.04853	0.00404636	-0.1384	-0.116407	MAL5P1.161; PFE0805w	cation-transporting ATPase 1
PF3D7_0516200	-0.3523	0.0244163	-0.4808	-0.125792	0.03047	-0.084313	0.03973	-0.0549664	-0.06458	-0.0219572	-0.1626	-0.0631605	MAL5P1.162; PFE0810c	40S ribosomal protein S11
PF3D7_0516300	-0.3743	0.0617489	-0.3542	-0.171645	0.5101	-0.317749	0.2442	-0.308968	0.04361	0.0337761	-0.1042	-0.0396175	MAL5P1.163; PFE0815w	tRNA pseudouridine synthase, putative
PF3D7_0516400	-0.01876	0.0415012	-0.2181	-0.022429	-0.1276	-0.0890461	-0.1592	-0.0984069	0.03321	0.0265256	-0.07736	0.00840338	MAL5P1.164; PFE0820c	phosducin-like protein 1, putative
PF3D7_0516500	-0.238	0.0294418	-0.2505	-0.173918	0.01812	-0.216694	-0.02341	-0.134754	-0.1044	-0.0853369	-0.1128	-0.0755656	MAL5P1.165; PFE0825w	major facilitator superfamily domain-containing protein, putative
PF3D7_0516600	-0.08055	0.0825173	-0.1587	-0.0526714	0.2704	-0.0835007	0.3109	-0.151242	-0.01099	0.0715328	0.08819	-0.0574244	MAL5P1.166; PFE0830c	sporozoite surface antigen MB2
PF3D7_0516700	-0.317	0.0828916	-0.1593	-0.102109	0.4757	-0.24921	0.4212	-0.193931	0.05522	-0.0224219	0.08242	-0.0025687	MAL5P1.167; PFE0835w	ubiquitin carboxyl-terminal hydrolase 2, putative
PF3D7_0516800	-0.1279	-0.0423307	-0.1523	0.0384693	0.3922	0.00471058	0.2517	-0.0939185	-0.03413	0.0420403	-0.02307	-0.0023576	MAL5P1.168; PFE0840c	AP2 domain transcription factor AP2-O2, putative
PF3D7_0516900	-0.1624	0.0223488	-0.3521	-0.19665	-0.149	-0.232833	-0.03462	-0.138262	-0.2149	-0.125003	-0.03781	-0.0281846	MAL5P1.169; PFE0845c	60S ribosomal protein L2
PF3D7_0517000	-0.3119	-0.0826791	-0.2431	-0.104377	-0.0131	-0.108794	0.002624	-0.0739074	-0.005616	0.00336782	-0.06296	-0.0190564	PFE0850c; PFE0850w	60S ribosomal protein L12, putative
PF3D7_0517100	-0.02768	-0.0134585	0.06091	0.0577022	-0.09188	-0.0340148	-0.09514	-0.0405042	-0.1247	-0.0632797	-0.07561	-0.0285016	MAL5P1.171; PFE0855c	conserved protein, unknown function
PF3D7_0517200	-0.01996	0.00855484	-0.4513	-0.112232	0.1226	-0.165705	0.1317	-0.14654	-0.1285	0.0062039	-0.003713	-0.0758128	MAL5P1.172; PFE0860c	conserved Plasmodium protein, unknown function
PF3D7_0517300	-0.2358	-0.0663278	-0.3289	-0.155691	-0.2256	-0.182822	-0.1762	-0.137123	-0.1043	-0.0576526	-0.0251	-0.00211548	MAL5P1.173; PFE0865c	serine/arginine-rich splicing factor 1
PF3D7_0517400	-0.2028	-0.0299525	-0.2401	-0.179564	0.3527	-0.182675	0.3569	-0.165541	-0.03553	0.0292725	-0.1177	-0.053521	MAL5P1.174; PFE0870w	FACT complex subunit SPT16, putative
PF3D7_0517500	-0.007541	0.0232732	-0.4475	-0.0770147	0.2356	-0.263061	0.2535	-0.150807	0.0703	0.0029837	0.07169	-0.0795946	MAL5P1.175; PFE0875c	UTP--glucose-1-phosphate uridylyltransferase, putative
PF3D7_0517600	0.05355	0.0744301	-0.1124	0.0055008	0.03829	-0.0472044	-0.02162	-0.0862746	-0.1587	-0.0403343	-0.02027	-0.0280076	MAL5P1.176; PFE0880c	F-actin-capping protein subunit beta, putative
PF3D7_0517700	-0.3479	0.117344	-0.6006	-0.157223	0.1583	-0.473958	0.2827	-0.423154	-0.176	-0.159176	-0.1238	-0.210029	MAL5P1.177; PFE0885w	eukaryotic translation initiation factor 3 subunit B, putative
PF3D7_0517800	0.0978	0.0631508	-0.03935	-0.0353512	-0.08994	-0.106733	-0.1613	-0.0907296	-0.02222	0.00735704	-0.1154	-0.0376966	MAL5P1.178; PFE0890c	doublecortin domain-containing protein, putative
PF3D7_0517900	-0.09773	0.128881	-0.3932	-0.0798021	-0.08396	-0.230793	0.07593	-0.135788	0.06082	0.0195603	0.007098	-0.0342705	MAL5P1.179; PFE0895c	zinc finger protein, putative
PF3D7_0518000	-0.05641	-0.0352264	-0.3216	-0.159241	0.05641	-0.135355	0.07436	-0.0505062	-0.000694	0.00111	-0.01804	0.012261	MAL5P1.180; PFE0900w	NOSIP domain-containing protein, putative
PF3D7_0518100	-0.08222	0.0350766	-0.2391	0.0006588	0.03896	-0.220283	0.02786	-0.244004	-0.008628	-0.122497	0.03291	-0.0598267	MAL5P1.181; PFE0905w	protein AMR2
PF3D7_0518200	-0.1318	0.0105085	-0.348	0.00528964	0.05696	-0.0210384	0.05972	-0.01478	-0.01261	-0.0179726	0.1609	0.010336	MAL5P1.182; PFE0910w	SWIB/MDM2 domain-containing protein
PF3D7_0518300	0.03751	0.097989	-0.4983	-0.154389	-0.02322	-0.057889	0.01328	-0.0326714	-0.1508	-0.0585384	0.02984	0.0243212	MAL5P1.183; PFE0915c	proteasome subunit beta type-1, putative
PF3D7_0518400	-0.0873	-0.0068866	-0.07164	0.0179574	-0.1754	-0.0431018	-0.06392	-0.074153	-0.1664	-0.0276293	-0.07297	-0.0296174	MAL5P1.184; PFE0920c	cyclin, putative
PF3D7_0518500	-0.167	0.119431	-0.3223	-0.245145	0.1641	-0.507827	0.145	-0.431357	-0.1915	-0.0285859	-0.08514	-0.118092	MAL5P1.185; PFE0925c	ATP-dependent RNA helicase DDX23, putative
PF3D7_0518600	-0.0382	0.10346	-0.405	0.00491124	0.1439	-0.197941	0.2152	-0.130784	-0.000425	0.0339873	0.05041	-0.103166	MAL5P1.186; PFE0930w	WD repeat-containing protein 26, putative
PF3D7_0518700	-0.1819	0.0662347	-0.07288	0.156392	0.1463	0.0815636	0.1194	0.150123	-0.1993	0.0792696	-0.0637	0.0125952	MAL5P1.187; PFE0935c	mRNA-binding protein PUF1
PF3D7_0518800	0.09965	0.0593014	-0.3812	-0.23007	-0.01396	-0.00397658	-0.1408	-0.0772962	-0.0808	-0.0614676	-0.1391	-0.0830777	MAL5P1.188; PFE0940c; PFE0945c	secreted ookinete protein, putative
PF3D7_0518900	0.1076	0.0549444	-0.2726	-0.0876048	-0.2622	-0.145847	-0.05033	-0.0698721	-0.07598	-0.0127714	0.07853	0.006648	MAL5P1.190; PFE0950c	conserved protein, unknown function
PF3D7_0519000	-0.1113	0.0978914	-0.2062	-0.0221946	0.06419	-0.0537378	0.05145	-0.0502984	-0.03527	-0.0462732	-0.0791	-0.0214629	MAL5P1.191; PFE0955w	histone RNA hairpin-binding protein, putative
PF3D7_0519100	0.11	0.0201951	-0.2745	0.0338293	-0.01088	-0.057904	0.005218	-0.065402	-0.1295	0.01036	-0.09725	0.0277378	MAL5P1.192; PFE0960w	50S ribosomal protein L14, mitochondrial, putative
PF3D7_0519200	-0.1729	-0.0324468	-0.4806	-0.221595	-0.1954	-0.161382	0.02486	-0.0668426	-0.03244	-0.0048824	0.1277	0.0568002	MAL5P1.193; PFE0965c	V-type proton ATPase 16 kDa proteolipid subunit
PF3D7_0519300	0.03753	0.104575	-0.1853	0.0936742	0.1426	-0.131739	0.09037	-0.176076	0.01215	-0.0162528	-0.02437	0.00136036	MAL5P1.194; PFE0970w	protoheme IX farnesyltransferase
PF3D7_0519400	-0.1525	0.0489038	-0.2942	-0.10206	0.1563	-0.0278732	0.1386	-0.0278226	-0.05513	0.0104128	0.01247	0.017474	MAL5P1.195; PFE0975c	40S ribosomal protein S24
PF3D7_0519500	-0.0508	0.0903796	-0.1793	0.054933	0.1824	-0.0274137	0.1614	-0.00421096	-0.1197	-0.0099206	-0.09398	0.0197536	MAL5P1.196; PFE0980c	CCR4 domain-containing protein 1, putative
PF3D7_0519600	-0.1278	0.0566398	-0.08513	-0.0568288	0.1945	-0.180197	0.2344	-0.124358	-0.1864	-0.00759936	-0.1079	-0.0337356	MAL5P1.197; PFE0985w	zinc finger protein, putative
PF3D7_0519700	-0.6376	0.02722	-0.2114	-0.165838	0.5169	0.001447	0.4466	0.0360948	-0.2516	0.0530244	-0.1117	0.0871852	MAL5P1.198; PFE0990w	FoP domain-containing protein, putative
PF3D7_0519800	-0.1879	0.121933	-0.2829	-0.10427	0.08988	-0.20563	0.0378	-0.242105	0.04367	0.086573	-0.147	0.00827508	MAL5P1.199; PFE0995c	EELM2 domain-containing protein, putative
PF3D7_0519900	-0.4103	0.0203474	-0.5326	0.0943003	0.1919	-0.0916853	0.1098	-0.0564205	-0.01763	-0.0527978	-0.09423	-0.0125628	MAL5P1.200; PFE1000c	conserved protein, unknown function
PF3D7_0520000	-0.4105	0.102724	-0.5278	-0.0477698	0.2108	-0.0948488	0.1112	-0.100064	-0.02135	-0.0193366	-0.1126	-0.03622	MAL5P1.201; PFE1005w	40S ribosomal protein S9, putative
PF3D7_0520100	-0.2293	0.0934408	-0.3278	0.0267374	0.3342	-0.123337	0.118	-0.15698	-0.1205	-0.005468	-0.01676	-0.0197086	MAL5P1.202; PFE1010w	protein phosphatase PPM9, putative
PF3D7_0520200	-0.03501	0.210898	-0.3739	-0.0920568	-0.08325	-0.189334	0.1015	-0.14593	-0.05505	-0.058794	0.2234	-0.0598447	MAL5P1.203; PFE1015c	mediator of RNA polymerase II transcription subunit 17, putative
PF3D7_0520300	0.0344	-0.00022664	-0.2547	-0.0886076	-0.01889	-0.0504612	0.01605	0.0251196	-0.09116	-0.0022486	0.09705	0.0613492	MAL5P1.204; PFE1020w	U6 snRNA-associated Sm-like protein LSm2, putative
PF3D7_0520400	-0.2012	0.0119346	-0.1947	0.0337728	-0.0421	-0.0539809	-0.1067	-0.0655401	-0.107	-0.0444728	-0.1641	-0.0608003	MAL5P1.205; PFE1025c	single-stranded DNA-binding protein, putative
PF3D7_0520500	0.07559	0.0696284	-0.3449	-0.0729641	-0.1912	-0.119875	-0.1467	-0.0996356	-0.2171	-0.0524515	-0.1806	-0.0751969	MAL5P1.206; PFE1030c	phosphomethylpyrimidine kinase, putative
PF3D7_0520600	-0.1324	-0.076558	-0.1064	-0.0171109	0.1395	0.0587756	0.03898	0.00282884	-0.1306	-0.0343986	-0.02811	0.00530806	MAL5P1.207; PFE1035c	bis(5'-nucleosyl)-tetraphosphatase [asymmetrical]
PF3D7_0520700	0.08853	0.180749	-0.1123	0.0113719	0.03171	-0.0536182	0.08726	-0.0271197	-0.04029	0.0661253	-0.1053	0.00969648	MAL5P1.208; PFE1040c	CDC73 domain-containing protein, putative
PF3D7_0520800	-0.04591	-0.043464	-0.5039	-0.0321661	-0.1736	-0.205956	-0.0949	-0.276237	0.008434	-0.0241626	0.0456	0.00185346	MAL5P1.209; PFE1045c	conserved protein, unknown function
PF3D7_0520900	-0.1813	0.154679	-0.3642	-0.152961	0.0391	-0.417942	-0.02642	-0.246808	0.04367	0.0129299	0.03082	-0.0221612	MAL5P1.210; PFE1050w	adenosylhomocysteinase
PF3D7_0521000	-0.1178	0.0138607	-0.1243	-0.0953235	0.02735	-0.191285	0.01447	-0.204714	-0.06128	0.0449702	-0.1154	0.00149394	MAL5P1.211; PFE1055c	conserved Plasmodium protein, unknown function
PF3D7_0521100	-0.1848	-0.0786851	-0.3102	0.0290005	0.1568	-0.0173281	0.2085	-0.0782441	-0.02504	0.126095	0.06222	0.0222331	MAL5P1.212; PFE1060c	conserved Plasmodium protein, unknown function
PF3D7_0521200	-0.1398	-0.0336572	-0.3055	-0.0132143	0.1461	-0.0228695	0.2269	-0.0159502	-0.04767	-0.0053124	0.01367	-0.0287836	MAL5P1.213; PFE1065w	conserved protein, unknown function
PF3D7_0521300	0.08686	0.101205	-0.1334	0.0703344	0.07005	-0.0100702	0.1206	-0.00406334	-0.003308	0.0064464	-0.08294	0.00507024	MAL5P1.214; PFE1070c	zinc finger protein, putative
PF3D7_0521400	0.03904	0.0755756	-0.0744	-0.0206402	-0.03543	-0.0985088	-0.1122	-0.0625764	-0.07945	0.0362538	0.02144	-0.0419065	MAL5P1.215; PFE1075c	conserved protein, unknown function
PF3D7_0521500	-0.03666	0.050628	-0.1525	-0.0035634	0.05083	-0.0913021	0.02926	-0.110668	0.007118	-0.018499	-0.09437	0.030144	MAL5P1.216; PFE1080w	ribosomal large subunit pseudouridylate synthase, putative
PF3D7_0521600	-0.08447	0.02609	-0.2002	0.0087474	-0.04347	0.0058184	-0.0878	-0.016736	-0.1549	-0.026034	-0.05799	-0.0198514	PFE1082c	conserved Plasmodium protein, unknown function
PF3D7_0521700	-0.2678	-0.032657	-0.2951	-0.017739	0.06706	-0.145316	-0.04957	-0.206237	-0.1265	-0.0199503	-0.06874	-0.0276049	MAL5P1.217; PFE1085w	ATP-dependent RNA helicase DDX1, putative
PF3D7_0521800	-0.2009	0.0771479	-0.1855	0.0953171	0.05866	-0.0519324	-0.1019	-0.100696	-0.1736	0.0229741	-0.08988	-0.00936234	MAL5P1.218; PFE1090w	AFG1-like ATPase, putative
PF3D7_0521900	0.1136	0.0868845	0.1149	-0.16847	-0.007686	-0.253309	-0.02332	-0.292048	0.02279	0.130046	0.05162	0.00160594	MAL5P1.219; PFE1095w	conserved Plasmodium protein, unknown function
PF3D7_0522000	-0.4809	-0.01918	-0.5915	-0.161201	0.1013	0.0692711	0.154	0.051225	-0.04966	0.0092562	-0.1171	-0.0602433	MAL5P1.220; PFE1100w	conserved Plasmodium protein, unknown function
PF3D7_0522100	-0.04703	0.0314433	-0.3542	0.00796654	0.1759	-0.0647215	0.3565	-0.180677	0.1722	-0.0128411	-0.05579	-0.0774083	MAL5P1.221; PFE1105c	conserved Plasmodium protein, unknown function
PF3D7_0522200	-0.06464	-0.0322142	-0.3133	0.014097	0.2194	0.0640995	0.3284	0.0136939	0.1058	-0.0123362	-0.1111	-0.047567	MAL5P1.222; PFE1110w	transcription initiation factor TFIID subunit 10, putative
PF3D7_0522300	-0.1851	0.0509262	-0.2591	-0.0505424	0.129	-0.0139894	0.2487	-0.0229991	0.04639	-0.0098812	-0.04973	0.0192744	MAL5P1.223; PFE1115c	18S rRNA (guanine-N(7))-methyltransferase, putative
PF3D7_0522400	-0.03164	0.244182	-0.1172	0.063052	0.09959	-0.115549	0.1223	-0.153296	0.0222	-0.0317699	0.11	-0.0969061	MAL5P1.224; PFE1120w	conserved Plasmodium protein, unknown function
PF3D7_0522500	0.07265	-0.0016074	-0.2319	-0.14897	-0.2046	-0.0833458	-0.1211	-0.0001432	-0.04333	-0.0390804	-0.1311	-0.00259	MAL5P1.225; PFE1125w	50S ribosomal protein L17, apicoplast, putative
PF3D7_0522600	-0.01971	0.0292611	-0.2415	0.0323956	0.1968	-0.221694	0.2442	-0.0831371	-0.05694	-0.0033548	0.08023	-0.0623162	MAL5P1.226; PFE1130w	magnesium transporter NIPA, putative
PF3D7_0522700	0.007417	0.026482	-0.06318	-0.0407538	0.06866	0.0422417	0.09927	0.0416128	0.007338	0.0994656	-0.02919	0.0677902	MAL5P1.227; PFE1135w	iron-sulfur cluster assembly protein SufA
PF3D7_0522800	0.02604	0.006621	-0.05684	-0.00161096	-0.01305	-0.0589584	-0.01157	-0.0253534	-0.05848	-0.043445	-0.01068	-0.0022122	MAL5P1.228; PFE1140c	pre-mRNA-splicing factor BUD31, putative
PF3D7_0522900	-0.00966	0.0620844	-0.416	0.00443972	0.1379	-0.387216	-0.01129	-0.267255	-0.01496	-0.0265588	-0.07726	-0.00766372	MAL5P1.229; PFE1145w	zinc finger protein, putative
PF3D7_0523000	-0.628	0.169964	-0.4426	0.116577	0.465	-0.190327	0.327	-0.287478	0.1207	-0.00163758	-0.1144	-0.0555	MAL5P1.230; PFE1150w	multidrug resistance protein 1
PF3D7_0523100	0.02039	0.0474938	-0.2951	-0.163126	0.3064	-0.265008	0.1708	-0.256165	0.09623	-0.112671	-0.004638	-0.0417253	MAL5P1.231; PFE1155c	mitochondrial-processing peptidase subunit alpha, putative
PF3D7_0523200	0.06416	-0.00987244	-0.2761	0.148833	0.174	0.100674	0.09494	0.0709159	0.04846	0.052224	0.02164	0.0298906	MAL5P1.232; PFE1160w	heptatricopeptide repeat-containing protein, putative
PF3D7_0523300	0.01067	-0.015932	0.001426	-0.0485768	0.02582	-0.0364384	0.1597	-0.0105964	0.1011	-0.0093876	0.01218	-0.019596	MAL5P1.233; PFE1165c	cytochrome c oxidase subunit ApiCOX18, putative
PF3D7_0523400	-0.2515	0.0596157	-0.3979	-0.173585	0.3383	-0.241487	0.2917	-0.23834	-0.04938	-0.0666361	-0.03033	-0.0762255	MAL5P1.234; PFE1170w	DnaJ protein, putative
PF3D7_0523500	-0.2533	-0.106968	-0.2702	-0.0713264	0.112	0.079652	0.1089	0.078088	-0.1357	-0.0503955	0.07438	0.0757105	PFE1173c	dynein light chain Tctex-type, putative
PF3D7_0523600	-0.1915	0.032838	-0.2442	0.0360371	0.1294	-0.00937624	0.05371	-0.071068	-0.1365	0.0100406	-0.1634	-0.0224107	MAL5P1.235; PFE1175w	conserved protein, unknown function
PF3D7_0523700	-0.1808	-0.100466	-0.2448	-0.172851	0.1394	0.0093313	0.0452	-0.0155564	-0.1867	-0.0041939	-0.1337	0.0230795	MAL5P1.236; PFE1180c	conserved Plasmodium membrane protein, unknown function
PF3D7_0523800	-0.03946	0.00763542	-0.2781	-0.0213144	0.2666	-0.248207	0.1229	-0.277261	-0.1048	-0.0062972	-0.1715	0.00553502	MAL5P1.237; PFE1185w	divalent metal transporter, putative
PF3D7_0523900	-0.05182	-0.0182308	-0.1158	-0.0367922	0.03069	0.0236906	-0.02131	-0.011669	-0.02496	-0.00252958	-0.09782	-0.0500276	MAL5P1.238; PFE1190c	MerC domain-containing protein, putative
PF3D7_0524000	-0.3093	0.027551	-0.3537	-0.109437	0.5578	-0.452759	0.4391	-0.360948	-0.2111	-0.162081	-0.1303	-0.107964	MAL5P1.239; PFE1195w	karyopherin beta
PF3D7_0524100	-0.2865	0.115808	-0.2493	-0.0169043	0.2784	-0.0811153	0.2047	-0.161552	-0.0109	0.0670786	0.04239	0.0100598	MAL5P1.240; PFE1200w	conserved Plasmodium protein, unknown function
PF3D7_0524200	0.01043	0.0505206	-0.1449	0.0263286	0.07086	-0.0684782	0.08366	-0.0383786	0.02932	0.032849	-0.00077	0.0211112	MAL5P1.241; PFE1205c	conserved Plasmodium membrane protein, unknown function
PF3D7_0524300	0.1395	0.0882688	0.03746	0.0628692	-0.1083	-0.0692538	-0.1759	-0.111746	0.003836	0.0027928	0.08031	0.0340241	MAL5P1.242; PFE1210c	conserved Plasmodium protein, unknown function
PF3D7_0524400	0.07272	0.0786124	-0.1304	-0.0529466	-0.3998	-0.247406	-0.2083	-0.136338	0.0251	0.00118684	-0.03333	-0.0310226	MAL5P1.243; PFE1215c	ribosome-interacting GTPase 1, putative
PF3D7_0524500	-0.4722	-0.002589	-0.3012	-0.032638	0.4349	-0.0182776	0.3935	-0.0022616	0.03156	0.0098364	-0.1087	0.00505176	MAL5P1.244; PFE1220w	conserved Plasmodium protein, unknown function
PF3D7_0524600	-0.06956	0.0553017	-0.4168	0.0221616	0.3083	-0.097939	0.1882	-0.0376162	0.05484	0.0227896	0.1217	-0.0003766	MAL5P1.245; PFE1225w	50S ribosomal protein L12, apicoplast, putative
PF3D7_0524700	0.006107	0.0442408	-0.1993	0.0118564	-0.05879	-0.061014	0.1026	-0.036382	-0.2921	-0.028422	-0.01639	0.0006218	MAL5P1.246; PFE1230c	mitochondrial import receptor subunit TOM22, putative
PF3D7_0524800	-0.2823	0.122386	-0.4276	-0.0724338	0.2479	-0.124978	0.2409	-0.186867	0.03112	-0.022152	-0.01084	-0.053265	MAL5P1.247; PFE1235c	ubiquitin fusion degradation protein 1, putative
PF3D7_0524900	0.1447	0.169399	0.04755	-0.033642	-0.01328	-0.164751	0.1415	-0.146538	-0.08637	0.0122815	-0.02003	-0.048327	MAL5P1.248; PFE1240w	S-adenosyl-L-methionine-dependent tRNA 4-demethylwyosine synthase, putative
PF3D7_0525000	-0.141	0.146844	-0.1719	-0.0825608	0.2353	-0.349352	0.1893	-0.324691	0.02316	-0.0465648	0.03856	-0.0182193	MAL5P1.249; PFE1245w	zinc finger protein, putative
PF3D7_0525100	-0.3753	0.0812137	-0.4641	-0.0635731	0.377	-0.425504	0.3205	-0.238078	-0.1004	-0.0696353	-0.106	-0.0800421	MAL5P1.250; PFE1250w	acyl-CoA synthetase
PF3D7_0525200	-0.1163	0.0650912	-0.3249	0.0038898	0.353	0.140866	0.1866	0.0747636	-0.03258	0.0746572	0.07341	0.0724886	MAL5P1.251; PFE1255w	structural maintenance of chromosomes protein 6, putative
PF3D7_0525300	-0.03984	-0.0279674	0.03367	0.0425306	0.2363	0.123918	0.1171	0.0619736	0.08898	0.052159	0.01498	0.0129602	MAL5P1.252; PFE1260c	conserved protein, unknown function
PF3D7_0525400	-0.2374	0.028695	-0.3727	0.0618162	0.1802	-0.0975372	0.1603	-0.036016	-0.1612	-0.0584194	0.05531	-0.00122516	MAL5P1.253; PFE1265w	7-helix-1 protein
PF3D7_0525500	0.1677	0.0638661	-0.344	-0.0130026	-0.04624	-0.0907168	0.008164	-0.0797095	-0.09573	0.0553742	-0.04218	0.0213002	MAL5P1.254; PFE1270c	WD repeat-containing protein, putative
PF3D7_0525600	0.1843	0.0828554	-0.07592	-0.039364	-0.1343	-0.134399	-0.07466	-0.0716348	-0.01159	0.00435818	0.03502	0.0212684	MAL5P1.255; PFE1275c	RNA methyltransferase, putative
PF3D7_0525700	0.02767	0.0273328	0.02933	-0.0801141	0.04827	-0.0318626	-0.008122	-0.059098	-0.1516	-0.0469596	0.03911	-0.015921	MAL5P1.256; PFE1280w	conserved protein, unknown function
PF3D7_0525800	-0.2621	0.0494154	-0.6404	-0.099597	0.3138	-0.142398	0.2484	-0.132415	0.00137	-0.0250702	-0.06568	-0.00669062	MAL5P1.257; PFE1285w	inner membrane complex protein 1g, putative
PF3D7_0525900	-0.08701	0.0395036	-0.3496	-0.172123	0.3008	0.0214842	0.1225	0.0626003	-0.07621	0.0253177	-0.02313	0.00280562	MAL5P1.258; PFE1290w	NIMA related kinase 2
PF3D7_0526000	-0.07235	0.101242	-0.3193	0.149564	0.065	0.0810587	0.1784	-0.0687159	-0.2787	0.0309435	-0.186	-0.0232559	MAL5P1.259; PFE1295c	RAP protein, putative
PF3D7_0526100	-0.06856	-0.0226643	-0.3186	0.0758962	0.05248	0.0242781	0.1675	0.0157534	-0.2838	0.031802	-0.1961	0.0358368	MAL5P1.260; PFE1300w	conserved Plasmodium membrane protein, unknown function
PF3D7_0526200	-0.4191	0.0293786	-0.1865	-0.184963	0.3763	0.0834264	0.3392	0.0330138	-0.1199	0.0565627	-0.1239	-0.0482371	MAL5P1.261; PF3D7_0526200.1; PF3D7_0526200.2; PFE1305c	ADP-ribosylation factor GTPase-activating protein 2
PF3D7_0526300	0.1052	0.136618	-0.054	-0.0208954	-0.1019	-0.0877297	-0.05074	-0.0572388	-0.003913	0.0099402	-0.089	-0.0387392	MAL5P1.262; PFE1310c	WD repeat-containing protein 55, putative
PF3D7_0526400	-0.2818	-0.00803758	-0.5067	-0.0170691	0.2011	-0.0016202	0.2265	-0.040746	-0.1942	0.0147872	-0.1025	-0.00271692	MAL5P1.263; PFE1315w	conserved Plasmodium protein, unknown function
PF3D7_0526500	-0.198	0.0919092	-0.4936	-0.120329	0.1377	-0.279295	0.02666	-0.276342	0.01498	-0.0566908	0.02638	0.00907358	MAL5P1.264; PFE1320w	conserved Plasmodium protein, unknown function
PF3D7_0526600	-0.01131	0.0108949	-0.1573	-0.532781	0.3185	-0.577102	0.3014	-0.529028	-0.01853	-0.0458029	0.0877	-0.171332	MAL5P1.265; PFE1325w	conserved Plasmodium protein, unknown function
PF3D7_0526700	-0.1198	0.0671882	-0.2731	-0.196901	-0.05895	-0.149018	-0.02087	-0.190928	-0.04976	0.0194032	-0.03301	-0.0510791	MAL5P1.266; PFE1330c	conserved protein, unknown function
PF3D7_0526800	0.07256	0.0652258	-0.1042	-0.0305643	-0.2732	-0.234027	-0.1504	-0.14343	-0.09176	-0.0461859	-0.1285	-0.0463718	MAL5P1.267; PFE1335c	conserved Plasmodium protein, unknown function
PF3D7_0526900	-0.3078	0.0414606	-0.2556	-0.0548986	0.2094	-0.056739	0.2198	0.0432779	-0.1754	0.0257538	-0.08992	0.0357639	MAL5P1.268; PFE1340w	transmembrane emp24 domain-containing protein, putative
PF3D7_0527000	-0.08071	0.154933	-0.2814	-0.388307	0.2836	-0.726226	0.2485	-0.545776	0.005036	-0.0340696	0.09807	-0.0275153	MAL5P1.269; PFE1345c	DNA replication licensing factor MCM3, putative
PF3D7_0527100	-0.06614	0.0476665	-0.5358	-0.101398	0.0853	-0.0352622	0.1497	0.0085832	0.02534	0.00393568	0.1022	0.026491	MAL5P1.270; PFE1350c	ubiquitin-conjugating enzyme E2 N, putative
PF3D7_0527200	-0.1955	0.17006	-0.4007	0.0621642	0.1586	-0.231861	0.1718	-0.231112	0.09478	0.0471922	-0.01014	0.0005292	MAL5P1.271; PFE1355c	ubiquitin carboxyl-terminal hydrolase 14
PF3D7_0527300	-0.3795	-0.00512156	-0.01857	-0.146778	0.5601	-0.10795	0.4351	-0.0422977	0.006303	0.0868219	-0.03227	-0.0435828	MAL5P1.272; PFE1360c; PFE1363c	methionine aminopeptidase 1a, putative
PF3D7_0527400	-0.08995	0.031524	-0.3245	-0.0326038	0.1172	-0.007214	0.1458	0.00385118	-0.006336	0.0122234	-0.04381	0.0193698	MAL5P1.273; PFE1365w	conserved Plasmodium protein, unknown function
PF3D7_0527500	-0.3575	0.100201	-0.114	-0.327334	0.3133	-0.397559	0.2482	-0.254817	-0.08768	-0.16326	-0.1217	-0.0205157	MAL5P1.274; PFE1370w	Hsc70-interacting protein
PF3D7_0527600	-0.2429	0.0625494	-0.2146	-0.27222	0.1686	-0.0225505	0.04354	0.0164305	0.05173	-0.0810195	-0.018	-0.00533598	MAL5P1.275; PFE1375c	conserved Plasmodium protein, unknown function
PF3D7_0527700	-0.2446	-0.006588	-0.176	-0.014022	0.1872	-0.004268	0.04269	-0.007026	0.0577	-0.0012728	-0.02689	0.004512	MAL5_tRNA_Glu1; MAL5_tRNA_Glu1	tRNA Glutamic acid
PF3D7_0527800	0.03217	-0.006178	-0.05138	-0.014298	0.09332	-0.003338	0.03618	-0.004474	-0.04349	-0.006746	-0.05786	-0.004638	MAL5_tRNA_Leu2; MAL5_tRNA_Leu2	tRNA Leucine
PF3D7_0527900	0.07207	0.145876	-0.1291	-0.143261	0.07662	-0.358607	0.08107	-0.207531	0.04206	-0.0146614	0.06463	-0.0214583	MAL5P1.276; PFE1390w	ATP-dependent RNA helicase DDX41, putative
PF3D7_0528000	-0.2754	0.00778632	-0.2131	-0.0228571	0.3445	0.00149494	0.2592	0.0063984	0.002726	-0.0165052	-0.02164	-0.0363536	MAL5P1.277; PFE1395c	proteasome maturation factor UMP1, putative
PF3D7_0528100	-0.3165	0.198397	-0.5642	-0.2445	0.1024	-0.415452	0.08406	-0.416628	-0.1442	-0.052869	-0.1099	-0.0696743	MAL5P1.278; PFE1400c	AP-1/2 complex subunit beta, putative
PF3D7_0528200	-0.3178	0.0253634	-0.185	-0.106844	0.4384	-0.141175	0.2998	-0.135131	-0.0448	-0.0827673	-0.06043	-0.117991	MAL5P1.279; PFE1405c	eukaryotic translation initiation factor 3 subunit E, putative
PF3D7_0528300	0.2535	0.148793	-0.04014	-0.0230936	-0.2842	-0.164812	-0.2179	-0.126246	-0.04002	-0.0232335	-0.06392	-0.0356219	MAL5P1.280; PFE1410c	conserved protein, unknown function
PF3D7_0528400	-0.05845	-0.0162601	-0.3822	-0.177728	0.2633	-0.089902	0.1612	0.0136186	0.09518	0.0462696	0.08562	-0.0105932	MAL5P1.281; PFE1415w	palmitoyltransferase DHHC7
PF3D7_0528500	-0.1314	-0.0467235	-0.2835	-0.284598	0.1218	-0.068529	0.0582	-0.0796199	-0.05817	-0.161211	-0.1092	-0.124854	MAL5P1.282; PFE1420w	F-actin-capping protein subunit alpha, putative
PF3D7_0528600	-0.2873	-0.024769	-0.5709	-0.061106	0.07917	-0.033441	0.02554	-0.015438	-0.06827	-0.0085128	-0.1156	0.0103915	MAL5P1.283; PFE1425c	conserved Plasmodium protein, unknown function
PF3D7_0528700	-0.3373	-0.0312818	-0.4338	-0.0696116	-0.07041	-0.139686	-0.01533	-0.123964	-0.1755	-0.0462358	-0.1366	-0.0620526	MAL5P1.284; PFE1430c	peptidyl-prolyl cis-trans isomerase
PF3D7_0528800	-0.2612	-0.0177853	-0.1378	-0.108079	0.3612	0.0201425	0.2976	-0.0397132	-0.009197	0.0857753	-0.02131	0.0635806	MAL5P1.285; PFE1435c	nucleolar preribosomal GTPase, putative
PF3D7_0528900	-0.1195	0.0399252	-0.2538	-0.0735304	0.08811	0.0809662	0.00578	0.00147492	0.16	-0.010154	0.1259	0.0117671	MAL5P1.286; PFE1440c	conserved protein, unknown function
PF3D7_0529000	-0.2865	0.104793	-0.04156	-0.0546694	0.2474	-0.183677	0.2614	-0.20336	-0.1908	0.0054961	-0.08171	-0.0473216	MAL5P1.287; PFE1445c	conserved Plasmodium protein, unknown function
PF3D7_0529100	-0.1535	-0.0452718	-0.1381	-0.0346598	-0.07859	-0.0637282	-0.08351	-0.0810018	-0.05402	-0.0313746	-0.07691	-0.0086412	MAL5P1.288; PFE1450c	thioredoxin-like protein, putative
PF3D7_0529200	-0.1198	0.139035	-0.1612	-0.227888	0.05738	-0.203807	0.0612	-0.190766	-0.05634	-0.0918432	-0.1405	-0.0123857	MAL5P1.289; PFE1455w	sugar transporter, putative
PF3D7_0529300	0.05384	0.0226353	-0.288	-0.0245792	-0.01761	-0.107404	-0.1296	-0.124739	-0.05609	-0.00507678	-0.09238	-0.0443398	MAL5P1.290; PFE1460w	apicoplast TIC22 protein
PF3D7_0529400	-0.103	0.106965	-0.4737	0.164407	0.2759	-0.0972386	0.3458	-0.0662372	-0.06482	-0.0637657	-0.05123	-0.00430648	MAL5P1.291; PF3D7_0529400.1; PF3D7_0529400.2; PFE1465w	conserved Plasmodium protein, unknown function
PF3D7_0529500	-0.1378	-0.0699934	-0.2327	-0.146374	0.1324	-0.0669654	0.03333	-0.0759591	-0.02549	-0.0232736	-0.143	-0.0471822	MAL5P1.292; PFE1470w	cell cycle regulator protein, putative
PF3D7_0529600	-0.2401	0.0006612	-0.2533	-0.001054	-0.1213	-0.003334	-0.1096	-0.004298	0.02751	0.000654	-0.1039	0.0014368	MAL5_tRNA_Arg1; MAL5_tRNA_Arg1	tRNA Arginine
PF3D7_0529700	0.02253	-0.0222397	-0.3196	-0.054099	0.1547	-0.11247	0.1835	-0.124189	0.01126	0.0398342	-0.08581	0.038944	MAL5P1.293; PFE1480c	heptatricopeptide repeat-containing protein, putative
PF3D7_0529800	0.00531	0.0288854	-0.297	0.00403508	0.1304	-0.0646373	0.1716	-0.153237	-0.004237	0.0453886	-0.1007	0.0751395	MAL5P1.294; PFE1485w	conserved Plasmodium protein, unknown function
PF3D7_0529900	-0.008787	0.004252	-0.3211	-0.182864	-0.03208	-0.050017	-0.08021	-0.0797526	-0.1774	-0.110035	-0.02055	-0.020376	MAL5P1.295; PFE1490c	RING zinc finger protein, putative
PF3D7_0530000	-0.2097	-0.0068146	-0.2447	-0.0167398	0.09671	-0.0532732	0.05458	-0.0247836	-0.04825	-0.0082317	-0.1437	0.0038522	MAL5P1.297; PFE1500c	conserved Plasmodium protein, unknown function
PF3D7_0530100	-0.1284	0.0614122	-0.3686	-0.0166754	0.2225	-0.002271	0.1502	-0.0481285	-0.09927	0.0203412	-0.1609	-0.00980392	MAL5P1.298; PFE1505w	SNARE protein, putative
PF3D7_0530200	-0.1147	0.0872602	-0.1449	0.040511	0.08048	-0.204862	0.1664	-0.185646	-0.0408	0.0597894	-0.001404	0.00431384	MAL5P1.299; PFE1510c	phosphoenolpyruvate/phosphate translocator
PF3D7_0530300	-0.1185	0.00111432	-0.2009	0.110189	0.356	0.0490009	0.2013	0.0905827	0.06416	0.0834422	0.03516	-0.00873408	MAL5P1.300; PFE1515w	conserved Plasmodium membrane protein, unknown function
PF3D7_0530400	-0.03856	0.04146	-0.244	-0.206182	-0.07364	-0.126275	-0.09298	-0.0487101	-0.03444	0.00302066	-0.1282	-0.145835	MAL5P1.301; PFE1520c	conserved Plasmodium protein, unknown function
PF3D7_0530500	-0.01914	-0.0400337	-0.2045	0.0199604	-0.0205	-0.0737966	0.07206	-0.138954	0.004753	-0.0445871	-0.08169	-0.0607978	MAL5P1.302; PFE1525w	conserved Plasmodium membrane protein, unknown function
PF3D7_0530600	-0.09684	0.0553375	-0.2956	-0.162688	0.1135	-0.168545	0.01064	-0.0538363	0.03494	0.0656726	-0.02574	0.0571698	MAL5P1.303; PFE1530c	XAP-5 DNA binding protein, putative
PF3D7_0530700	-0.05016	0.0194229	-0.3489	-0.152203	0.05928	-0.20209	0.05382	-0.14578	0.07107	-0.044404	0.007	-0.0663726	MAL5P1.304; PFE1535w	conserved Plasmodium protein, unknown function
PF3D7_0530750	-0.003985	0.00508836	-0.2901	-0.0747952	0.08976	-0.0359266	0.01794	-0.028546	0.02585	0.0047373	0.0656	0.0160268	0	dolichol-phosphate mannosyltransferase subunit 3, putative
PF3D7_0530800	-0.07589	0.0350141	-0.2098	-0.237342	0.01105	-0.0739326	-0.02407	-0.144888	0.1006	-0.0342107	0.02506	-0.0302854	MAL5P1.305; PFE1540w	CPW-WPC family protein
PF3D7_0530900	-0.2151	0.164624	-0.409	-0.0492603	0.3462	-0.309809	0.2135	-0.370104	-0.05934	-0.0587134	-0.01091	-0.084044	MAL5P1.306; PFE1545c	formin 1
PF3D7_0531000	-0.2901	0.0703445	-0.4043	-0.0449621	0.353	-0.0554126	0.2168	-0.112219	-0.06241	0.0616066	-0.0284	0.038562	MAL5P1.307; PFE1550w	SURF1 domain-containing protein, putative
PF3D7_0531100	-0.1473	0.0196137	-0.2104	-0.012475	0.1562	0.103996	0.1473	0.0553917	0.1105	0.0126902	0.05655	0.0671318	MAL5P1.308; PFE1555c	conserved Plasmodium protein, unknown function
PF3D7_0531200	-0.1711	-0.011637	-0.1746	-0.0312706	-0.0348	-0.056678	0.03147	-0.0344826	-0.002173	0.00530846	-0.00096	0.00172542	MAL5P1.309; PFE1560c	ribosomal protein S16, mitochondrial, putative
PF3D7_0531300	-0.159	-0.0008498	-0.1903	0.0524163	-0.0161	-0.045608	0.0314	-0.0331286	-0.005714	0.0196386	0.02634	0.0042214	MAL5P1.310; PFE1565w	conserved Plasmodium protein, unknown function
PF3D7_0531400	-0.0984	0.0127341	-0.2261	-0.032094	0.2446	-0.0634733	0.2027	-0.0508801	0.02207	-0.00201448	0.1391	-0.107896	MAL5P1.311; PFE1570c	conserved Plasmodium protein, unknown function
PF3D7_0531500	-0.2135	-0.08253	-0.3474	-0.0429021	0.3263	0.0425368	0.1903	0.054531	0.04516	-0.0354182	0.02142	-0.05079	PF05TR005; PF05TR005	non-coding RNA
PF3D7_0531600	-0.3157	-0.0295696	-0.1977	-0.0684286	0.2653	-0.213006	0.2078	-0.251969	0.02078	-0.074407	-0.08807	-0.0761249	MAL5_18S; MAL5_18S	18S ribosomal RNA
PF3D7_0531700	-0.008769	-0.01961	-0.1402	0.019345	-0.2761	0.0062654	-0.3422	-0.0019626	-0.08396	-0.0125412	-0.1065	-0.0088304	MAL5_ITS1; MAL5_ITS1	unspecified product
PF3D7_0531800	-0.03271	-0.023522	-0.07674	-0.028244	-0.1532	0.007713	-0.2198	-0.0046572	-0.1051	0.0056314	-0.09981	0.010782	MAL5_5.8S; MAL5_5.8S	5.8S ribosomal RNA
PF3D7_0531900	-0.07427	0.016182	-0.1266	0.015504	-0.1396	-0.015464	-0.228	1.4e-06	-0.09516	-0.032416	-0.08076	-0.016388	MAL5_ITS2; MAL5_ITS2	unspecified product
PF3D7_0532000	-0.03859	-0.0293773	-0.09246	-0.358478	-0.1739	-0.405403	-0.228	-0.248324	-0.1669	-0.158799	-0.117	-0.123269	MAL5_28S; MAL5_28S	28S ribosomal RNA
PF3D7_0532100	-0.6065	-0.0145322	-0.3775	-0.0622338	0.373	-0.10595	0.3327	-0.054319	-0.1221	0.018176	-0.1224	-0.0119316	MAL5P1.312; PFE1590w	early transcribed membrane protein 5
PF3D7_0532200	0.104	0.0815694	-0.1521	-0.0501474	0.1261	-0.052094	0.1814	0.0155075	0.04307	0.0256218	0.07389	0.0344284	MAL5P1.313; PFE1595c	Plasmodium exported protein (PHISTc), unknown function
PF3D7_0532300	-0.1478	0.144926	-0.1347	-0.120176	0.3317	-0.174343	0.2982	-0.150124	-0.002023	0.00065398	-0.04568	-0.00086188	MAL5P1.314; PFE1600w	Plasmodium exported protein (PHISTb), unknown function
PF3D7_0532400	-0.1322	0.12637	-0.3435	-0.095233	0.3458	-0.0578605	0.463	-0.0391266	0.05898	0.0871802	0.02463	0.0439297	MAL5P1.315; PFE1605w	lysine-rich membrane-associated PHISTb protein
PF3D7_0532500	-0.1237	-0.0458928	-0.1426	-0.0664266	0.3622	0.0725476	0.3381	0.0560173	0.02282	0.0410144	0.1106	0.0413892	MAL5P1.316; PFE1610w	Plasmodium exported protein, unknown function
PF3D7_0532600	-0.05672	0.0131304	0.1408	-0.0269478	0.1813	0.00605578	0.3871	0.0660618	0.1611	0.0377254	0.144	0.0524052	MAL5P1.317; PFE1615c	Plasmodium exported protein, unknown function
PF3D7_0532700	0.01143	-0.0122842	0.02559	0.0122382	0.2288	0.0318352	0.2047	0.0383725	0.09135	-0.0013636	0.1298	0.031453	MAL5P1.318; MAL5P1.319; PFE1620c; PFE1625c	erythrocyte membrane protein 1 (PfEMP1), pseudogene
PF3D7_0532800	0.1181	0.0663128	0.1695	0.039612	0.2575	0.0219376	0.2642	0.0383994	0.2282	0.0711722	0.3362	0.096676	PFE1627c	stevor, pseudogene
PF3D7_0532900	0.07141	-0.00514114	0.3317	-0.096306	0.3458	-0.0920238	0.3392	0.0479595	0.2299	-0.0092822	0.3291	0.0569198	MAL5P1.320; PFE1630w	rifin
PF3D7_0533000	-0.0575	0.0463542	0.2604	-0.0202088	0.547	0.0650914	0.441	0.0829136	0.2679	0.0859133	0.1246	0.117537	MAL5P1.321; PFE1635w	rifin, pseudogene
PF3D7_0533100	-0.0171	0.132145	-0.1123	-0.140549	0.4456	-0.283317	0.3366	-0.133052	0.2141	0.158743	0.1653	0.167839	MAL5P1.322; PFE1640w	erythrocyte membrane protein 1 (PfEMP1), pseudogene
PF3D7_0600100	0.2239	0.0665972	0.05111	-0.0344749	0.04955	-0.0787294	0.04443	-0.061324	0.1427	0.0414034	0.1661	0.0663542	2270.t00001; MAL6P1.317; PFF0005c	erythrocyte membrane protein 1 (PfEMP1), pseudogene
PF3D7_0600200	-0.1074	0.252968	-0.1852	-0.312542	0.2324	-0.359249	0.3046	-0.0476867	0.0729	0.0831888	0.169	0.234233	2270.t00002; MAL6P1.316; PFF0010w	erythrocyte membrane protein 1, PfEMP1
PF3D7_0600300	0.1979	0.114673	-0.152	-0.088051	-0.3407	-0.197486	-0.07172	-0.0414524	0.04184	0.024262	0.2352	0.13629	2270.t00003; MAL6P1.315; PFF0015c	rifin
PF3D7_0600400	-0.1254	0.129139	0.1539	-0.109555	0.4149	-0.258909	0.3785	-0.139157	0.1445	0.0615293	0.06886	0.151503	2270.t00005; MAL6P1.314; PFF0020c	erythrocyte membrane protein 1, PfEMP1
PF3D7_0600500	-0.01154	0.076777	-0.007158	-0.0561087	0.04455	-0.094013	0.04849	0.0242294	0.03485	0.10423	0.02982	0.125336	2270.t00006; MAL6P1.313; PFF0025w	rifin
PF3D7_0600600	0.08577	0.0539541	-0.3509	-0.051926	0.0534	-0.120518	0.09862	-0.0635043	0.2027	0.028967	0.338	0.095737	2270.t00007; MAL6P1.312; PFF0030c	erythrocyte membrane protein 1 (PfEMP1), exon 2
PF3D7_0600700	0.1296	0.0759926	-0.2144	-0.125578	-0.1389	-0.081678	-0.0236	-0.0138505	0.1701	0.0996122	0.2981	0.174651	2270.t00008; MAL6P1.311; PFF0035c	rifin
PF3D7_0600800	0.215	0.0968958	-0.07752	-0.0759834	-0.01806	-0.0369246	0.1169	0.0457841	0.1625	0.0946458	0.3023	0.15102	PFF0040c	rifin, pseudogene
PF3D7_0600900	0.115	0.0964596	-0.1002	-0.0686901	-0.03008	-0.095641	0.01133	-0.0646642	0.1611	0.0639743	0.2824	0.116049	PFF0045c	rifin, pseudogene
PF3D7_0601000	-0.003829	0	-0.01151	0	0.0438	0	0.02725	0	0.000732	0	0.02215	0	PFF0050c	exported protein family 4
PF3D7_0601100	-0.02741	-0.0220832	0.1377	0.0173882	0.1933	0.041546	0.1265	0.0105215	0.01971	0.055048	0.1494	0.061212	PFF0055w	exported protein family 3
PF3D7_0601200	-0.3124	0.0447994	-0.8063	-0.0528208	0.3051	0.0631656	0.4151	0.0574906	0.1745	0.0533184	0.2726	0.0352598	PFF0060w	Pfmc-2TM Maurer's cleft two transmembrane protein
PF3D7_0601300	-0.01475	-0.0043508	-0.02257	-0.044814	0.1054	5.6e-05	0.03922	-0.01265	0.09622	0.020864	0.03258	-0.009696	PFF0065c	exported protein family 1
PF3D7_0601400	-0.007062	0.0180662	0.05661	-0.166358	0.1053	-0.0863446	0.06157	-0.099414	0.05936	0.0403989	0.04971	-0.00147	PFF0070w	erythrocyte membrane protein 1 (PfEMP1), pseudogene
PF3D7_0601500	0.06924	0.0420608	0.04158	0.0251626	-0.1973	-0.114603	-0.3211	-0.18723	-0.07154	-0.042164	-0.1341	-0.0774582	2270.t00299; MAL6P1.19; PFF0075c	Plasmodium exported protein (PHISTb), unknown function
PF3D7_0601600	0.08633	0.082264	-0.2507	0.006477	0.03545	-0.0465028	0.04689	-0.0309438	0.02537	0.00793622	0.04438	-0.0249128	2270.t00298; MAL6P1.20; PFF0080c	tetratricopeptide repeat protein, putative
PF3D7_0601700	-0.1069	-0.0002858	-0.3503	-0.0567132	0.1604	-0.0651302	0.2044	-0.0681164	0.009244	-0.0756568	0.0778	-0.0257282	2270.t00297; MAL6P1.21; PFF0085w	Plasmodium exported protein (PHISTa), unknown function, pseudogene
PF3D7_0601800	-0.1685	0.0112162	-0.1258	-0.02766	0.06096	-0.020606	0.1271	-0.03088	-0.01733	-0.004292	0.02516	-0.011831	PF3D7_06ncRNA1; PF3D7_06ncRNA1.1	H/ACA snoRNA
PF3D7_0601900	-0.3597	-0.0219936	-0.1216	-0.0642846	0.2337	-0.0777588	0.2054	-0.0172778	-0.109	0.0221512	-0.1385	0.0320548	2270.t00296; MAL6P1.22; PFF0090w	conserved Plasmodium protein, unknown function
PF3D7_0602000	0.2026	0.0912916	-0.01778	0.059034	0.2585	-0.210399	0.2402	-0.201347	0.1171	0.0277239	-0.05237	0.0778392	2270.t00295; MAL6P1.23; PFF0095c	zinc finger protein, putative
PF3D7_0602100	-0.2376	0.172659	-0.248	-0.08169	0.2953	-0.408206	0.3049	-0.357533	0.05947	-0.0587412	-0.0799	-0.109362	2270.t00294; MAL6P1.24; PFF0100w	ATP-dependent RNA helicase MTR4
PF3D7_0602200	-0.1726	0.11634	-0.3524	0.0378824	0.1738	-0.0447432	0.1188	-0.0950034	-0.07773	-0.00954998	-0.07307	0.0930394	2270.t00293; MAL6P1.25; PFF0105w	MYND-type zinc finger protein, putative
PF3D7_0602300	0.1593	0.0572369	-0.1271	0.0422383	0.04413	-0.0261892	-0.03329	-0.0521068	-0.008789	0.0410421	0.1678	-0.0369231	2270.t00292; MAL6P1.26; PFF0110w	liver merozoite formation protein, putative
PF3D7_0602400	-0.0565	0.10644	-0.3582	-0.17162	-0.02914	-0.355957	-0.1477	-0.419422	-0.04727	0.0473365	-0.06897	-0.0405484	2270.t00291; MAL6P1.27; PFF0115c	elongation factor G
PF3D7_0602500	-0.01344	0.0847482	-0.2922	-0.0726732	-0.1634	-0.127471	-0.1696	-0.175156	-0.00269	0.0495434	-0.02623	0.0013592	2270.t00290; MAL6P1.28; PFF0120w	geranylgeranyl transferase type-2 subunit beta, putative
PF3D7_0602600	-0.4278	0.0436018	-0.4115	0.0573462	0.3964	0.0443756	0.1745	-0.0164641	-0.09154	0.180056	-0.1685	0.00823742	2270.t00289; MAL6P1.29; PFF0125c	SAC3 domain-containing protein, putative
PF3D7_0602700	0.08412	0.060669	0.234	0.140483	-0.03731	-0.0346789	-0.0967	-0.0617482	0.05549	0.0387662	0.05454	0.0367498	2270.t00288; MAL6P1.30; PFF0130c	conserved Plasmodium protein, unknown function
PF3D7_0602800	-0.0572	0.0355619	0.018	-0.0150864	0.1742	0.023367	0.08493	-0.109731	0.0274	0.0117579	-0.02658	-0.08285	2270.t00287; MAL6P1.31; PFF0135w	JmjC domain-containing protein, putative
PF3D7_0602900	-0.3467	0.0155787	-0.2136	0.0807544	0.2348	-0.0308275	0.2543	-0.0450082	-0.08386	-0.00472558	-0.1307	-0.0423369	2270.t00286; MAL6P1.32; PFF0140c	conserved Plasmodium protein, unknown function
PF3D7_0603000	-0.2521	0.0266165	-0.3315	-0.0582548	0.2256	0.0205913	0.2792	-0.0379962	0.02369	0.052604	0.1025	0.0542481	2270.t00285; MAL6P1.33; PFF0145w	SDE2 domain-containing protein, putative
PF3D7_0603100	-0.04392	-0.0253152	-0.05305	-0.0331122	-0.05623	-0.0170711	-0.1108	-0.041442	-0.122	-0.0664568	-0.1056	-0.0703872	2270.t00284; MAL6P1.34; PFF0150c	RNA-binding protein, putative
PF3D7_0603200	-0.06744	0.134341	-0.3203	-0.106507	0.02363	-0.249823	-0.03354	-0.182776	0.05334	-0.0244842	0.1212	-0.0842246	2270.t00283; MAL6P1.35; PFF0155w	mitochondrial chaperone BCS1, putative
PF3D7_0603300	-0.03436	0.157453	-0.3392	-0.00208208	0.000278	-0.294608	-0.05184	-0.269411	-0.01607	-0.0210382	0.07904	-0.007306	2270.t00282; MAL6P1.36; PFF0160c	dihydroorotate dehydrogenase
PF3D7_0603400	-0.05056	0.0428098	-0.3958	-0.0244562	0.2001	-0.192464	0.05339	-0.123066	-0.05838	-0.100696	0.003419	-0.124089	2270.t00281; MAL6P1.37; PFF0165c	trophozoite exported protein 1
PF3D7_0603500	0.1005	0.064816	-0.2892	-0.0294348	0.07871	-0.217296	-0.07332	-0.192837	0.01128	0.0445761	-0.09759	0.0282114	2270.t00280; MAL6P1.38; PFF0170w	cation/H+ antiporter
PF3D7_0603600	-0.1556	0.163472	-0.3926	-0.0151608	0.2152	-0.151486	0.195	-0.172169	0.02615	-0.0026291	-0.04497	-0.0594076	2270.t00333; MAL6P1.39; PFF0175c	AT-rich interactive domain-containing protein, putative
PF3D7_0603700	-0.1576	0.0327412	-0.4563	-0.0763241	0.2863	-0.134595	0.09447	-0.134013	0.03073	-0.0241535	0.02874	-0.0116821	2270.t00278; MAL6P1.40; PFF0180w	phenylalanine--tRNA ligase
PF3D7_0603800	0.000643	0.0300844	-0.2566	-0.204876	-0.139	-0.267231	-0.2151	-0.272602	-0.04141	-0.0901898	-0.1457	-0.142659	2270.t00275; 2270.t00276; 2270.t00277; MAL6P1.41; PFF0185c	centrosomal protein CEP76, putative
PF3D7_0603900	-0.08886	0.023575	-0.08635	0.0320046	-0.02896	-0.0779383	-0.2344	-0.130205	-0.138	-0.0639604	-0.1254	-0.0656019	2270.t00274; MAL6P1.42; PFF0190c	conserved Plasmodium protein, unknown function
PF3D7_0604000	-0.1319	0.13337	-0.2469	0.112971	0.2991	-0.0561263	0.1822	-0.135507	-0.1179	-0.0782355	-0.2547	-0.178023	2270.t00273; MAL6P1.43; PFF0195c	conserved Plasmodium protein, unknown function
PF3D7_0604100	-0.2237	0.0391325	-0.3097	-0.0138253	0.1533	-0.196974	0.1535	-0.174141	-0.07775	0.0299998	-0.0422	0.0102278	2270.t00272; MAL6P1.44; PFF0200c	AP2 domain transcription factor
PF3D7_0604200	-0.1633	0.0338192	-0.3426	-0.0382818	0.2167	-0.00043688	0.2024	-0.0235432	0.01794	-0.0055528	0.06962	-0.0152382	2270.t00271; MAL6P1.45; PFF0205w	ribosomal protein L41, mitochondrial, putative
PF3D7_0604300	0.03848	0.0474136	-0.3444	-0.17174	0.1734	-0.0194999	0.004234	-0.148687	0.01872	0.0850829	-0.2105	-0.0008102	2270.t00270; MAL6P1.46; PFF0210w	conserved Plasmodium protein, unknown function
PF3D7_0604400	-0.08838	0.0620448	-0.222	-0.0601857	-0.000136	0.00286662	-0.04575	0.0229356	0.1343	-0.0265976	0.009608	0.0329756	2270.t00334; MAL6P1.47; PFF0215w	conserved protein, unknown function
PF3D7_0604500	-0.3163	0.0910433	-0.2851	-0.00540326	0.4623	-0.0474703	0.4234	-0.0924415	-0.07238	0.0149234	-0.006183	0.00524902	2270.t00268; MAL6P1.48; PFF0220w	GYF domain-containing protein, putative
PF3D7_0604600	-0.1055	0.0497023	-0.4027	-0.0376249	0.1803	-0.0630784	0.1331	-0.100263	-0.1042	-0.0157475	-0.1231	0.0694033	2270.t00267; MAL6P1.49; PFF0225w	DNA helicase, putative
PF3D7_0604700	-0.1266	0.0055958	-0.217	-0.0969129	0.03421	-0.0788967	-0.02446	-0.0178346	0.06446	0.0151198	0.01269	0.0207131	2270.t00335; MAL6P1.50; PFF0230c	glyoxalase I-like protein GILP
PF3D7_0604800	-0.03097	-0.0179462	-0.3648	0.0371886	-0.01254	-0.023459	-0.03769	-0.0674738	0.000977	0.0109648	-0.1207	-0.0471019	2270.t00336; MAL6P1.51; PFF0235c	RAP protein, putative
PF3D7_0604900	-0.0767	0.004102	-0.1701	0.0038922	-0.1658	-0.0349426	-0.09532	-0.0090002	-0.08497	0.00204926	-0.2057	-0.0529586	2270.t00337; MAL6P1.52; PFF0240c	conserved Plasmodium protein, unknown function
PF3D7_0605000	-0.05592	-0.008719	-0.2763	-0.0144287	-0.06253	-0.0989022	-0.02444	-0.082516	0.003767	-0.0549666	-0.1603	-0.0455174	2270.t00263; MAL6P1.53; PFF0245w	50S ribosomal protein L24, putative
PF3D7_0605100	0.03796	0.156614	-0.4528	-0.0957396	0.06911	-0.304273	0.179	-0.283508	0.009724	0.0065433	-0.01402	-0.0362673	2270.t00262; MAL6P1.54; PFF0250w	RNA-binding protein, putative
PF3D7_0605200	-0.02823	-0.0202247	-0.3902	-0.19907	-0.2074	-0.1133	-0.04435	-0.0203147	-0.2016	-0.125787	-0.04177	-0.0207479	2270.t00338; MAL6P1.55; PFF0255c	acylphosphatase, putative
PF3D7_0605300	-0.1231	0.048276	-0.3627	-0.338567	-0.02944	-0.180848	0.04427	-0.15766	0.04534	-0.0789232	0.07066	-0.00944438	2270.t00261; MAL6P1.56; PFF0260w	serine/threonine protein kinase ARK1
PF3D7_0605400	0.0824	0.0243974	-0.07007	-0.0118656	-0.1874	-0.0404336	-0.1765	-0.067144	-0.07986	-0.024829	-0.06506	-0.0322871	2270.t00339; MAL6P1.57; PFF0265c	calcium-binding protein, putative
PF3D7_0605500	-0.04279	-0.00717568	-0.1992	0.0023734	-0.002045	-0.138495	-0.06986	-0.157622	-0.09803	-0.0449234	-0.03316	-0.079354	2270.t00260; MAL6P1.58; PFF0270c	cyclin dependent kinase binding protein, putative
PF3D7_0605600	-0.2423	0.11105	-0.07117	-0.0840868	-0.1067	-0.0753912	0.0362	-0.1093	-0.1321	0.0694373	0.03034	0.0225378	2270.t00440; MAL6P1.59; PFF0275c	nucleoside diphosphate kinase, putative
PF3D7_0605700	-0.2729	0.017055	-0.1208	-0.0851238	-0.09936	-0.090286	0.05155	-0.116911	-0.147	-0.0183597	0.02885	0.0146741	2270.t00258; MAL6P1.60; PFF0280w	conserved Plasmodium protein, unknown function
PF3D7_0605800	-0.1708	0.0234771	-0.2629	-0.273067	0.01749	-0.00587292	0.000808	-0.1561	-0.1869	-0.0910719	-0.1429	0.0052696	2270.t00257; MAL6P1.61; PFF0285c	DNA repair protein RAD50, putative
PF3D7_0605900	-0.7133	0.111538	-0.5311	-0.107717	0.6364	-0.166699	0.4662	0.017951	-0.1147	-0.0516388	-0.1265	0.0315024	2270.t00256; MAL6P1.62; PFF0290w	elongation of fatty acids protein, putative
PF3D7_0606000	-0.5469	0.0994743	-0.3372	0.102569	0.4281	-0.0830366	0.377	-0.127862	-0.02631	0.0898235	-0.03574	-0.0161046	2270.t00255; MAL6P1.63; PFF0295c	protein KIC1
PF3D7_0606100	-0.3202	0.145611	-0.3667	-0.0867783	0.2165	-0.0668188	0.1272	-0.117531	-0.1315	0.0377193	-0.02686	-0.0448262	2270.t00254; MAL6P1.64; PFF0300w	RNA-binding protein, putative
PF3D7_0606200	-0.09696	-0.0747052	-0.2577	-0.107613	-0.1021	-0.0420254	-0.008759	-0.0171243	-0.13	-0.0494024	-0.1116	-0.054651	2270.t00252; MAL6P1.65; PFF0305c	ubiquitin-conjugating enzyme E2 PEX4, putative
PF3D7_0606300	-0.1393	-0.016724	-0.2868	-0.008435	-0.07642	0.042272	-0.04247	0.0064398	-0.1253	-0.00447	-0.1253	-0.0357874	2270.t00441; MAL6P1.66; PFF0310w	conserved Plasmodium protein, unknown function
PF3D7_0606400	0.1197	-0.0088028	-0.2437	-0.123387	0.006135	0.0068804	0.1912	0.0698778	-0.05946	0.0010098	0.01659	-0.0012373	2270.t00442; MAL6P1.67; PFF0315c	conserved Plasmodium protein, unknown function
PF3D7_0606500	-0.1002	0.0810034	-0.3271	-0.241778	-0.02135	-0.205401	-0.08481	-0.198555	-0.3159	-0.0130504	-0.05146	-0.041361	2270.t00251; MAL6P1.68; PFF0320c	polypyrimidine tract-binding protein, putative
PF3D7_0606600	-0.3278	-0.0111873	-0.308	-0.122455	0.4295	-0.140276	0.3426	-0.256555	-0.06269	-0.0656268	-0.1119	-0.102345	2270.t00250; MAL6P1.69; PFF0325c	conserved Plasmodium protein, unknown function
PF3D7_0606700	-0.4995	0.0422047	-0.4728	-0.123922	0.2574	-0.262647	0.11	-0.254806	-0.1035	-0.0338174	-0.1431	-0.0841452	2270.t00249; MAL6P1.70; PFF0330w	coatomer alpha subunit, putative
PF3D7_0606800	-0.1158	-0.0358197	-0.1991	-0.0422625	-0.1765	-0.131565	-0.04502	-0.101809	-0.04723	0.013981	-0.02264	-0.0180504	2270.t00248; MAL6P1.71; PFF0335c	VFT protein
PF3D7_0606900	0.03817	0.0591186	-0.09607	-0.0168066	-0.01393	-0.0742952	-0.07811	-0.0635592	-0.2003	-0.0532564	-0.1791	-0.0573962	2270.t00247; MAL6P1.72; PFF0340c	glutaredoxin-like protein
PF3D7_0607000	-0.2552	0.140231	-0.1846	-0.0837298	0.1199	-0.335807	0.1042	-0.291358	-0.03811	-0.0619922	-0.07254	-0.0736921	2270.t00246; MAL6P1.73; PFF0345w	translation initiation factor IF-2, putative
PF3D7_0607100	-0.003738	0.0768797	-0.1454	-0.260063	0.1005	0.108657	-0.1183	-0.045178	-0.09704	-0.0658202	0.05844	-0.00447206	2270.t00245; MAL6P1.74; PFF0350w	MYND-type zinc finger protein, putative
PF3D7_0607200	-0.038	-0.0231583	-0.1022	-0.0576416	-0.05923	-0.0439516	-0.1592	-0.103978	0.04955	0.0264086	-0.008551	-0.0101831	2270.t00242; MAL6P1.75; PFF0355c	RING zinc finger protein, putative
PF3D7_0607300	-0.1071	0.0762116	-0.1973	-0.0327189	0.01588	-0.0945546	0.1533	-0.158911	-0.02156	-0.00331266	0.05987	-0.0819809	2270.t00241; MAL6P1.76; PFF0360w	uroporphyrinogen III decarboxylase
PF3D7_0607400	-0.3113	-0.0149853	-0.1512	-0.188899	0.1858	0.0699931	0.09857	-0.0185838	-0.02241	0.0198968	-0.06191	0.100619	2270.t00240; MAL6P1.77; PFF0365c	G-protein associated signal transduction protein, putative
PF3D7_0607500	-0.3273	0.0561594	-0.1512	0.0508328	0.1924	-0.127532	0.07998	-0.110964	-0.02438	0.0249845	-0.05374	-0.0525378	2270.t00239; MAL6P1.78; PFF0370w	4-hydroxybenzoate polyprenyltransferase, putative
PF3D7_0607600	-0.07531	0.0145064	-0.37	-0.0856239	0.3829	-0.0344692	0.2499	0.0145324	0.1135	0.0109832	-0.03141	0.0282945	2270.t00237; MAL6P1.79; PFF0375c	spindle assembly abnormal protein 6, putative
PF3D7_0607700	-0.2093	-0.0518302	-0.4248	-0.0314759	0.2672	0.0666312	0.1608	-0.0389735	0.1477	-0.00339476	0.009098	0.0262844	2270.t00236; MAL6P1.80; PFF0380w	conserved Plasmodium protein, unknown function
PF3D7_0607800	-0.07521	0.0600004	-0.03831	-0.384821	-0.05953	-0.181427	-0.1484	-0.117902	0.06403	0.0556636	-0.02481	0.0517315	2270.t00235; MAL6P1.81; PFF0385c	GTP-binding protein, putative
PF3D7_0607900	0.05809	-0.0665887	-0.3382	-0.0507754	-0.09831	-0.0755228	-0.06802	-0.194116	0.1095	0.0158211	-0.01717	-0.0708287	2270.t00234; MAL6P1.82; PFF0390w	conserved Plasmodium protein, unknown function
PF3D7_0608000	-0.07777	-0.0424652	-0.01306	-0.409061	-0.1449	-0.062672	-0.2379	-0.0692675	-0.04061	-0.125747	-0.152	-0.125262	2270.t00233; MAL6P1.83; PFF0395c	diphthine methyltransferase, putative
PF3D7_0608100	-0.03531	0.0306808	-0.3513	-0.0195439	-0.1857	-0.072899	-0.1423	-0.20369	-0.04649	-0.0499824	-0.04308	-0.0667783	2270.t00231; MAL6P1.84; PFF0400w	conserved Plasmodium protein, unknown function
PF3D7_0608200	-0.237	-0.0851846	-0.3083	-0.142306	-0.0439	-0.0373892	-0.02913	-0.0293286	-0.08586	-0.0138966	-0.09011	-0.03943	2270.t00443; MAL6P1.85; PFF0405c	conserved Plasmodium protein, unknown function
PF3D7_0608300	-0.2205	-0.028991	-0.3426	-0.0967948	0.0141	0.0540062	0.00552	0.0404812	-0.06459	0.0931513	-0.09845	0.0699862	2270.t00230; MAL6P1.86; PFF0410w	heptatricopeptide repeat-containing protein, putative
PF3D7_0608310	-0.05103	0.0461615	-0.1993	-0.0124192	0.204	-0.0641008	0.05945	-0.072872	0.03762	0.0238462	0.002354	-0.0205116	2270.t00230; MAL6P1.86; PFF0410w	sorting assembly machinery 50 kDa subunit, putative
PF3D7_0608400	-0.05799	0.0016074	-0.6048	-0.05776	0.121	-0.0252816	0.07424	-0.0160824	0.04552	-0.018779	0.1352	0.0245054	2270.t00229; MAL6P1.87; PFF0415c	conserved Plasmodium protein, unknown function
PF3D7_0608500	-0.006277	0.0666084	-0.2481	-0.127847	-0.08265	-0.0828208	0.03676	-0.0294701	-0.2318	-0.0734412	-0.07356	-0.0058864	2270.t00228; MAL6P1.88; PFF0420c	proteasome subunit alpha type-2, putative
PF3D7_0608600	-0.008787	0.0182726	-0.1955	-0.0361318	0.01328	0.0180372	0.1602	-0.0228308	0.1346	0.0338456	0.08523	0.0069118	2270.t00227; MAL6P1.89; PFF0425w	conserved Plasmodium protein, unknown function
PF3D7_0608700	-0.2415	0.117174	-0.2344	-0.153535	0.3031	-0.333883	0.2007	-0.344989	-0.1043	-0.0289868	-0.06699	-0.127806	2270.t00226; MAL6P1.90; PFF0430w	T-complex protein 1 subunit zeta
PF3D7_0608800	-0.01464	0.0837742	-0.232	-0.329152	0.0479	-0.439718	0.009425	-0.287106	-0.05619	-0.00633842	0.01768	-0.0407263	2270.t00225; MAL6P1.91; PFF0435w	ornithine aminotransferase
PF3D7_0608900	-0.01386	-0.092436	-0.5056	-0.0194488	0.106	0.0445386	0.03302	-0.0932463	-0.08596	-0.00842362	0.1283	0.0127067	2270.t00224; MAL6P1.92; PFF0440w	conserved Plasmodium protein, unknown function
PF3D7_0609000	-0.3966	0.073244	-0.5062	-0.0470046	0.4281	-0.0824982	0.3955	-0.191203	-0.1441	0.0505972	-0.1039	-0.0299692	2270.t00223; MAL6P1.93; PFF0445w	nucleoporin NUP637, putative
PF3D7_0609100	-0.2622	0.120291	-0.2515	-0.11044	0.2404	-0.253193	0.279	-0.164055	-0.03365	-0.0271319	-0.07494	-0.0392622	2270.t00222; MAL6P1.94; PFF0450c	zinc transporter ZIP1, putative
PF3D7_0609200	-0.3083	-0.0067144	-0.2196	0.0141866	0.2173	-0.0204414	0.1848	-0.066911	-0.02282	0.0279877	-0.0324	-0.0626296	2270.t00221; MAL6P1.95; PFF0455w	citrate synthase-like protein, putative
PF3D7_0609300	-0.0985	0.0911109	-0.5372	-0.0540591	-0.06925	-0.213512	-0.06834	-0.177326	-0.1455	0.00501654	-0.1306	-0.0843355	2270.t00220; MAL6P1.96; PFF0460w	conserved Plasmodium protein, unknown function
PF3D7_0609400	-0.1854	-0.0452698	-0.1176	-0.195771	0.1032	-0.228043	-0.04643	-0.233486	-0.03638	0.0416713	-0.125	-0.0314707	2270.t00219; MAL6P1.97; PFF0465c	mitochondrial cardiolipin synthase, putative
PF3D7_0609500	-0.1438	0.119608	-0.0397	-0.197112	0.000182	0.0148187	-0.08	-0.0632606	0.02142	0.018528	-0.106	0.0129132	MAL6P1.98; MAL6P1.98a; MAL6P198a; PFF0470w	conserved Plasmodium protein, unknown function
PF3D7_0609600	-0.09897	0.116826	-0.2992	-0.00816194	-0.02687	-0.124926	0.003282	-0.07062	-0.02976	0.061669	-0.0402	-0.0821217	2270.t00218; MAL6P1.99; PFF0475w; PFF0480w	conserved Plasmodium protein, unknown function
PF3D7_0609700	-0.1581	0.0967182	-0.2681	-0.076441	0.08339	-0.329512	0.00463	-0.348011	0.1125	-0.0395313	-0.1098	-0.0586762	2270.t00217; MAL6P1.100; PFF0480w	protein KIC6
PF3D7_0609800	0.2445	0.140351	-0.06202	-0.0283808	-0.09811	-0.0641653	-0.1476	-0.0907082	-0.01489	-0.0123222	-0.01705	-0.0148336	2270.t00216; MAL6P1.101; PFF0485c	palmitoyltransferase DHHC2, putative
PF3D7_0609900	-0.313	0.0845808	-0.2141	0.0291558	0.1768	0.0024773	0.1328	-0.160869	-0.03643	0.032926	-0.0762	-0.0210117	2270.t00215; MAL6P1.102; PFF0490w	conserved Plasmodium protein, unknown function
PF3D7_0610000	-0.129	0.0568624	-0.1482	-0.002192	0.1212	-0.110808	0.09965	-0.065488	0.1595	-0.106346	-0.05935	-0.0120063	2270.t00214; MAL6P1.103; PFF0495w	ribosomal protein L19, mitochondrial, putative
PF3D7_0610100	-0.06996	0.0888562	-0.3828	-0.111917	0.04662	-0.25745	0.07396	-0.188097	0.09357	0.0236483	-0.09098	0.0483329	2270.t00213; MAL6P1.104; PFF0500c	pre-mRNA-splicing factor SLU7, putative
PF3D7_0610200	-0.1768	0.100748	-0.3292	0.0205463	0.07205	-0.0540448	0.1951	-0.0613114	0.006393	-0.0104126	-0.04087	0.0945459	2270.t00212; MAL6P1.105; PFF0505c	RNA-binding protein 25, putative
PF3D7_0610300	-0.3149	0.0308002	-0.3831	-0.020646	0.08672	-0.025207	0.2127	0.0084948	-0.2299	-0.018926	-0.08056	0.0190852	PF06TR003; PF06TR003	non-coding RNA
PF3D7_0610400	-0.3493	0.019158	-0.5862	-0.028048	0.2318	-0.0689394	0.2309	-0.0688872	-0.2124	-0.0206604	-0.04555	-0.0140766	2270.t00211; MAL6P1.106; PFF0510w	histone H3
PF3D7_0610500	-0.1444	-0.0634576	-0.1825	-0.0670392	0.08589	0.0068082	-0.007365	-0.0270972	-0.0149	0.0063263	-0.1186	-0.0285708	2270.t00210; MAL6P1.107; PFF0515c	peptidyl-tRNA hydrolase PTRHD1, putative
PF3D7_0610600	-0.376	0.0339584	-0.5048	-0.2381	0.4824	-0.131947	0.3737	-0.0754521	0.03994	-0.0102677	-0.08204	-0.0568718	2270.t00209; MAL6P1.108; PFF0520w	calcium-dependent protein kinase 2
PF3D7_0610700	-0.1718	0.0206762	-0.2031	-0.121977	0.1274	0.0715617	0.0641	0.094222	-0.2104	-0.0687045	-0.2164	-0.0280065	2270.t00207; MAL6P1.109; PFF0525w	conserved Plasmodium protein, unknown function
PF3D7_0610800	-0.1248	0.121511	-0.4286	-0.169121	0.1996	-0.470986	0.1577	-0.382474	-0.2308	0.0230246	-0.1998	0.0069056	2270.t00206; MAL6P1.110; PFF0530w	transketolase
PF3D7_0610900	-0.3836	0.181112	-0.3294	0.106935	0.3344	-0.235864	0.2543	-0.262938	-0.04054	-0.00043478	-0.03051	-0.0581053	2270.t00205; MAL6P1.111; PFF0535c	transcription elongation factor SPT5, putative
PF3D7_0611000	0.04678	0.0284313	-0.01033	-0.0072074	0.02052	0.0119635	0.08515	0.01666	0.01785	0.00430002	0.03246	-0.0161026	2270.t00204; MAL6P1.112; PFF0540c	SNARE associated Golgi protein, putative
PF3D7_0611100	-0.08811	-0.0091008	-0.3507	-0.058104	0.09726	-0.0248902	0.0995	-0.0042742	-0.02396	-0.00988856	0.01557	-0.0072496	2270.t00203; MAL6P1.113; PFF0545c	succinate dehydrogenase subunit 3, putative
PF3D7_0611200	-0.03805	0.0308641	-0.389	-0.0316002	0.1178	-0.0227059	0.1124	-0.0511224	0.01152	-0.0201208	0.03021	-0.0455642	2270.t00202; MAL6P1.114; PFF0550w	AP2 domain transcription factor, putative
PF3D7_0611300	0.1041	0.0289883	-0.23	-0.0277128	0.1914	-0.0398078	0.1894	-0.0897388	0.04175	0.0184724	-0.02235	0.0154222	2270.t00448; MAL6P1.115; PFF0555w	ATP synthase-associated protein, putative
PF3D7_0611400	-0.2819	0.0373882	-0.197	-0.0421836	0.2668	-0.143229	0.3077	-0.181139	-0.05852	0.0398777	-0.1059	-0.0416537	2270.t00200; MAL6P1.116; PFF0560c	SWI/SNF-related matrix-associated actin-dependent regulator of chromatin
PF3D7_0611500	-0.06503	-0.0200928	-0.09628	-0.00883384	-0.02535	-0.0284436	0.07813	0.0164348	-0.0433	-0.0083417	0.03797	-0.0109466	2270.t00010; MAL6P1.309; PFF0565c	conserved protein, unknown function
PF3D7_0611600	-0.06545	0.0784888	-0.07049	0.109079	0.3864	0.022282	0.4627	-0.00634764	0.188	0.0156506	0.1108	0.035224	2270.t00011; MAL6P1.308; PFF0570c	basal complex transmembrane protein 1
PF3D7_0611700	-0.3728	-0.0526034	-0.5221	-0.188322	0.3697	0.0538114	0.2085	0.000314	-0.07993	0.00651252	-0.142	-0.0182076	PFF0573c	60S ribosomal protein L39
PF3D7_0611800	-0.1915	-0.0208274	-0.2646	-0.034112	0.03447	0.145831	0.2005	-0.0008084	-0.06308	0.150761	-0.09021	0.0073104	2270.t00012; MAL6P1.307; PFF0575c	conserved Plasmodium protein, unknown function
PF3D7_0611900	-0.2641	-0.00276694	-0.325	-0.139018	0.1557	-0.0494952	0.1381	0.00285238	-0.1042	0.00745194	-0.05258	0.00239382	2270.t00013; MAL6P1.306; PFF0580w	lsm12, putative
PF3D7_0612000	-0.07308	0.0310816	-0.4027	-0.0170036	0.07679	0.0197074	0.05443	-0.032691	0.1096	0.064728	0.09014	0.035846	2270.t00014; MAL6P1.305; PFF0585c	conserved Plasmodium protein, unknown function
PF3D7_0612100	-0.4073	0.0817299	-0.3761	-0.0250606	0.4634	-0.124795	0.4054	-0.112954	-0.07379	0.00141836	-0.05602	-0.051334	2270.t00015; MAL6P1.304; PFF0590c	eukaryotic translation initiation factor 3 subunit L, putative
PF3D7_0612200	0.09215	0.106861	-0.1736	-0.208087	0.2759	-0.329441	0.1829	-0.295396	0.05088	-0.0121724	-0.03594	0.0175283	2270.t00016; MAL6P1.303; PFF0595c	leucine-rich repeat protein
PF3D7_0612300	0.1502	0.0188071	-0.1913	0.009242	0.2663	0.00177612	0.1873	-0.0095096	0.03729	-0.0093516	-0.03201	-0.016388	2270.t00017; MAL6P1.302; PFF0600w	transmembrane protein 234, putative
PF3D7_0612400	0.1244	0.0240656	-0.1258	0.0051646	0.2456	0.00079818	0.1777	-0.0080486	0.04246	0.009387	-0.03117	-0.0112199	2270.t00017; MAL6P1.302; PFF0600w; PFF0602w	conserved Plasmodium protein, unknown function
PF3D7_0612500	0.06555	0.00199582	-0.2376	-0.04739	-0.04961	-0.049878	0.045	-0.00824694	-0.07275	0.0076312	-0.02379	-0.0032522	2270.t00018; MAL6P1.301; PFF0605c	conserved Plasmodium protein, unknown function
PF3D7_0612600	0.03549	0.0183958	0.02613	0.0152648	-0.111	-0.062004	-0.09822	-0.054368	-0.04683	-0.0266464	0.05106	0.0274643	2270.t00019; MAL6P1.300; PFF0610c	cytoplasmic tRNA 2-thiolation protein 1, putative
PF3D7_0612700	0.02583	0.0265392	-0.05806	-0.007524	-0.2149	-0.160053	-0.1859	-0.148289	-0.06282	-0.0246064	0.01838	-0.0482378	2270.t00477; MAL6P1.299; PFF0615c; Pf12	6-cysteine protein P12
PF3D7_0612800	-0.06065	-0.0132616	-0.1772	-0.0085166	-0.09996	-0.0271246	-0.1394	-0.0682173	0.02478	0.0735795	0.01348	0.0508361	2270.t00020; MAL6P1.298; PFF0620c	6-cysteine protein
PF3D7_0612900	-0.2856	0.194188	-0.3472	-0.145599	0.1708	-0.257939	0.2677	-0.267139	-0.04963	0.0157365	-0.2031	-0.0356878	2270.t00021; MAL6P1.296; PFF0625w	nucleolar GTP-binding protein 1, putative
PF3D7_0613000	-0.001813	0.0004704	-0.3004	-0.170703	0.2	0.122844	0.1282	0.075484	0.04233	0.0309403	-0.004084	0.0021234	2270.t00022; MAL6P1.295; PF3D7_0613000.1; PF3D7_0613000.2; PF3D7_0613000.3; PFF0630c	conserved Plasmodium protein, unknown function
PF3D7_0613100	-0.3451	0.0285759	-0.6052	-0.0828166	0.243	-0.017142	0.2126	-0.0795263	0.02442	0.0092506	-0.07133	0.0535096	2270.t00474; MAL6P1.294; PFF0635w	conserved Plasmodium protein, unknown function
PF3D7_0613200	0.0173	0.0437242	-0.3637	0.0435376	0.02685	-0.059008	-0.09212	-0.046992	-0.03056	-0.0302392	0.1045	-0.0155276	2270.t00473; MAL6P1.293; PFF0640w	conserved Plasmodium protein, unknown function
PF3D7_0613300	0.1559	0.0634962	-0.2297	-0.111028	0.02236	-0.0184616	0.02882	-0.137019	0.01854	-0.0249051	0.05596	-0.0460539	2270.t00023; MAL6P1.292; PFF0645c	rhoptry protein ROP14
PF3D7_0613400	-0.02112	0.052374	-0.215	-0.075088	0.06547	-0.116087	0.07799	-0.119665	-0.08343	-0.0340836	-0.01622	-0.0106946	2270.t00024; MAL6P1.291; PFF0650w	50S ribosomal protein L18, apicoplast, putative
PF3D7_0613500	-0.1796	-0.0379099	-0.5289	-0.3341	0.09965	-0.0903012	0.04953	-0.135704	0.007145	0.0087602	-0.03338	-0.0470359	2270.t00025; MAL6P1.290; PFF0655c	AP-3 complex subunit beta, putative
PF3D7_0613600	-0.07425	-0.0446814	-0.2806	-0.136476	0.03963	0.104583	0.1462	0.0460336	-0.07557	0.0474333	0.003585	0.0589555	2270.t00026; MAL6P1.289; PFF0660w	conserved Plasmodium protein, unknown function
PF3D7_0613700	-0.2579	-0.0393602	-0.2626	-0.0579224	0.2238	-0.226859	0.08506	-0.126282	-0.001399	0.0423625	-0.1735	0.0346618	2270.t00027; MAL6P1.288; PFF0665c	syntaxin-binding protein, putative
PF3D7_0613800	-0.09087	0.0768243	-0.244	-0.144548	0.2945	-0.0537163	0.2512	-0.126391	0.02356	0.048522	-0.06723	0.0896796	2270.t00028; MAL6P1.287; PFF0670w	AP2 domain transcription factor, putative
PF3D7_0613900	-0.07973	0.071764	-0.5187	-0.083228	-0.06687	-0.212343	-0.05037	-0.214981	-0.02678	0.0695111	-0.09761	-0.0395609	2270.t00030; MAL6P1.286; PFF0675c	myosin E, putative
PF3D7_0614000	-0.08651	0.0670555	-0.249	-0.0322824	0.324	-0.108794	0.1763	-0.0876776	-0.02653	-0.00930144	-0.007164	-0.0621854	2270.t00031; MAL6P1.285; PFF0680c	thiamine-phosphate synthase, putative
PF3D7_0614100	-0.07835	0.101283	-0.1827	0.0022943	0.08625	0.0980735	0.06311	-0.0249461	0.05406	0.0492749	0.03642	-0.0136261	2270.t00032; MAL6P1.284; PFF0683c; PFF0685c	filamin domain-containing protein, putative
PF3D7_0614200	-0.2131	0.111899	-0.3657	0.0367128	0.06661	0.026612	0.08366	-0.115061	0.009452	0.047756	-0.1265	-0.0366977	2270.t00032; MAL6P1.284; PFF0685c	cytosolic Fe-S cluster assembly factor NAR1, putative
PF3D7_0614300	-0.2971	0.195548	-0.3544	0.197095	0.2597	-0.309033	0.293	-0.260826	0.00741	-0.015626	-0.03982	-0.0512386	2270.t00033; MAL6P1.283; PFF0690c	major facilitator superfamily-related transporter, putative
PF3D7_0614400	-0.1834	0.016494	-0.3285	-0.00545682	0.1251	-0.033035	0.000638	-0.0231514	-0.01348	0.0414725	-0.05108	-0.0284951	2270.t00034; MAL6P1.282; PFF0695w	pre-mRNA-splicing factor CWF7, putative
PF3D7_0614500	-0.08178	-0.0211926	-0.01439	0.00182746	0.03385	-0.0303624	-0.05393	-0.0697245	-0.0341	-0.0087318	-0.1125	-0.0506899	2270.t00035; MAL6P1.281; PFF0700c	60S ribosomal protein L19
PF3D7_0614600	0.03712	-0.0830717	-0.4717	-0.053119	0.3003	0.0875904	0.2323	0.0031424	-0.04664	0.0184498	-0.02595	-0.0141173	2270.t00036; MAL6P1.280; PFF0705c	conserved Plasmodium protein, unknown function
PF3D7_0614700	-0.02813	0.0826014	-0.4791	-0.106746	0.3078	-0.127157	0.2346	-0.0937144	-0.06675	0.0186867	-0.0227	0.0877135	2270.t00037; MAL6P1.279; PFF0710w	F-box protein FBXO6, putative
PF3D7_0614800	0.1631	0.0958536	-0.1073	-0.0353146	-0.2127	-0.112057	-0.1373	-0.0835752	-0.00327	0.0084644	-0.02037	0.0088018	2270.t00038; MAL6P1.278; PFF0715c	endonuclease III-like protein 1, putative
PF3D7_0614900	-0.009062	0.0691989	-0.2752	0.133334	0.02594	-0.131126	0.1227	-0.212131	-0.1307	0.0403797	-0.004408	0.0105257	2270.t00039; MAL6P1.277; PFF0720w	conserved Plasmodium membrane protein, unknown function
PF3D7_0615000	-0.1095	0.0289786	-0.422	-0.05721	-0.03757	-0.0321132	-0.1782	-0.00821284	0.05506	0.0150074	-0.004435	0.0056806	2270.t00040; MAL6P1.276; PFF0725w	conserved Plasmodium protein, unknown function
PF3D7_0615100	0.1003	0.0731567	-0.132	-0.076735	-0.4033	-0.235564	-0.3359	-0.188498	-0.08299	-0.0349118	-0.03997	-0.0340595	2270.t00041; MAL6P1.275; PFF0730c	enoyl-acyl carrier reductase
PF3D7_0615200	0.05189	-0.0950835	-0.1631	-0.139509	0.03635	0.0110026	-0.1212	-0.0571196	0.0636	-0.0273092	0.03751	-0.144644	2270.t00042; MAL6P1.274; PFF0735w	conserved protein, unknown function
PF3D7_0615300	0.009254	0.0289303	-0.483	-0.281194	0.1479	-0.101535	0.1037	-0.253102	-0.01839	0.054338	-0.06796	-0.0664724	2270.t00043; MAL6P1.273; PFF0740c	GPI-anchored wall transfer protein 1, putative
PF3D7_0615400	-0.2242	0.114362	-0.2056	-0.0331722	0.3035	-0.143214	0.2727	-0.12658	-0.009667	-0.0214818	-0.02311	-0.0342427	2270.t00044; MAL6P1.272; PFF0745c	ribonuclease, putative
PF3D7_0615500	-0.06832	0.116903	-0.3027	-0.217968	0.194	-0.401113	0.126	-0.309397	-0.02887	-0.0863912	0.02071	-0.0972474	2270.t00045; MAL6P1.271; PFF0750w	cdc2-related protein kinase 5
PF3D7_0615600	-0.3913	0.0282565	-0.2836	-0.11338	0.1749	-0.0120889	0.1377	-0.0240032	-0.1165	0.045802	-0.2067	0.0093088	2270.t00046; MAL6P1.270; PFF0755c	zinc finger protein, putative
PF3D7_0615700	-0.3282	0.0237124	-0.3687	-0.02358	0.1025	0.0102436	0.1325	0.0116268	-0.1543	-0.0084978	-0.156	-0.0178319	2270.t00472; MAL6P1.269; PFF0760w	THO complex subunit 4, putative
PF3D7_0615800	-0.2706	0.042471	-0.2802	-0.177521	0.1662	-0.0813902	0.06322	-0.131856	-0.01808	0.0357834	-0.01869	-0.0229611	2270.t00471; MAL6P1.268; PFF0765c	conserved oligomeric Golgi complex subunit 4, putative
PF3D7_0615900	-0.1309	0.0291858	-0.4238	-0.580538	0.194	0.0258696	0.1661	-0.101517	0.08167	0.0220933	0.006333	-0.0740565	2270.t00047; MAL6P1.267; PFF0770c	protein phosphatase, putative
PF3D7_0616000	-0.1789	0.0798166	-0.3795	-0.443896	0.0885	-0.352344	0.1573	-0.341549	0.09726	-0.0972268	0.02196	-0.122798	2270.t00048; MAL6P1.266; PFF0775w	pyridoxal kinase
PF3D7_0616100	0.03052	0.0308538	-0.2622	-0.0860904	-0.2674	-0.043558	-0.1222	-0.0356768	-0.01855	-0.0116552	-0.01722	-0.000424	2270.t00049; MAL6P1.265; PFF0780w	conserved Plasmodium protein, unknown function
PF3D7_0616200	0.1332	0.0069226	-0.3359	-0.155869	-0.01068	-0.180829	-0.003308	-0.160778	-0.03617	-0.0498213	-0.01152	0.0243494	2270.t00050; MAL6P1.264; PFF0785w	kinetochore protein NDC80, putative
PF3D7_0616300	-0.1986	-0.0570107	-0.2312	-0.0136729	0.01399	-0.0540844	-0.007211	-0.0256446	-0.0352	-0.0031308	0.0307	0.0234027	2270.t00051; MAL6P1.263; PFF0790c	conserved Plasmodium protein, unknown function
PF3D7_0616400	-0.1985	0.0231577	-0.2313	-0.0286656	0.01379	0.0442686	-0.007217	-0.114157	-0.03538	0.135368	0.03064	0.012549	2270.t00052; MAL6P1.262; PFF0795w	conserved Plasmodium protein, unknown function
PF3D7_0616500	-0.07691	0.106775	-0.292	-0.135074	0.02904	-0.39886	0.02914	-0.344199	0.09785	-0.121292	0.2072	-0.110379	2270.t00053; MAL6P1.261; PFF0800w	TRAP-like protein
PF3D7_0616600	-0.05408	0.0380953	-0.301	-0.151847	-0.1384	0.0115369	-0.1931	-0.140423	-0.07027	-0.0188877	-0.08482	-0.00685758	2270.t00054; MAL6P1.260; PFF0805c	conserved protein, unknown function
PF3D7_0616700	-0.03517	-0.0462212	-0.2312	-0.0902288	0.2066	-0.172365	0.09652	-0.125622	-0.1224	-0.0034274	-0.1447	-0.072352	2270.t00055; MAL6P1.259; PFF0810c	ras GTPAse, putative
PF3D7_0616800	-0.1726	0.0908968	-0.2927	-0.0944251	0.322	-0.182	0.1438	-0.260616	-0.03512	-0.0432933	-0.0559	-0.057497	2270.t00056; MAL6P1.258; PFF0815w	malate:quinone oxidoreductase
PF3D7_0616900	0.03691	-0.0245155	-0.136	-0.144413	0.1187	-0.16665	-0.02929	-0.241814	-0.08358	0.0472705	-0.004351	0.0045535	2270.t00057; MAL6P1.257; PFF0820w	conserved Plasmodium protein, unknown function
PF3D7_0617000	0.08206	0.0713954	-0.2707	-0.0863072	-0.2983	-0.185409	-0.1362	-0.100687	-0.0764	-0.0666018	-0.004464	0.0106532	2270.t00058; MAL6P1.256; PFF0825c	mitochondrial import receptor subunit TOM40, putative
PF3D7_0617100	-0.06599	0.130473	-0.01512	0.171387	0.1585	-0.0443375	0.1511	-0.0400631	0.1414	0.0886941	0.1014	-0.0043934	2270.t00059; MAL6P1.255; PFF0830w	AP-2 complex subunit alpha, putative
PF3D7_0617200	-0.2381	0.163034	-0.1791	-0.083135	0.2927	-0.0110368	0.319	-0.113392	-0.06051	0.0398401	0.02263	0.146005	2270.t00061; MAL6P1.254; PFF0835w	BFR1 domain-containing protein, putative
PF3D7_0617300	-0.1576	0.0843768	-0.3607	-0.0197914	0.2087	-0.0380336	0.2335	-0.0354692	0.02171	-0.0470364	0.09928	0.0170506	2270.t00062; MAL6P1.253; PFF0840w	conserved Plasmodium protein, unknown function
PF3D7_0617400	-0.09713	0.272877	-0.01628	-0.172039	0.2266	-0.419656	0.2334	-0.0936748	0.1994	0.0209895	0.3611	0.242417	2270.t00065; MAL6P1.252; PFF0845c	erythrocyte membrane protein 1, PfEMP1
PF3D7_0617500	0.006729	0.051511	0.00933	0.0674062	0.3868	-0.0821573	0.3638	-0.0250464	0.1951	0.0236236	0.171	0.0325988	PFF0847w	rifin, pseudogene
PF3D7_0617600	0.1012	0.0777546	0.0278	-0.0369064	-0.1202	-0.119717	0.1829	0.0170876	0.1727	0.0510047	0.1883	0.0848602	2270.t00066; MAL6P1.251; PFF0850c	stevor
PF3D7_0617700	0.1344	0.0853472	0.04215	0.0414608	-0.01972	-0.0728366	0.1239	-0.00386568	0.2098	0.0823426	0.2774	0.11852	2270.t00067; MAL6P1.250; PFF0855c	rifin
PF3D7_0617800	-0.1936	0.049828	-0.5041	-0.0251172	0.1992	-0.05539	0.1548	-0.041216	0.1342	0.03049	0.01818	0.0256168	2270.t00068; MAL6P1.249; PFF0860c	histone H2A
PF3D7_0617900	-0.4481	0.0232552	-0.5563	-0.110761	0.5175	-0.076456	0.4321	-0.0640522	-0.02188	0.00754216	-0.006494	0.0167184	2270.t00069; MAL6P1.248; PFF0865w	histone H3 variant
PF3D7_0618000	-0.153	0.0729637	-0.2571	-0.00894	0.2591	-0.100278	0.3131	-0.064245	0.3122	0.0328125	0.0554	0.0460328	2270.t00470; MAL6P1.247; PFF0870w	conserved Plasmodium membrane protein, unknown function
PF3D7_0618100	0.03341	0.112331	-0.263	-0.00552486	0.04673	-0.0560204	-0.02132	-0.0826442	0.0317	-0.0603428	-0.07685	0.0428972	2270.t00070; MAL6P1.246; PFF0875w	conserved Plasmodium protein, unknown function
PF3D7_0618200	-0.1698	-0.0288728	-0.2893	-0.0968356	0.1364	-0.0684578	0.03286	-0.0266304	-0.07834	-0.028643	-0.07094	-0.0124073	2270.t00463; MAL6P1.245; PFF0880c	conserved protein, unknown function
PF3D7_0618300	-0.3698	0.017533	-0.1906	-0.0924398	0.1885	-0.0630238	0.1962	-0.0581352	-0.1059	-0.0575912	-0.1363	0.0083584	2270.t00071; MAL6P1.244; PFF0885w	60S ribosomal protein L27a, putative
PF3D7_0618400	0.163	0.0903758	-0.3962	0.134079	0.3631	0.0267814	0.2018	-0.0096993	0.02567	0.00775628	0.08018	-0.0371399	2270.t00072; MAL6P1.243; PFF0890c	LMBR1 domain-containing protein, putative
PF3D7_0618500	0.0947	0.10535	-0.3515	-0.0851567	0.3954	-0.17664	0.1854	-0.111174	-0.04264	0.0294678	0.06367	0.0121704	2270.t00073; MAL6P1.242; PFF0895w	malate dehydrogenase
PF3D7_0618600	-0.05405	0.063868	-0.2047	-0.13744	-0.09189	0.00460788	-0.1011	-0.0441366	-0.03502	-0.101566	-0.03552	-0.00862234	2270.t00461; MAL6P1.241; PFF0900c	rhomboid protease ROM10
PF3D7_0618700	-0.03305	0.0262633	-0.212	-0.0450188	0.01732	-0.030923	-0.07846	0.00544214	-0.116	0.0032014	-0.05711	0.0239518	2270.t00074; MAL6P1.240; PFF0905w	trafficking protein particle complex subunit 6A, putative
PF3D7_0618800	0.005953	0.139673	-0.1875	0.12177	-0.01679	-0.013998	0.1038	-0.0929422	-0.07782	0.0249298	0.03862	-0.0276413	2270.t00075; MAL6P1.239; PFF0910c	heptatricopeptide repeat-containing protein, putative
PF3D7_0618900	0.009973	0.107786	-0.08059	0.027807	0.02993	-0.0160777	0.1133	0.0316089	-0.08947	0.0278173	0.02049	0.0247394	2270.t00076; MAL6P1.238; PF3D7_0618900.1; PF3D7_0618900.2; PFF0915w	phosphatidylinositol N-acetylglucosaminyltransferase subunit GPI1
PF3D7_0619000	-0.05572	0.0696742	-0.2735	-0.131646	0.02519	0.0116884	-0.02145	-0.109973	0.01592	-0.0299693	-0.05092	-0.0295776	2270.t00077; MAL6P1.237; PF3D7_0619000.1; PF3D7_0619000.2; PFF0920c	conserved protein, unknown function
PF3D7_0619100	-0.1424	0.0066516	-0.4017	-0.0629402	0.06969	-0.0716294	-0.01331	-0.136447	0.0403	-0.000957	-0.002971	-0.0398829	2270.t00078; MAL6P1.236; PFF0925w	conserved Plasmodium protein, unknown function
PF3D7_0619200	-0.2224	0.0832695	-0.3505	-0.0823824	-0.03791	-0.20738	-0.09422	-0.188959	-0.02312	-0.00323268	-0.1001	-0.0344596	2270.t00079; MAL6P1.235; PFF0930w	conserved Plasmodium protein, unknown function
PF3D7_0619300	0.03209	0.12908	-0.2605	0.147383	-0.06668	-0.0110568	0.09027	-0.0364949	-0.03333	0.0939256	0.02599	0.0922855	2270.t00080; 2270.t00081; MAL6P1.233; MAL6P1.234; PFF0935c	conserved Plasmodium protein, unknown function
PF3D7_0619400	-0.1428	0.0508732	-0.2069	-0.336094	0.1068	-0.609057	0.07753	-0.460437	-0.05529	-0.126367	-0.1832	-0.198266	2270.t00082; MAL6P1.232; PFF0940c	cell division cycle protein 48 homologue, putative
PF3D7_0619500	-0.09481	0.00258154	-0.2678	-0.0369088	0.01802	-0.131991	-0.0924	-0.22971	0.1397	0.0416217	-0.01521	0.00222266	2270.t00084; MAL6P1.231; PFF0945c	acyl-CoA synthetase
PF3D7_0619600	-0.1527	0.0907623	-0.2932	0.0841404	0.04319	-0.0233799	-0.1121	-0.0663764	0.153	1.094e-05	0.01192	-0.0452942	2270.t00085; MAL6P1.230; PFF0950w	conserved Plasmodium protein, unknown function
PF3D7_0619700	0.04556	-0.0349892	0.01546	-0.0268169	0.1794	-0.0839421	0.105	-0.0390213	0.04981	0.0359414	0.03192	-0.0120929	2270.t00087; MAL6P1.228; MAL6P1.229; PFF0955c; PFF0960c	F-box protein FBXO1, putative
PF3D7_0619800	-0.3535	-0.00765638	-0.3218	-0.0917754	0.2281	0.0283302	0.04646	-0.111367	0.08692	0.00635898	-0.1212	-0.0550099	2270.t00088; MAL6P1.227; PFF0965c	conserved Plasmodium membrane protein, unknown function
PF3D7_0619900	-0.3609	0.0539843	-0.3234	-0.0333801	0.2311	-0.139098	0.04882	-0.112269	0.08347	0.00143376	-0.1224	0.0482218	2270.t00090; MAL6P1.226; PFF0970w	splicing factor 3A subunit 2, putative
PF3D7_0620000	-0.05887	0.0699818	-0.84	0.0553787	0.0648	-0.320858	0.2099	-0.256664	0.04551	-0.0252614	0.1658	-0.124487	2270.t00091; MAL6P1.225; PFF0975c	PIMMS43 protein
PF3D7_0620100	-0.07975	-0.0038426	-0.4507	-0.0016916	0.04021	-0.0088788	0.09422	0.0088564	-0.004855	-0.0002412	-0.0604	-0.0143115	2270.t00092; MAL6P1.224; PFF0980w	ATP synthase-associated protein, putative
PF3D7_0620200	0.06242	0.0198034	-0.1453	-0.0512896	0.1339	0.0590067	0.1487	0.067087	0.08359	0.0296349	0.03492	0.00902244	2270.t00093; MAL6P1.223; PFF0985c	conserved Plasmodium protein, unknown function
PF3D7_0620300	0.1304	0.110541	-0.4256	0.0475733	-0.258	-0.0147691	-0.1454	-0.03246	0.1251	0.09413	-0.008996	0.0594025	2270.t00094; MAL6P1.222; PFF0990c	conserved Plasmodium protein, unknown function
PF3D7_0620400	-0.14	0.0070346	-0.3094	-0.154234	0.1692	-0.174489	0.08647	-0.104105	0.01868	0.0420685	-0.01169	-0.0111821	2270.t00095; MAL6P1.221; PFF0995c	merozoite surface protein 10
PF3D7_0620500	-0.1122	0.132632	-0.2034	0.006292	0.281	-0.117729	0.1913	-0.124105	-0.0251	-0.00965114	-0.06517	0.020685	2270.t00096; MAL6P1.220; PFF1000w	cleavage stimulation factor subunit 1, putative
PF3D7_0620600	0.09264	0.0756807	-0.1229	0.0567711	0.01857	-0.0132364	-0.005999	-0.046829	0.00066	0.014309	0.1045	-0.0143588	2270.t00097; MAL6P1.219; PFF1005w	conserved Plasmodium protein, unknown function
PF3D7_0620700	0.08519	0.0652258	-0.05466	-0.0003898	0.02878	-0.0213189	0.02493	0.00414952	0.01002	-0.0130005	0.009975	-0.00689794	2270.t00098; MAL6P1.218; PFF1010c	DnaJ protein, putative
PF3D7_0620800	0.03922	-0.006206	-0.1236	-0.00934	0.1577	-0.010488	0.03741	-0.00308	0.05412	-0.005208	0.05638	0.004668	MAL6_tRNA_Ala1; MAL6_tRNA_Ala1	tRNA Alanine
PF3D7_0620900	-0.1791	-0.005626	-0.1398	-0.018982	0.06849	-0.006102	0.07586	-0.004262	0.07053	-0.0003076	-0.09961	0.0003032	MAL6_tRNA_Leu1; MAL6_tRNA_Leu1	tRNA Leucine
PF3D7_0621000	-0.225	0.0601945	-0.2092	-0.0161527	0.07399	-0.0411443	0.06991	-0.111035	0.1063	-0.0142178	-0.1232	-0.0297648	2270.t00100; MAL6P1.217; PFF1015w	conserved Plasmodium protein, unknown function
PF3D7_0621100	-0.09269	0.181756	-0.4595	-0.0655327	0.2278	-0.192247	0.1786	-0.297858	0.1428	-0.056919	0.09002	-0.0676795	2270.t00101; MAL6P1.216; PFF1020c	conserved Plasmodium protein, unknown function
PF3D7_0621200	-0.03281	0.0357706	-0.2207	-0.122911	-0.3069	-0.211774	-0.2179	-0.155295	-0.03179	-0.0223879	0.1348	0.00162602	2270.t00102; MAL6P1.215; PFF1025c	pyridoxine biosynthesis protein PDX1
PF3D7_0621300	-0.2706	0.112082	-0.2441	0.0028612	0.3436	-0.0725466	0.2476	-0.0355337	-0.2097	0.0080398	-0.115	-0.0366091	2270.t00103; MAL6P1.214; PFF1030w	mRNA-binding protein PUF3
PF3D7_0621350	0.05719	0.017749	-0.04496	0.0118271	0.09226	0.0068376	0.0837	0.0052662	0.01954	0.0485377	0.0132	0.049281	0	protein SYS1, putative
PF3D7_0621400	-0.01731	0.0260582	-0.09348	-0.135603	0.05399	-0.363034	0.06292	-0.274288	0.02576	0.0186986	-0.07615	-0.0805793	2270.t00104; MAL6P1.213; PFF1035w	Pf77 protein
PF3D7_0621500	-0.1438	0.0262398	-0.3767	-0.0333889	-0.09084	-0.0459947	-0.006181	-0.0344286	-0.2366	-0.0005911	-0.1821	-0.0224608	2270.t00105; MAL6P1.212; PFF1040w	ribonuclease P/MRP protein subunit RPP1, putative
PF3D7_0621600	-0.07498	0.0003922	-0.2028	-0.009102	0.04725	-0.009622	0.02009	-0.0005822	0.04741	-0.003624	-0.006539	-0.00232	MAL6_tRNA_Ser1; MAL6_tRNA_Ser1	tRNA Serine
PF3D7_0621700	-0.2407	-0.0435494	-0.5664	0.0965219	0.02321	-0.0500753	-0.02414	-0.029681	-0.05073	0.115973	0.02765	-0.0263111	2270.t00106; MAL6P1.211; PFF1045w	conserved Plasmodium protein, unknown function
PF3D7_0621800	-0.3956	0.0290315	-0.1764	-0.0911984	0.5356	-0.0707554	0.4277	-0.0921461	-0.3255	-0.03589	-0.228	-0.0151282	2270.t00108; MAL6P1.210; PFF1050w	nascent polypeptide-associated complex subunit alpha, putative
PF3D7_0621900	-0.3413	0.160108	-0.4185	-0.085653	0.3531	-0.129841	0.241	-0.209636	-0.1352	-0.0415283	-0.1345	-0.10531	2270.t00109; MAL6P1.209; PFF1055c	signal recognition particle subunit SRP68, putative
PF3D7_0622000	-0.3296	0.0341859	-0.4304	-0.129907	0.3055	0.0237272	0.2645	-0.0347754	-0.1326	-0.0131084	-0.08923	0.015076	2270.t00456; MAL6P1.208; PFF1060w	conserved Plasmodium protein, unknown function
PF3D7_0622100	0.1152	0.0822744	0.05093	0.0639351	0.03968	0.00501628	0.1093	-0.0478242	-0.0166	0.150494	0.037	-0.0144773	2270.t00110; MAL6P1.207; PFF1065c	conserved Plasmodium protein, unknown function
PF3D7_0622200	-0.1335	0.126898	-0.3886	0.110416	0.1649	-0.423001	0.1249	-0.367831	-0.1178	-0.03038	-0.1465	0.00175568	2270.t00111; MAL6P1.206; PFF1070c	radical SAM protein, putative
PF3D7_0622300	-0.0895	0.0287618	-0.2379	-0.102962	0.1989	-0.166672	0.1284	-0.155885	-0.1408	-0.0597902	-0.1851	-0.0101504	2270.t00112; MAL6P1.205; PFF1075w	vacuolar transporter chaperone, putative
PF3D7_0622400	0.1154	0.0355536	-0.2985	0.0219861	-0.04034	-0.067984	-0.04383	-0.059794	-0.02882	-0.0205078	-0.03479	-0.0131092	2270.t00113; MAL6P1.204; PFF1080w	conserved protein, unknown function
PF3D7_0622500	0.004625	0.0305282	-0.03613	-0.0255706	-0.1049	-0.0859956	-0.06268	-0.0562284	0.07589	0.055297	0.009885	0.0169522	2270.t00114; MAL6P1.203; PFF1085c	RNA methyltransferase, putative
PF3D7_0622600	-0.2641	-0.054305	-0.1434	-0.006984	0.1142	-0.0132325	0.1552	-0.0041564	-0.03962	0.0288024	-0.02169	-0.029178	PFF1085a	cytochrome b-c1 complex subunit 9, putative
PF3D7_0622700	0.03757	0.0004202	0.06305	0.0457126	0.003261	-0.0142342	-0.007982	-0.00953626	0.06918	0.0332122	-0.03552	-0.0219918	2270.t00115; MAL6P1.202; PFF1090c	conserved Plasmodium membrane protein, unknown function
PF3D7_0622800	-0.3233	0.0711386	-0.4174	-0.045994	0.2346	-0.254011	0.1588	-0.229094	0.04085	-0.11149	-0.02075	-0.0116825	2270.t00116; MAL6P1.201; PFF1095w	leucine--tRNA ligase, putative
PF3D7_0622900	0.007257	0.0162511	-0.1525	-0.0206999	0.258	0.028109	0.2587	-0.0755254	-0.03899	0.0573368	-0.02824	0.0209658	2270.t00117; MAL6P1.200; PFF1100c	AP2 domain transcription factor AP2Tel
PF3D7_0623000	-0.09584	0.117291	-0.3	-0.0461484	0.0832	-0.24689	0.1795	-0.186358	-0.01811	-0.0406194	0.02683	-0.0537338	2270.t00118; MAL6P1.199; PFF1105c	chorismate synthase
PF3D7_0623100	-0.3574	-0.0035104	-0.2543	-0.349129	0.2565	-0.10672	0.2394	-0.0139976	-0.2814	0.0270179	-0.2723	0.0755176	2270.t00119; MAL6P1.198; PFF1110c	nuclear polyadenylated RNA-binding protein NAB2, putative
PF3D7_0623200	-0.3605	0.0590328	-0.07691	-0.0251845	0.2476	-0.0494186	0.2019	-0.0456223	-0.1782	0.00820078	-0.2531	0.0021102	2270.t00455; MAL6P1.197; PFF1115w	ferredoxin--NADP reductase
PF3D7_0623300	0.139	0.0660429	-0.3613	-0.130996	-0.07637	-0.0642802	-0.01032	-0.0128506	-0.009068	-0.0147574	-0.05855	-0.0018954	2270.t00454; MAL6P1.196; PFF1120c	EGF-like membrane protein, putative
PF3D7_0623400	0.03792	0.0098327	-0.1929	-0.0776476	-0.04981	-0.075236	-0.04668	-0.0488518	-0.005702	-0.0103264	-0.01707	-0.0180832	2270.t00121; MAL6P1.195; PFF1125c	MEI2-like RNA-binding protein, putative
PF3D7_0623500	-0.2579	0.0972897	-0.4988	-0.0314562	0.1763	0.0107782	0.1823	0.0209354	-0.0543	-0.0859674	-0.07895	-0.0965272	2270.t00122; MAL6P1.194; PFF1130c	superoxide dismutase [Fe]
PF3D7_0623600	-0.1887	0.197274	-0.3509	-0.201307	0.0908	-0.242982	0.1644	-0.190015	-0.1788	-0.0889703	-0.08801	-0.0796261	2270.t00123; MAL6P1.193; PFF1135w	splicing factor-like protein 1, putative
PF3D7_0623700	-0.2062	-0.0604735	-0.3966	-0.107476	-0.1237	-0.0447857	-0.1333	-0.112653	-0.1285	-0.00239788	-0.09615	-0.119594	2270.t00453; MAL6P1.192; PFF1140c	ATP-dependent RNA helicase SUV3, putative
PF3D7_0623800	-0.2231	-0.0391434	-0.3574	0.0166346	0.3911	0.0831326	0.4182	0.0233082	-0.1194	-0.0020408	-0.03436	0.0367369	2270.t00551; MAL6P1.191; PFF1145c	tyrosine kinase-like protein, putative
PF3D7_0623900	-0.1131	0.0424216	-0.2807	-0.0965098	0.2145	-0.0867746	0.2699	-0.0456884	-0.08045	0.0204889	-0.05894	0.03651	2270.t00125; MAL6P1.190; PFF1150w	ribonuclease H2 subunit A, putative
PF3D7_0624000	-0.3909	0.0368488	-0.2358	-0.168218	0.6426	-0.347904	0.6513	-0.283592	-0.09788	-0.116255	0.06289	-0.110649	2270.t00126; MAL6P1.189; PFF1155w	hexokinase
PF3D7_0624100	-0.06703	0.018382	-0.01854	-0.0155128	-0.008972	-0.123744	-0.04433	-0.0550458	-0.04152	-0.0520262	0.04488	-0.0265466	2270.t00127; MAL6P1.188; PFF1160w	conserved protein, unknown function
PF3D7_0624200	-0.1282	0.0139268	-0.5212	-0.00618018	-0.0212	0.00523864	0.05245	-0.00459276	-0.03595	-0.0331363	-0.0562	-0.0297982	2270.t00128; MAL6P1.187; PFF1165c	SURP domain-containing protein, putative
PF3D7_0624300	-0.2151	-0.0190752	-0.3803	-0.131371	0.06914	0.0287237	0.04054	0.052736	0.006894	-0.0725251	-0.06013	0.0142918	2270.t00129; MAL6P1.186; PFF1170w	CPW-WPC family protein
PF3D7_0624400	-0.08804	0.00071544	-0.252	-0.055956	0.1031	0.0169795	0.1806	-0.0291479	-0.1589	-0.05785	0.03414	-0.0242426	2270.t00130; MAL6P1.185; PFF1175c	conserved protein, unknown function
PF3D7_0624500	-0.1928	-0.011806	-0.3593	-0.054404	0.1298	-0.04414	0.2126	-0.0068608	-0.08572	-0.0227602	0.004519	0.005184	2270.t00131; MAL6P1.184; PFF1180w	anaphase-promoting complex subunit 11, putative
PF3D7_0624600	-0.5857	0.199957	-0.3936	-0.148717	0.5938	-0.382017	0.4204	-0.218904	-0.07221	-0.0331385	-0.06156	-0.0609946	2270.t00132; MAL6P1.183; PFF1185w	SNF2 helicase, putative
PF3D7_0624700	-0.1251	-0.0791183	-0.3087	-0.160316	0.04913	0.0085636	0.07977	0.0184512	-0.08025	-0.0327664	-0.05979	-0.0102812	2270.t00133; MAL6P1.182; PFF1190c	N-acetylglucosaminyl-phosphatidylinositol de-N-acetylase, putative
PF3D7_0624800	0.01091	0.0269671	-0.163	-0.0428978	0.07718	0.00253672	0.2275	-0.0911724	-0.01476	-0.032528	0.02116	-0.0189119	2270.t00134; MAL6P1.181; PFF1195c	conserved Plasmodium protein, unknown function
PF3D7_0624900	-0.01187	0.0462402	-0.2019	-0.124603	0.07658	-0.0243767	0.1261	0.0980819	-0.01857	-0.0336881	0.01885	0.00593398	2270.t00135; MAL6P1.179; MAL6P1.180; PFF1200w; PFF1205w	GAS8-like protein, putative
PF3D7_0625000	-0.06203	-0.0280594	-0.4955	-0.134852	0.2762	-0.0697692	0.2196	-0.0635317	-0.00338	-0.0531103	0.009073	0.00647772	2270.t00137; MAL6P1.178; PF3D7_0625000.1; PF3D7_0625000.2; PFF1210w	sphingomyelin synthase 1, putative
PF3D7_0625100	-0.04795	0.0163368	-0.2517	0.0003456	0.2349	0.0109559	0.1494	0.0068342	0.06652	0.0582251	0.1974	0.0222493	2270.t00138; MAL6P1.177; PFF1215w	sphingomyelin synthase 2, putative
PF3D7_0625200	-0.1916	0.0973456	-0.1229	0.0312067	0.2484	-0.00872132	0.3186	-0.00248484	0.0211	0.001995	0.04874	-0.00431396	2270.t00139; MAL6P1.176; PFF1220w	conserved Plasmodium protein, unknown function
PF3D7_0625300	-0.1953	0.117459	-0.4365	0.061269	0.265	-0.0048474	0.1284	-0.0418487	-0.1348	-0.0451147	-0.03271	-0.00877248	2270.t00140; MAL6P1.175; PFF1225c	DNA polymerase 1, putative
PF3D7_0625400	0.05745	0.0597578	0.00616	0.0559971	-0.01987	-0.0451678	-0.05412	-0.0464247	-0.05149	-0.021405	-0.03304	-0.0154171	2270.t00141; MAL6P1.174; PFF1230c	conserved Plasmodium protein, unknown function
PF3D7_0625500	-0.3958	-0.0207264	-0.286	-0.03413	0.4588	0.0035092	0.4171	0.00236564	-0.1908	0.0107856	-0.1094	-0.0316722	2270.t00142; MAL6P1.173; PFF1235w	conserved Plasmodium membrane protein, unknown function
PF3D7_0625600	-0.1274	0.0684096	-0.1863	0.123337	0.1822	-0.210771	0.256	-0.173641	0.09333	-0.0598375	0.02551	-0.0243654	2270.t00143; MAL6P1.172; PFF1240w	poly(A) polymerase PAP, putative
PF3D7_0625700	-0.1553	2.56e-05	-0.1503	0.0179	-0.04164	-0.036004	-0.01392	-0.0199754	-0.07739	-0.0049564	-0.1791	-0.0105466	2270.t00144; MAL6P1.171; PFF1245c	conserved protein, unknown function
PF3D7_0625800	-0.1591	-0.099362	-0.103	-0.0814144	0.07849	-0.0522106	0.04384	-0.0610827	-0.03495	-0.0092501	-0.08932	-0.0974518	2270.t00145; MAL6P1.170; PFF1250w	conserved Plasmodium protein, unknown function
PF3D7_0625900	0.0571	0.0145942	-0.1071	-0.0761772	0.05993	-0.0228036	0.009453	-0.104933	-0.03766	-0.095912	-0.1658	-0.0666444	2270.t00146; MAL6P1.169; PFF1255w	conserved Plasmodium protein, unknown function
PF3D7_0626000	-0.2528	0.012761	-0.3152	0.097495	0.2154	0.0821595	0.2536	0.0659709	-0.07793	0.0832324	-0.05331	-0.0391591	2270.t00147; MAL6P1.168; PFF1260c	conserved Plasmodium protein, unknown function
PF3D7_0626100	-0.2055	0.0338972	-0.2563	-0.220866	0.1983	0.0376321	0.2128	-0.0078752	-0.08725	-0.0880012	-0.00585	0.0309901	2270.t00148; MAL6P1.167; PFF1265w	oxidoreductase, short-chain dehydrogenase family, putative
PF3D7_0626200	0.01939	0.0077871	-0.03163	0.0061356	0.07503	0.0024846	0.06696	0.0221234	0.06607	0.0497625	-0.0312	-0.00607076	2270.t00149; MAL6P1.166; PFF1270c	conserved Plasmodium protein, unknown function
PF3D7_0626300	0.1194	0.0519779	-0.3361	-0.139029	0.2499	-0.229668	0.1006	-0.154594	-0.1026	-0.0952167	-0.08292	-0.0482199	2270.t00150; MAL6P1.165; PFF1275c	3-oxoacyl-acyl-carrier protein synthase I/II
PF3D7_0626400	-0.06484	0.116749	-0.3588	-0.308748	0.2934	-0.259251	0.1238	-0.292562	-0.1172	-0.0229306	-0.06506	-0.0369625	2270.t00151; MAL6P1.164; PFF1280w	CRAL/TRIO domain-containing protein, putative
PF3D7_0626500	-0.1285	-0.0138503	-0.4208	0.0698167	0.07181	0.190313	0.1285	0.167622	0.04835	0.111119	0.0386	0.0868916	2270.t00152; MAL6P1.163; PFF1285w	conserved Plasmodium protein, unknown function
PF3D7_0626600	0.04983	0.0089672	-0.2737	-0.0271814	-0.009848	-0.0420694	-0.03029	-0.0311868	-0.2792	-0.0142748	-0.1339	0.010585	2270.t00153; MAL6P1.162; PFF1290c	conserved Plasmodium protein, unknown function
PF3D7_0626700	0.04223	0.063818	-0.2661	0.00544046	0.003488	-0.193907	-0.003446	-0.143481	-0.2925	-0.0723236	-0.1315	-0.0340834	2270.t00154; MAL6P1.161; PFF1295w	ATPase
PF3D7_0626800	-0.3583	0.232697	-0.2951	-0.152738	0.2875	-0.366588	0.1912	-0.194185	-0.1315	-0.0637877	-0.2912	-0.0890418	2270.t00155; MAL6P1.160; PFF1300w	pyruvate kinase
PF3D7_0626840	0.2328	0.019552	-0.1535	-0.0179918	-0.2425	-0.015918	-0.1267	-0.021672	-0.07574	0.00601256	-0.1159	-0.0044932	0	small nucleolar RNA snoR35
PF3D7_0626900	-0.1442	0.0439222	-0.01598	0.057604	0.1988	-0.0074133	0.2473	-0.0713758	0.02284	0.0267304	-0.03927	-0.0035956	2270.t00156; MAL6P1.159; PFF1305w	ribosomal protein L46, mitochondrial, putative
PF3D7_0627000	-0.129	-0.0169578	0.005063	-0.0145638	0.1291	0.0080506	0.1377	0.0166022	0.05004	-0.0133404	0.001666	0.0050578	2270.t00157; MAL6P1.158; PFF1310c	conserved Plasmodium protein, unknown function
PF3D7_0627100	0.02258	0.123187	-0.06866	0.032453	0.2417	0.006663	0.3244	-0.0807279	0.07551	-0.00636282	0.08701	0.0184172	2270.t00158; MAL6P1.157; PFF1315w	ankyrin-repeat protein, putative
PF3D7_0627200	-0.14	-0.0565962	-0.1967	-0.103193	0.1205	0.0509354	0.03355	0.0057472	-0.08371	-0.0318571	-0.1267	-0.0674585	2270.t00159; MAL6P1.156; PFF1320c	myosin light chain, putative
PF3D7_0627300	0.09336	0.0893316	-0.07131	-0.0105702	-0.1744	-0.124387	-0.1654	-0.119129	-0.08926	-0.0468944	-0.0871	-0.0272907	2270.t00160; MAL6P1.155; PFF1325c	E3 ubiquitin-protein ligase RNF5, putative
PF3D7_0627400	-0.1898	0.0067612	-0.2433	-0.011595	0.02997	-0.0521726	-0.1021	-0.0579818	-0.1415	-0.047754	-0.04511	0.00948198	2270.t00161; MAL6P1.154; PFF1330c	mitochondrial import inner membrane translocase subunit TIM22, putative
PF3D7_0627500	-0.01324	0.0509494	-0.4506	-0.179426	-0.2747	-0.212511	-0.267	-0.158469	-0.1154	-0.039421	-0.03026	-0.0034569	2270.t00162; MAL6P1.153; PFF1335c	protein DJ-1
PF3D7_0627600	-0.1173	0.0484196	-0.4024	0.0557007	0.1927	-0.0551038	-0.05802	-0.0145277	-0.1376	0.0579161	-0.032	0.0231896	2270.t00163; MAL6P1.152; PFF1340w	conserved Plasmodium protein, unknown function
PF3D7_0627700	-0.4582	0.0789757	-0.5968	0.0500426	0.5441	-0.319866	0.3908	-0.247061	-0.05294	-0.0268258	-0.04236	-0.0866264	2270.t00164; MAL6P1.151; PFF1345w	transportin
PF3D7_0627800	-0.4816	0.0690303	-0.5026	-0.128833	0.3849	-0.325983	0.2226	-0.275525	-0.1745	-0.01864	-0.1021	-0.0972716	2270.t00165; MAL6P1.150; PFF1350c	acetyl-CoA synthetase, putative
PF3D7_0627900	-0.3254	0.0650561	-0.3099	-0.0499511	0.3524	-0.105118	0.2266	-0.107658	-0.1199	-0.0399302	-0.1058	-0.0364917	2270.t00166; MAL6P1.149; PFF1355w	ribonuclease P protein subunit p29, putative
PF3D7_0628000	0.1457	0.0313261	-0.1894	-0.0356986	-0.09845	-0.113736	-0.151	-0.07564	0.02596	-0.0472271	-0.02066	-0.048472	2270.t00167; MAL6P1.148; PFF1360w	6-pyruvoyltetrahydropterin synthase
PF3D7_0628100	-0.103	0.0674338	-0.326	-0.129401	0.262	-0.264666	0.1586	-0.233283	0.1516	0.0213439	0.1283	0.0436597	2270.t00168; MAL6P1.147; PFF1365c	HECT-domain (ubiquitin-transferase), putative
PF3D7_0628200	-0.4541	-0.0821209	-0.1524	0.0276744	0.4383	-0.0553608	0.3352	-0.11286	-0.266	0.0245538	-0.1686	-0.0196642	2270.t00170; MAL6P1.146; PFF1370w	eukaryotic translation initiation factor 2-alpha kinase
PF3D7_0628300	-0.4471	0.0754254	-0.3233	-0.306494	0.4057	-0.034191	0.3309	0.0286372	-0.09934	-0.0385698	-0.01291	0.0658136	2270.t00171; MAL6P1.145; PFF1375c	choline/ethanolaminephosphotransferase, putative
PF3D7_0628400	-0.3263	-0.0436606	-0.1536	-0.081123	0.1975	-0.0472695	0.169	-0.072598	-0.04792	-0.134251	-0.09036	-0.0377119	MAL6P1.144; PFF1377w	protease, putative
PF3D7_0628500	0.005417	0.0205057	-0.1423	0.0214497	0.0278	-0.0241881	0.03607	-0.024907	-0.08818	-0.0155633	-0.05232	-0.0371033	2270.t00173; MAL6P1.143; PFF1380c	conserved Plasmodium protein, unknown function
PF3D7_0628600	-0.1286	-0.0062248	-0.2041	-0.102084	0.1493	-0.0634404	-0.02113	-0.0236359	-0.139	0.0199346	-0.08193	-0.117789	2270.t00174; MAL6P1.142; PFF1385c	DNA methyltransferase 1-associated protein 1, putative
PF3D7_0628700	-0.1335	-0.048428	-0.1712	-0.0861963	0.1591	-0.0508902	-0.02595	-0.0957518	-0.1562	-0.0228412	-0.08774	0.022071	2270.t00175; MAL6P1.141; PFF1390w	conserved Plasmodium protein, unknown function
PF3D7_0628800	-0.0147	-0.0203983	-0.06391	-0.363144	0.1819	-0.240732	0.03694	-0.213803	-0.1535	-0.105855	-0.0909	-0.137438	2270.t00176; MAL6P1.140; PFF1395c	glutamyl-tRNA(Gln) amidotransferase subunit B
PF3D7_0628900	-0.005664	-0.0846274	-0.3685	-0.0570223	0.05445	-0.0608883	-0.1499	-0.0834962	-0.1797	0.0175656	-0.1122	-0.0795727	2270.t00177; MAL6P1.139; PFF1400w	RAP protein, putative
PF3D7_0629000	-0.0693	-0.00829238	-0.286	0.0033471	-0.03932	-0.0722074	-0.03464	-0.034238	-0.04153	0.0151136	-0.1067	-0.0219764	2270.t00178; MAL6P1.138; PFF1405c	glucosamine 6-phosphate N-acetyltransferase
PF3D7_0629100	-0.1934	0.11316	-0.3584	0.0284864	0.1969	-0.259616	-0.0836	-0.281216	0.04655	-0.0104347	-0.04717	-0.0769354	2270.t00179; MAL6P1.137; PFF1410c	nicotinate phosphoribosyltransferase, putative
PF3D7_0629200	0.117	0.0840088	-0.06263	-0.00397272	-0.2222	-0.141786	-0.2157	-0.13379	-0.01821	-0.0414104	-0.09777	-0.0286454	2270.t00180; MAL6P1.136; PFF1415c	DnaJ protein, putative
PF3D7_0629300	-0.2127	0.21366	-0.3303	-0.688597	0.3885	-0.562109	0.396	-0.414716	-0.004582	-0.0550658	-0.06702	-0.0932643	2270.t00181; MAL6P1.135; PFF1420w	phospholipase, putative
PF3D7_0629400	-0.05503	-0.0147169	-0.3228	-0.134321	0.1579	-0.146561	0.103	-0.089841	0.00885	0.134329	-0.05091	0.00352812	2270.t00182; MAL6P1.134; PFF1425w	polyadenylate-binding protein 3, putative
PF3D7_0629500	-0.2741	0.0157317	-0.3316	-0.0407876	0.2382	-0.115805	0.2064	-0.106323	-0.04692	-0.098443	-0.03468	0.037319	2270.t00183; MAL6P1.133; PFF1430c	amino acid transporter AAT1
PF3D7_0629600	-0.3622	0.033419	-0.2	-0.0170996	0.2612	0.0553652	0.2879	-0.0004646	-0.05919	0.0365228	-0.05276	0.0027856	2270.t00449; MAL6P1.132; PFF1435w	RNA-binding protein, putative
PF3D7_0629700	-0.2182	0.0983057	-0.3808	0.0492389	0.3495	-0.0254329	0.2585	-0.167776	-0.02987	0.120533	-0.135	0.0108279	2270.t00184; MAL6P1.131; PFF1440w	SET domain protein, putative
PF3D7_0629800	-0.1828	-0.0162325	-0.003944	0.0337669	0.4893	-0.139996	0.44	-0.134441	-0.05533	-0.0149167	-0.1965	0.0168598	2270.t00185; MAL6P1.130; PFF1445c	cullin-like protein, putative
PF3D7_0629900	-0.1855	0.00329876	-0.2817	-0.131006	0.3375	-0.0170076	0.1778	-0.0176092	-0.001098	-0.0027902	-0.1105	-0.0153422	2270.t00186; MAL6P1.129; PFF1450w	sec14-like cytosolic factor or phosphatidylinositol/phosphatidylcholine transfer protein, putative
PF3D7_0630000	-0.1853	0.0398937	-0.2781	-0.0861048	0.1973	0.0108878	0.03246	-0.0350098	-0.03352	0.014069	0.0812	0.0398439	2270.t00188; MAL6P1.128; PFF1455c	CPW-WPC family protein
PF3D7_0630100	0.02108	0.0421998	-0.5725	-0.0189495	0.2239	-0.0454463	-0.03853	-0.0964898	-0.03624	-0.00206106	-0.08339	-0.0230876	2270.t00189; MAL6P1.127; PFF1460c	alpha/beta hydrolase, putative
PF3D7_0630200	-0.1157	0.0127189	-0.6278	-0.0778805	0.2265	0.0268751	0.07734	-0.059758	-0.08053	0.00926536	-0.1403	0.0265251	2270.t00190; MAL6P1.126; PFF1465w	secreted ookinete protein, putative
PF3D7_0630300	-0.2202	0.0315946	-0.2148	-0.0690102	0.395	-0.183848	0.2592	-0.257818	0.029	0.0237559	-0.05011	-0.0947393	2270.t00191; MAL6P1.125; PFF1470c	DNA polymerase epsilon catalytic subunit A, putative
PF3D7_0630400	0.2362	0.115437	-0.01714	0.00553824	0.08433	0.0396366	0.07265	0.0338663	-0.01295	-0.0153146	0.009679	0.042001	2270.t00193; MAL6P1.124; PFF1475c	conserved Plasmodium protein, unknown function
PF3D7_0630500	-0.172	0.0261636	-0.2229	-0.0014616	0.09692	-0.0873444	0.07969	-0.153745	-0.0144	-0.0174255	-0.1488	-0.0487571	2270.t00194; MAL6P1.123; PFF1480w	ribosome biogenesis protein YTM1, putative
PF3D7_0630600	-0.2458	0.0771161	-0.3809	-0.186689	0.2321	-0.231052	0.1877	-0.264039	-0.0283	-0.00209024	-0.1919	-0.11327	2270.t00195; MAL6P1.122; PFF1485w	conserved protein, unknown function
PF3D7_0630700	-0.2035	0.0989514	-0.1778	0.120735	0.156	-0.0391659	0.04003	-0.0429093	-0.123	0.0275362	-0.01584	0.0327965	2270.t00196; MAL6P1.121; PFF1490w	bifunctional methylenetetrahydrofolate dehydrogenase/cyclohydrolase, putative
PF3D7_0630800	0.1282	0.00878194	-0.02333	-0.0321457	0.2556	0.0409814	0.1244	-0.0116472	-0.03388	-0.00976974	-0.02013	0.0420342	2270.t00197; MAL6P1.120; PFF1495w	TPH domain-containing protein, putative
PF3D7_0630900	-0.2663	0.201406	-0.3685	-0.0741784	0.3158	-0.20591	0.1624	-0.243038	-0.138	0.0422888	-0.1892	-0.00995926	2270.t00198; MAL6P1.119; PFF1500c	ATP-dependent RNA helicase HAS1
PF3D7_0631000	-0.06185	0.0273508	-0.4222	0.044073	0.07268	-0.000148	0.05258	-0.0266972	0.0438	0.0058728	0.02518	0.0364696	2270.t00199; MAL6P1.117; PFF1505w	tetratricopeptide repeat protein, putative
PF3D7_0631100	-0.006067	0.00806804	-0.0407	-0.0810746	0.01811	-0.0326838	0.02724	-0.0319593	0.06851	0.037795	0.05596	-0.0191167	PFF1510w	Plasmodium exported protein (PHISTb), unknown function
PF3D7_0631200	0.02587	0.095607	-0.3219	-0.113831	0.1566	-0.128702	0.02618	-0.152373	0.08324	0.117246	0.1244	0.0726946	2270.t00305; 2270.t00307; MAL6P1.17; MAL6P1.18; PFF1515c	erythrocyte membrane protein 1 (PfEMP1), pseudogene
PF3D7_0631300	0.02587	0	-0.3219	0	0.1566	0	0.02618	0	0.08324	0	0.1244	0	2270.t00308; MAL6P1.16; PFF1520w	exported protein family 1
PF3D7_0631400	0.01509	0.055277	-0.3415	-0.0255486	0.1451	0.0134213	0.1569	0.0286688	0.1967	0.0345515	0.1984	0.0557324	2270.t00309; MAL6P1.15; PFF1525c	Pfmc-2TM Maurer's cleft two transmembrane protein
PF3D7_0631500	0.04249	0.0363542	-0.07302	-0.0251332	0.00315	-0.0031154	-0.01441	-0.029898	0.09134	0.0376196	0.03858	0.011376	2270.t00310; MAL6P1.14; PFF1530c	exported protein family 3
PF3D7_0631600	-0.04169	-0.062746	-0.1696	-0.093318	0.0501	0.0537362	0.03511	0.01358	0.1243	0.005394	0.01222	0.0072958	2270.t00311; MAL6P1.13; PFF1535w	exported protein family 4
PF3D7_0631700	-0.01095	0	-0.08502	0	0.007895	0	0.003615	0	0.001676	0	0.02907	0	2270.t00312; MAL6P1.12; PFF1540w	rifin, pseudogene
PF3D7_0631800	-0.03031	0.0943386	-0.07485	-0.0878496	0.08581	-0.109683	0.04154	0.0160482	0.05606	0.0241093	0.08317	0.0810756	2270.t00313; MAL6P1.11; PFF1545w	rifin
PF3D7_0631900	-0.1146	0.0784622	0.2705	-0.0531082	0.5055	-0.0658508	0.4904	0.004188	0.2185	0.0352826	0.1542	0.0829352	2270.t00314; MAL6P1.10; PFF1550w	stevor
PF3D7_0632000	0.003754	0.1114	0.1324	-0.10832	0.4214	-0.0887528	0.4321	-0.029387	0.2646	0.0343666	0.2871	0.100989	2270.t00315; MAL6P1.9; PFF1555w	rifin
PF3D7_0632100	0.0702	0.0421206	-0.07827	-0.0469696	-0.07524	-0.0451404	-0.02681	-0.0160819	0.1259	0.0755166	0.192	0.115226	2270.t00316; MAL6P1.8; PFF1560c	rifin
PF3D7_0632200	0.02316	0.0599704	-0.2482	-0.128203	-0.1128	-0.0707167	0.1109	0.0265312	0.1003	0.0354642	0.276	0.132422	2270.t00317; MAL6P1.7; PFF1565c	rifin
PF3D7_0632300	0.1008	0.0389772	-0.06369	-0.133778	0.1932	-0.0882891	0.3198	-0.0371519	0.1138	0.0620748	0.1056	0.115834	2270.t00318; MAL6P1.6; PFF1570w	rifin
PF3D7_0632400	-0.01356	0.104665	-0.1107	-0.158487	0.403	-0.162532	0.3661	-0.0609722	0.2613	0.00369064	0.2839	0.0637758	2270.t00319; MAL6P1.5; PFF1575w	rifin
PF3D7_0632500	-0.03111	0.230203	-0.2336	-0.258134	0.4472	-0.501157	0.3513	-0.204406	0.08956	-0.00821226	0.1236	0.147113	2270.t00320; MAL6P1.4; PFF1580c	erythrocyte membrane protein 1, PfEMP1
PF3D7_0632600	-0.02732	0.0184789	-0.2378	-0.195555	0.4449	-0.153237	0.3565	-0.0438086	0.09185	0.0943958	0.1296	0.101578	2270.t00321; MAL6P1.3; PFF1585w	rifin, pseudogene
PF3D7_0632700	-0.01769	0.034748	-0.3288	-0.201698	0.1879	-0.135265	0.0455	-0.0447224	0.1485	0.0218252	0.1988	0.100306	2270.t00322; MAL6P1.2; PFF1590w	rifin
PF3D7_0632800	-0.05352	0.26755	-5.7e-05	-0.293034	0.1399	-0.386084	0.1576	-0.0518028	0.04783	0.0144821	0.07344	0.172445	2270.t00323; MAL6P1.1; PFF1595c	erythrocyte membrane protein 1, PfEMP1
PF3D7_0700100	0.03106	0.228343	-0.2159	-0.250208	0.1413	-0.384342	0.2452	-0.0020619	0.1291	0.0615384	0.1234	0.24427	MAL8P1.220	erythrocyte membrane protein 1, PfEMP1
PF3D7_0700200	0.001948	0.139582	-0.1849	0.0130178	0.4017	-0.0566489	0.3939	-0.00237786	0.2193	0.0784152	0.2241	0.0774616	MAL8P1.219	rifin
PF3D7_0700300	0.03161	0.0092774	0.06344	0.0222796	0.1069	0.0073648	0.1289	0.0132318	0.0743	0.0335948	0.08631	0.0269202	MAL8P1.218	rifin
PF3D7_0700400	0.127	0.0580304	0.05254	0.0168102	0.02033	-0.0465296	0.1117	0.00153166	0.1369	0.0560478	0.2184	0.0797572	MAL8P1.217	stevor
PF3D7_0700500	0.1248	0.0713572	0.06247	-0.0037762	0.01982	-0.0573078	0.1786	0.0440354	0.1671	0.0582407	0.1615	0.0678744	MAL8P1.216	rifin
PF3D7_0700600	-0.06066	-0.0292238	-0.04992	-0.0329303	0.166	0.0659096	0.2149	0.08372	0.09859	0.0495868	0.1406	0.075947	MAL8P1.215	Plasmodium exported protein, unknown function, pseudogene
PF3D7_0700700	0.007647	0.0359738	0.1655	0.00288966	0.2472	0.051606	0.2888	0.073038	0.1664	0.100817	0.128	0.0905292	MAL8P1.214	stevor, pseudogene
PF3D7_0700800	-0.08123	0.0369763	-0.02207	0.12698	0.3222	0.0674874	0.2469	0.0473817	0.08283	0.0477431	0.1744	0.0809968	MAL8P1.213	Pfmc-2TM Maurer's cleft two transmembrane protein
PF3D7_0700900	0.02232	0.0182409	0.0243	0.0394493	0.2216	0.109263	0.1511	0.0715336	0.03593	0.0267059	0.05143	0.0402305	MAL8P1.212	exported protein family 1, pseudogene
PF3D7_0701000	-0.01149	0.008118	-0.03367	-0.00347138	0.09377	0.0156402	0.06653	0.024064	0.008986	0.023044	-0.005373	0.02353	MAL8P1.209; MAL8P1.211	erythrocyte membrane protein 1 (PfEMP1), pseudogene
PF3D7_0701100	0.2642	0.155204	0.01913	0.0105603	-0.2208	-0.130786	-0.0653	-0.0490348	0.1225	0.0711502	0.1506	0.093724	0	rifin
PF3D7_0701200	0.05356	0.0187627	-0.1105	-0.0626732	0.02503	-0.025847	0.04444	-0.008293	0.07389	0.0457288	0.1372	0.085779	0	rifin, pseudogene
PF3D7_0701300	0	0	0	0	0	0	0	0	0	0	0	0	MAL7P1.200	rifin, pseudogene
PF3D7_0701400	-0.02132	-0.00889	-0.288	-0.12462	-0.006799	-0.0021978	0.05794	0.0164928	-0.03999	-0.023369	0.1194	0.0681631	MAL7P1.3	exported protein family 4, pseudogene
PF3D7_0701500	-0.1005	0	-0.2752	0	0.04025	0	0.12	0.02902	0.04521	-0.0063798	0.1784	-0.034232	MAL7P1.4	exported protein family 3
PF3D7_0701600	-0.2194	0.0490902	-0.749	0.0544023	0.275	0.10836	0.3046	0.116414	-0.01469	0.0944326	0.07186	0.1262	MAL7P1.5	Pfmc-2TM Maurer's cleft two transmembrane protein
PF3D7_0701700	0.07457	0.054688	-0.0241	0.0067802	0.1008	-0.0151124	0.1552	0.0146594	-0.05109	0.0058086	-0.03638	0.00306278	1868.m00022; PF07_0002	exported protein family 1
PF3D7_0701800	0.07556	0.0657122	-0.0362	-0.0357465	0.08833	-0.0212788	0.2429	0.0760082	0.1574	0.0577896	0.2315	0.0763378	PF07_0003	rifin
PF3D7_0701900	-0.3426	0.127117	0.08085	-0.103473	0.6154	-0.0494535	0.5141	0.050095	9.7e-05	0.107045	0.02425	0.161377	PF07_0004	Plasmodium exported protein, unknown function
PF3D7_0702000	-0.4297	0.00665244	-0.007061	-0.0904075	0.6643	-0.0172462	0.5737	-0.0101438	-0.07577	-0.0035559	-0.06653	0.0082722	MAL7P1.6	Plasmodium exported protein (hyp12), unknown function
PF3D7_0702100	-0.2032	0.0761633	-0.09011	-0.262526	0.2778	-0.198748	0.2564	-0.0619698	-0.04628	-0.0011094	-0.08477	0.00471952	MAL7P1.7	Plasmodium exported protein (PHISTb), unknown function, pseudogene
PF3D7_0702200	0.106	0.0536188	-0.1281	-0.0343732	-0.125	-0.113141	-0.07958	-0.0724581	-0.1474	-0.08867	-0.08809	-0.0587439	PF07_0005	lysophospholipase, putative
PF3D7_0702300	-0.2481	0.104589	-0.2061	-0.0172424	0.3448	0.0320211	0.2358	0.0458728	0.06034	0.165994	-0.00607	0.184436	PF07_0006	sporozoite threonine and asparagine-rich protein
PF3D7_0702400	-0.586	-0.0096714	-0.3174	-0.0839272	0.3991	-0.0233454	0.2909	-0.000508	-0.07021	0.0270605	-0.03479	-0.0111108	PF07_0007	small exported membrane protein 1
PF3D7_0702500	-0.07254	0.0118056	-0.3156	-0.0937634	-0.07415	-0.111596	-0.03088	-0.0780518	0.1574	0.0534044	0.1184	0.0287028	PF07_0008	Plasmodium exported protein, unknown function
PF3D7_0702600	-0.1782	0.0139736	-0.2341	0.00355	0.1852	0.0001852	0.1392	-0.002958	-0.01645	0.00627	-0.06076	-0.0158729	PF07_0009	chitinase, fragment
PF3D7_0702700	-0.2093	-0.006296	-0.2136	-0.00529	0.07826	-0.003046	0.05511	0.0001908	-0.1337	-0.008012	-0.1259	0.0022	MAL7_tRNA_Ala1; MAL7_tRNA_Ala1	tRNA Alanine
PF3D7_0702800	-0.23	0.0008408	-0.2986	-0.008882	0.2041	-0.0018144	0.1014	-0.002472	-0.05881	-0.00407	-0.08394	0.003438	MAL7_tRNA_Tyr1; MAL7_tRNA_Tyr1	tRNA Tyrosine
PF3D7_0702900	-0.0702	-0.0436578	-0.2627	-0.0897281	0.2006	0.0673302	0.07267	-0.0143883	-0.009418	-0.0169192	-0.03303	0.0087938	MAL7P1.10	centrin, putative
PF3D7_0703000	-0.0914	-0.0561193	-0.2723	0.0112029	0.2867	0.0388703	0.1699	0.0156533	0.07631	-0.0128718	-0.07567	0.0352507	PF07_0010	conserved Plasmodium protein, unknown function
PF3D7_0703100	-0.1179	7.36e-05	-0.2051	0.014104	0.221	-0.0089554	0.1541	-0.0151155	-0.009996	0.00649508	0.01517	-0.0047054	PF07_0011	cytosolic iron-sulfur assembly component 2, putative
PF3D7_0703200	-0.3765	0.147425	-0.4357	-0.047857	0.2043	-0.129054	0.0405	-0.0941139	-0.06185	0.0699464	0.1258	0.0264094	PF07_0012	conserved Plasmodium protein, unknown function
PF3D7_0703300	-0.3701	0.043268	-0.4438	-0.0150956	0.209	-0.0533396	0.05647	-0.068914	-0.04056	-0.0134848	0.1081	0.000835	MAL7P1.11	conserved Plasmodium protein, unknown function
PF3D7_0703400	-0.3368	0.124895	-0.3305	-0.0273526	0.2563	-0.0964979	0.1675	-0.120211	0.008349	-0.0289656	0.06027	-0.0642191	1837.m00005; PF07_0013	conserved Plasmodium protein, unknown function
PF3D7_0703500	-0.4825	0.0423515	-0.1383	-0.0222556	0.4485	-0.127846	0.4119	-0.0672185	-0.0535	0.058078	0.07934	0.0155303	MAL7P1.12; MAL7P1.166	erythrocyte membrane-associated antigen
PF3D7_0703600	-0.1917	-0.00039798	-0.152	-0.197005	0.1264	-0.00313714	0.1342	-0.0477747	-0.0117	-0.038551	0.009696	0.00987788	MAL7P1.13; MAL7P1.165	conserved protein, unknown function
PF3D7_0703700	-0.1463	0.0260652	-0.1383	-0.0157501	0.03329	-0.0447245	0.03599	-0.0664462	-0.07212	-0.0185471	-0.09993	-0.049273	MAL7P1.14	conserved protein, unknown function
PF3D7_0703800	-0.1067	0.0552164	-0.259	-0.208238	0.08907	-0.205076	0.08242	-0.187932	-0.08198	-0.0750494	-0.09499	-0.123334	PF07_0014	conserved Plasmodium protein, unknown function
PF3D7_0703900	-0.2511	0.126102	-0.09806	0.0911692	0.2543	0.119133	0.1717	0.0832232	-0.05334	0.102551	-0.02027	0.114155	MAL7P1.15	conserved Plasmodium membrane protein, unknown function
PF3D7_0704000	-0.05531	-0.0514924	-0.429	-0.111018	0.1861	-0.0609391	0.05619	-0.0944352	0.06021	-0.0571511	0.05327	-0.0454924	MAL7P1.16	conserved Plasmodium membrane protein, unknown function
PF3D7_0704100	0.07282	0.0743885	-0.3885	0.0733046	0.1048	0.0340022	0.188	0.0440202	-0.08607	-0.0269027	-0.04428	-0.0337154	MAL7P1.17	basal complex transmembrane protein 2
PF3D7_0704200	-0.2648	0.0702738	-0.5724	-0.0757388	0.1025	-0.242383	0.1298	-0.276814	-0.05435	-0.0362065	-0.07849	-0.0397931	PF07_0015	tRNA m5C-methyltransferase, putative
PF3D7_0704300	-0.09665	0.0504781	-0.09466	0.0663723	0.1514	-0.221612	0.09298	-0.238282	-0.02522	-0.0600014	-0.09186	-0.103151	PF07_0016	conserved Plasmodium membrane protein, unknown function
PF3D7_0704400	-0.291	0.044737	-0.3722	0.0224246	0.0805	-0.137786	0.2136	-0.35362	0.1845	0.0870979	0.1338	0.0102729	PF07_0017	phosphoinositide-binding protein, putative
PF3D7_0704500	-0.1122	-0.0206654	-0.2996	0.0567617	0.3145	0.044997	0.2743	0.00645226	-0.00145	-0.0291694	0.07932	0.0015362	MAL7P1.18	serine/threonine protein kinase, putative
PF3D7_0704600	-0.3827	-0.0026762	-0.2159	-0.121734	0.2388	-0.103805	0.3182	-0.0319785	0.03983	-0.0205184	-0.01619	-0.00604498	MAL7P1.19	HECT-type E3 ubiquitin ligase UT
PF3D7_0704700	-0.163	0.0963341	-0.09384	0.0394486	0.06253	-0.0252907	0.1031	-0.033165	0.002057	0.0185146	-0.1131	-0.00531706	PF07_0018	phosphopantetheine adenylyltransferase, putative
PF3D7_0704800	-0.101	0.141012	-0.2441	-0.15954	0.1303	-0.423536	0.102	-0.371773	0.00301	0.0943818	-0.03644	0.021787	PF07_0019	protein phosphatase PPM12, putative
PF3D7_0704900	0.02986	0.0376423	-0.09495	-0.0409701	-0.1644	-0.115739	-0.1726	-0.113454	0.06352	0.020264	0.06925	-0.0010238	MAL7P1.20	peptide chain release factor 2
PF3D7_0705000	-0.3331	-0.020269	-0.3544	-0.116768	0.2425	-0.105792	0.2255	-0.216979	0.0806	0.0274574	0.03278	-0.0344482	PF07_0020	mRNA cap guanine-N7 methyltransferase, putative
PF3D7_0705100	-0.2888	0.154869	-0.5321	-0.00318294	0.2636	-0.00785012	0.2675	-0.0739914	0.08579	0.0333424	0.01918	0.00288782	PF07_0021	conserved Plasmodium protein, unknown function
PF3D7_0705200	0.01513	-0.12046	-0.2613	0.00360918	0.1323	0.0407044	0.07048	-0.184762	-0.06571	0.0901026	-0.01688	-0.0277241	PF07_0022	conserved Plasmodium protein, unknown function
PF3D7_0705300	-0.112	0.114838	-0.4166	-0.045136	0.135	-0.241969	0.1271	-0.227722	-0.05804	0.0280272	-0.1042	-0.0634076	MAL7P1.21	origin recognition complex subunit 2
PF3D7_0705400	-0.06335	0.163591	-0.3184	-0.129183	0.2461	-0.472372	0.2732	-0.419533	0.147	-0.115023	-0.09196	-0.15162	PF07_0023	DNA replication licensing factor MCM7
PF3D7_0705500	-0.3752	0.129165	-0.456	0.126738	0.498	0.0017795	0.4493	-0.106096	-0.007821	0.149057	0.01432	0.15815	PF07_0024	inositol-phosphate phosphatase, putative
PF3D7_0705600	-0.1835	-0.0348466	-0.1668	-0.0200147	0.2289	-0.162973	0.1598	-0.192088	-0.003482	-0.0618255	0.06142	-0.0199393	MAL7P1.201	RNA helicase, putative
PF3D7_0705700	-0.3614	-0.0100496	-0.3124	-0.0692634	0.3265	-0.0036508	0.1559	-0.00817526	-0.1268	-0.0102266	-0.1103	-0.001324	MAL7P1.300	40S ribosomal protein S29, putative
PF3D7_0705800	-0.1534	-0.08836	-0.3394	-0.19806	-0.0395	-0.0233839	0.04425	0.0249644	-0.08754	-0.0516054	-0.004984	-0.0033874	MAL7P1.339	cysteine-rich secretory protein, putative
PF3D7_0705900	-0.287	-0.102579	-0.4219	-0.150561	0.09733	-0.0250495	0.05656	-0.00891056	0.01871	0.0165912	-0.02107	0.0104286	MAL7P1.340	ATP synthase subunit C, putative
PF3D7_0706000	-0.4258	-0.0346725	-0.4149	0.0044872	0.2968	-0.116202	0.318	-0.144775	-0.05797	-0.0413272	0.02247	-0.120476	MAL7P1.202	importin-7, putative
PF3D7_0706100	-0.1364	-0.0780334	-0.1908	-0.181929	0.207	-0.0456152	0.2107	0.0212766	0.001435	-0.0433776	0.07462	-0.0393209	MAL7P1.203	conserved Plasmodium protein, unknown function
PF3D7_0706200	-0.1324	-0.0181322	-0.2587	0.0209896	0.1791	0.0414331	0.1965	0.037908	4.2e-05	0.0291126	0.09474	-0.00697296	MAL7P1.203b	conserved protein, unknown function
PF3D7_0706300	-0.07591	0.0085895	-0.1045	-0.00137	0.212	-0.0124766	0.275	-0.0026242	0.1052	-0.0067034	0.02492	-0.0224024	MAL7P1.203a	conserved Plasmodium protein, unknown function
PF3D7_0706400	-0.5918	0.0162906	-0.3458	-0.023178	0.3342	-0.0202662	0.3342	-0.0148705	-0.2104	-0.0129948	-0.1877	-0.0069762	MAL7P1.320	60S ribosomal protein L37
PF3D7_0706500	-0.5162	-0.0182174	-0.4393	0.0714202	0.7224	-0.0290492	0.6843	-0.0601652	-0.1736	0.0494871	-0.02993	0.0790479	MAL7P1.204	conserved Plasmodium protein, unknown function
PF3D7_0706600	-0.1186	-0.0369488	-0.1796	0.0358606	0.3325	0.0734618	0.2194	0.009118	0.02576	0.0016604	0.1322	-0.0371279	MAL7P1.205	conserved Plasmodium protein, unknown function
PF3D7_0706700	-0.03938	0.0734315	-0.08206	0.0166522	0.05349	-0.196979	-0.05706	-0.17528	-0.009107	-0.0325856	-0.02162	0.0066562	MAL7P1.206; PF00_0002	DNA mismatch repair protein MSH2, putative
PF3D7_0706800	-0.05539	-0.008166	-0.4224	-0.015886	-0.2422	0.0009558	-0.1511	-0.0007992	-0.04469	-0.007006	-0.0208	-0.005876	MAL7_tRNA_Thr1; MAL7_tRNA_Thr1	tRNA Threonine
PF3D7_0706900	-0.4266	-0.008868	-0.2974	-0.009956	0.2156	0.003326	0.04498	-0.001187	-0.09943	-0.004544	-0.08526	-0.002384	MAL7_tRNA_His1; MAL7_tRNA_His1	tRNA Histidine
PF3D7_0707000	-0.441	-0.006278	-0.3245	-0.005544	0.3359	-0.0010674	0.2002	-0.004254	-0.1774	-0.0015662	-0.2289	0.003228	MAL7_tRNA_Lys1; MAL7_tRNA_Lys1	tRNA Lysine
PF3D7_0707100	0.0194	-0.002068	-0.4516	-0.006542	-0.1273	-0.01021	-0.1122	-0.007634	0.01954	-0.002328	-0.0369	-0.0011148	MAL7_tRNA_Lys2; MAL7_tRNA_Lys2	tRNA Lysine
PF3D7_0707200	-0.2415	0.0571524	-0.4836	0.0210677	0.2522	-0.036889	0.1668	-0.12554	0.004225	-0.0779891	-0.07198	-0.0784107	MAL7P1.207	conserved Plasmodium protein, unknown function
PF3D7_0707300	-0.171	0.0286335	-0.2922	-0.158777	0.3681	-0.314165	0.2937	-0.265573	0.02998	-0.012216	0.005773	-0.054967	MAL7P1.208	rhoptry-associated membrane antigen
PF3D7_0707400	-0.124	0.061833	-0.4385	-0.0662579	0.08675	-0.227787	0.1463	-0.29382	-0.06576	0.0778497	-0.03032	-0.026588	MAL7P1.209	AAA family ATPase, putative
PF3D7_0707420	-0.5617	-0.023694	-0.2954	-0.023528	0.241	-0.0004856	0.1678	-0.0138598	-0.03417	0.0276184	-0.07657	0.0048828	0	nucleolar RNA snoR36
PF3D7_0707500	-0.1386	0.00650676	-0.2549	0.0300442	0.09467	0.143291	0.1548	0.0611793	-0.01466	0.142481	0.02233	0.0494524	MAL7P1.22	conserved Plasmodium protein, unknown function
PF3D7_0707600	-0.1702	-0.006312	-0.7527	-0.0307003	0.2605	-0.06156	0.3152	-0.0591816	-0.1124	0.003616	-0.05151	-0.0231816	PF07_0025	mediator of RNA polymerase II transcription subunit 10, putative
PF3D7_0707700	-0.1684	0.078522	-0.2123	-0.348097	0.01199	-0.140929	-0.00144	-0.190286	-0.03419	0.0652631	0.0419	-0.0356139	PF07_0026	E3 ubiquitin-protein ligase, putative
PF3D7_0707800	-0.3488	-0.0370823	-0.5994	-0.115439	0.2179	-0.122079	0.1424	-0.121064	-0.03199	-0.0563903	-0.09817	-0.10995	MAL7P1.23	RAP protein, putative
PF3D7_0707900	-0.1012	-0.0222809	-0.5017	-0.102298	-0.08144	-0.143926	-0.177	-0.14819	-0.04264	0.0008572	-0.08804	-0.022699	MAL7P1.24	ribosomal protein S8e, putative
PF3D7_0708000	-0.215	0.0646945	-0.3474	-0.0455143	0.1342	-0.267465	0.1441	-0.300905	-0.2036	0.0561554	-0.1002	-0.0331855	MAL7P1.25	cytoskeleton associated protein, putative
PF3D7_0708100	0.01866	0.038458	-0.4572	-0.0104576	-0.07561	-0.0062078	-0.02604	-0.0008065	-0.1508	-0.0133817	-0.1308	-0.000567	PF07_0027	DNA-directed RNA polymerases I, II, and III subunit RPABC5, putative
PF3D7_0708200	0.07358	0.117462	-0.3448	-0.146167	-0.05156	-0.209212	-0.001063	-0.131676	-0.05041	-0.00803372	-0.1485	-0.133607	PF07_0028	conserved Plasmodium protein, unknown function
PF3D7_0708300	-0.3706	0.0204067	-0.6604	-0.216356	0.3575	-0.0996594	0.2338	-0.04192	-0.01782	-0.0306814	-0.2583	-0.0583602	MAL7P1.26	EKC/KEOPS complex subunit BUD32
PF3D7_0708400	0.2056	0.0813352	-0.2126	-0.204197	-0.5064	-0.369297	-0.4995	-0.383645	-0.1231	0.00642522	-0.1163	-0.0601322	PF07_0029	heat shock protein 90
PF3D7_0708500	-0.2524	0.0110493	-0.2753	-0.234523	0.2053	-0.323364	0.1713	-0.258047	-0.06992	-0.0697236	-0.1171	-0.0552933	PF07_0030	heat shock protein 86 family protein
PF3D7_0708600	-0.09791	-0.0576976	-0.1431	-0.05003	0.04096	-0.0251215	-0.0211	-0.039102	-0.04766	-0.0208297	0.0381	0.0244982	PF07_0031	inner membrane complex protein 1d, putative
PF3D7_0708700	-0.09173	0.021438	-0.2218	-0.0429599	-0.2469	-0.205194	-0.1202	-0.151329	-0.1916	-0.04717	-0.07993	-0.031206	PF07_0032	Cg8 protein
PF3D7_0708800	-0.467	0.0423307	-0.4273	-0.205233	0.3696	-0.429145	0.2702	-0.293141	-0.09272	-0.0339878	-0.1265	-0.0857468	PF07_0033	heat shock protein 110
PF3D7_0708900	-0.125	-0.0565742	-0.2038	-0.049645	0.01063	-0.063471	-0.03594	-0.066543	0.007611	0.0300685	-0.03911	-0.0126645	PF07_0034	protein SCO1, putative
PF3D7_0709000	-0.2994	-0.0679448	-0.1831	-0.269351	0.3599	-0.0477933	0.2259	-0.0205125	-0.09179	-0.0019156	-0.09876	-0.0311284	MAL7P1.27	chloroquine resistance transporter
PF3D7_0709050	-0.1255	-0.0566098	-0.4072	-0.0965795	0.1399	-0.0163232	0.1131	-0.0185896	-0.1979	-0.0777548	0.01755	0.031229	0	small nucleolar RNA
PF3D7_0709100	-0.1691	0.0272455	-0.4218	-0.33061	0.192	-0.203387	0.1408	-0.182379	-0.2256	-0.107749	0.01786	-0.0669386	PF07_0035	Cg1 protein
PF3D7_0709200	0.08884	0.0349778	-0.2619	-0.0493764	-0.1627	-0.031566	-0.2456	-0.0804434	0.05236	0.003305	0.1116	0.0336161	PF07_0036	glutaredoxin-like protein
PF3D7_0709300	-0.2217	0.140002	-0.4957	-0.0734508	0.2088	-0.154693	0.1542	-0.283926	-0.3095	-0.0907785	-0.242	-0.0711382	PF07_0037	Cg2 protein
PF3D7_0709400	-0.2842	0.0440494	-0.5065	0.0345856	0.1396	-0.137519	0.1947	-0.108549	0.0692	0.0189819	0.04474	-0.0705282	PF07_0038	Cg7 protein
PF3D7_0709500	-0.2866	0.00376364	-0.5172	-0.0544022	0.1381	0.0026395	0.1947	-0.040329	0.07164	-0.0122212	0.04059	-0.00421868	PF07_0039	nucleic acid-binding protein, putative
PF3D7_0709600	-0.1798	0.106717	-0.3215	-0.133882	0.06643	-0.260016	-0.2087	-0.220361	-0.1267	0.0443031	-0.1228	-0.0462971	MAL7P1.28	ribonucleases P/MRP protein subunit POP1, putative
PF3D7_0709700	0.1428	0.0741386	-0.2638	-0.0841632	-0.3768	-0.219452	-0.2993	-0.176998	-0.1099	-0.0218152	-0.02062	-0.002091	PF07_0040	prodrug activation and resistance esterase
PF3D7_0709800	-0.228	0.0065356	-0.05781	0.0065082	0.275	-0.001799	0.3109	-0.0059716	-0.02023	-0.023674	0.05948	0.0007234	MAL7P1.29a; MALP1.29a	conserved protein, unknown function
PF3D7_0709900	-0.07298	-0.0178163	-0.3382	0.0397103	0.02895	-0.103798	0.1967	-0.133066	0.05122	0.0171893	0.04439	-0.00436292	MAL7P1.29	conserved protein, unknown function
PF3D7_0710000	-0.1371	0.0150289	-0.2457	0.0566922	0.2311	0.0190223	0.2901	0.0176538	-0.1614	0.192899	-0.1008	0.0356467	MAL7P1.30	conserved Plasmodium protein, unknown function
PF3D7_0710100	-0.1203	0.018119	-0.245	-0.0470521	0.2174	-0.0893861	0.2826	-0.0814414	-0.1653	0.0381786	-0.1203	-0.0358468	PF07_0041	conserved protein, unknown function
PF3D7_0710200	-0.07935	0.0187689	-0.0968	0.042572	0.1433	0.0807418	0.1905	0.0235863	0.04919	0.0664758	-0.05233	0.0600494	PF07_0042	conserved Plasmodium protein, unknown function
PF3D7_0710300	0.0226	0.00376098	-0.2817	-0.11986	0.02479	-0.0310589	-0.03414	-0.0245386	0.1015	0.0370126	0.1596	0.0766283	MAL7P1.31	conserved protein, unknown function
PF3D7_0710400	-0.125	0.00904642	-0.3092	-0.0658772	0.1611	-0.0650811	0.04284	-0.0340686	-0.0665	0.0429667	0.07903	0.0195316	MAL7P1.32	DNA repair protein RAD14, putative
PF3D7_0710500	0.1428	0.0961558	-0.2557	-0.129127	0.03382	0.0046244	0.004908	-0.0113092	0.01873	0.0158866	0.1262	0.069909	MAL7P1.33	conserved protein, unknown function
PF3D7_0710600	-0.174	0.00209816	-0.3592	-0.109086	0.2453	-0.0379163	0.2733	-0.0189236	-0.02608	0.011396	0.02536	0.0111456	PF07_0043	60S ribosomal protein L34
PF3D7_0710700	-0.295	0.000867	-0.217	-0.0333686	0.2377	-0.014624	0.1346	-0.0253032	-0.1812	-0.0248532	0.0242	-0.0127388	PF07_0044	conserved Plasmodium protein, unknown function
PF3D7_0710800	0.04779	0.000576	-0.1396	-0.0177597	-0.1655	-0.101565	-0.1016	-0.0518336	-0.07901	-0.0250308	-0.007441	-0.00318378	PF07_0045	protein transport protein USE1, putative
PF3D7_0710900	0.07452	0.0425516	-0.2661	0.031106	-0.08938	-0.0858465	0.01681	-0.0862208	-0.1103	0.00867162	-0.05826	-0.0107391	PF07_0046	50S ribosomal protein L1, mitochondrial, putative
PF3D7_0711000	-0.1362	0.127919	-0.3108	-0.0122622	0.2652	-0.235401	0.1647	-0.282939	0.002137	0.0210832	-0.08984	-0.0104771	PF07_0047	AAA family ATPase, CDC48 subfamily
PF3D7_0711100	-0.1073	-0.00122624	-0.05411	0.0307844	0.07699	-0.0503612	0.01772	-0.0448365	-0.08267	-0.0151812	-0.261	-0.0365422	MAL7P1.34	conserved protein, unknown function
PF3D7_0711200	-0.5363	0.0512324	-0.1614	0.145064	0.6135	0.0753032	0.4206	0.0397524	-0.01631	0.0489682	-0.195	-0.0035132	MAL7P1.35	conserved Plasmodium protein, unknown function
PF3D7_0711300	-0.1696	0.0119214	-0.481	0.0219034	0.1254	-0.0624578	0.04436	-0.0182284	-0.001535	0.0176282	-0.1112	0.0006082	MAL7P1.36	conserved Plasmodium protein, unknown function
PF3D7_0711400	-0.04742	0.0732002	-0.2262	-0.167359	0.2609	-0.216126	0.2288	-0.218533	0.1142	-0.0122366	-0.002905	-0.0375398	MAL7P1.37	histone deacetylase complex subunit SAP18, putative
PF3D7_0711500	-0.1078	0.102932	-0.3273	0.0839362	0.2748	-0.123468	0.1877	-0.0918276	-0.06505	0.0557484	-0.1236	0.0954774	MAL7P1.38	regulator of chromosome condensation, putative
PF3D7_0711600	-0.03109	-0.0024499	0.04218	-0.032954	0.2989	-0.0021638	0.3171	0.0028204	0.1182	0.00175	0.1641	0.01587	PF3D7_07_RUF6_1; PF3D7_07_RUF6_1.1	Plasmodium RNA of unknown function RUF6
PF3D7_0711700	-0.06253	0.147779	-0.3122	-0.41044	0.02705	-0.520131	0.09623	-0.10891	0.05069	0.0179858	0.1116	0.206551	PF07_0048	erythrocyte membrane protein 1, PfEMP1
PF3D7_0711800	-0.02737	0.009518	0.01423	-0.019424	0.1254	0.001146	0.2642	0.0093254	0.05024	0.018392	0.1975	0.018936	PF3D_07_RUF6_2; PF3D_07_RUF6_2.1	Plasmodium RNA of unknown function RUF6
PF3D7_0711900	0.08582	0.0497551	-0.04587	-0.0419758	-0.03076	-0.0424666	0.04298	0.0105673	0.09953	0.0373547	0.2128	0.107653	MAL7P1.43	rifin, pseudogene
PF3D7_0712000	0.03659	0.316897	-0.07386	-0.283037	0.1882	-0.439788	0.1857	-0.182971	0.1363	-0.0107415	0.1651	0.234198	PF07_0049	erythrocyte membrane protein 1, PfEMP1
PF3D7_0712100	-0.04036	0.01193	-0.08364	-0.014174	0.2999	-0.0053989	0.2965	0.013228	0.0745	0.016488	0.1861	0.016534	PF3D7_07_RUF6_12; PF3D7_07_RUF6_12.1	Plasmodium RNA of unknown function RUF6
PF3D7_0712200	0.2068	0.092938	0.02099	-0.0585924	-0.03252	-0.0467152	0.1836	0.0632202	0.06455	0.023723	0.1087	0.0533605	MAL7P1.47	rifin, pseudogene
PF3D7_0712300	-0.0676	0.157311	-0.1896	-0.308826	0.5586	-0.522484	0.4975	-0.179357	0.1857	0.0287578	0.2248	0.187848	MAL7P1.50	erythrocyte membrane protein 1, PfEMP1
PF3D7_0712400	-0.1574	0.169702	-0.1721	-0.144089	0.5446	-0.423897	0.4712	-0.21711	0.223	0.081618	0.1426	0.176203	PF07_0050	erythrocyte membrane protein 1, PfEMP1
PF3D7_0712500	0.1453	0.112393	-0.07639	-0.0389666	-0.06389	-0.0903766	0.07681	0.0109057	0.2097	0.071935	0.2313	0.0983224	MAL7P1.52	rifin, pseudogene
PF3D7_0712600	0.01826	0.271224	0.1074	-0.281131	0.271	-0.480751	0.2922	-0.153265	0.1747	0.0763844	0.116	0.23534	PF07_0051	erythrocyte membrane protein 1, PfEMP1
PF3D7_0712700	-0.0835	0.007058	-0.01198	-0.014598	0.3272	-0.0046918	0.3238	-0.000624	0.2594	0.003674	0.2599	0.017932	PF3D7_07_RUF_6_13; PF3D7_07_RUF_6_13.1	Plasmodium RNA of unknown function RUF6
PF3D7_0712800	0.01176	0.225574	-0.2973	-0.325245	0.2885	-0.362603	0.2254	-0.262026	0.1251	0.0433059	0.268	0.230728	MAL7P1.55	erythrocyte membrane protein 1, PfEMP1
PF3D7_0712900	0.009845	0.177487	0.1235	-0.378206	0.3568	-0.37626	0.3157	-0.19458	0.228	0.153102	0.1318	0.290803	MAL7P1.56	erythrocyte membrane protein 1, PfEMP1
PF3D7_0713000	0.001657	0.0610024	0.24	-0.082734	0.3694	-0.0293829	0.3393	0.0637694	0.1795	0.0498231	0.24	0.0987134	MAL7P1.57	rifin
PF3D7_0713100	-0.08652	0.054376	0.009929	0.0810786	0.4667	0.04293	0.4933	0.106625	0.173	0.106442	0.2888	0.086978	MAL7P1.58	Pfmc-2TM Maurer's cleft two transmembrane protein
PF3D7_0713200	0.2156	0.014183	0.1692	0.0362229	0.2636	0.0194864	0.1804	0.020482	0.1554	0.0184264	0.277	0.058541	MAL7P1.59	exported protein family 1
PF3D7_0713300	0.1986	0.0451774	0.1671	-0.0650544	0.4892	-0.165564	0.3128	-0.0769514	0.277	0.0207824	0.291	0.0126153	MAL7P1.60; MAL7P1.61; MAL7P1.62; MAL7P1.63	erythrocyte membrane protein 1 (PfEMP1), pseudogene
PF3D7_0713400	-0.3068	-0.0143012	-0.2215	0.0192357	0.4284	-0.0383286	0.3967	-0.0040186	0.08034	0.001025	0.01562	0.027956	MAL7P1.64	GPCR-like receptor SR25
PF3D7_0713500	-0.09712	-0.0379736	-0.09271	0.00278038	0.08106	-0.0485025	0.129	-0.0254528	-0.04315	-0.00378584	0.08341	-0.0425611	MAL7P1.65	conserved Plasmodium protein, unknown function
PF3D7_0713600	-0.07624	0.043026	-0.1942	-0.085555	-0.05384	-0.0841908	-0.006099	-0.0399975	0.01963	-0.0233808	-0.02413	-0.0133852	MAL7P1.66	ribosomal protein S5, mitochondrial, putative
PF3D7_0713700	-0.1026	-0.105474	-0.2485	-0.192886	0.1189	-0.00047304	0.1306	0.0249976	0.007242	0.0783663	-0.05764	0.0430778	MAL7P1.67	conserved Plasmodium protein, unknown function
PF3D7_0713800	-0.01026	0.0159904	-0.3556	-0.109492	-0.06589	-0.0159429	-8.8e-05	-0.00653144	-0.1061	-0.0158717	-0.1059	-0.0329149	PF07_0052	negative elongation factor A, putative
PF3D7_0713900	-0.05332	0.098706	-0.3985	0.178942	0.1106	-0.0323745	0.1276	-0.025467	-0.02022	0.0687601	-0.08303	0.105938	PF07_0053	conserved Plasmodium protein, unknown function
PF3D7_0714000	-0.3093	0.0301008	-0.3807	-0.0145022	0.3664	-0.033894	0.3552	-0.0362488	-0.1016	-0.0251586	0.04111	0.0007576	PF07_0054	histone H2B variant
PF3D7_0714100	-0.0452	0.0737877	-0.1492	0.0820047	0.1483	0.0340862	0.1521	0.0016724	-0.03717	-0.0351504	0.007987	0.0441877	PF07_0055	MAATS1 domain-containing protein, putative
PF3D7_0714200	-0.1889	0.124383	-0.4411	-0.106254	0.1437	-0.187099	0.235	-0.213587	-0.03176	-0.0333953	-0.01361	-0.103249	PF07_0056	conserved Plasmodium protein, unknown function
PF3D7_0714300	-0.2112	0.0582887	-0.4328	-0.236232	0.2748	-0.059715	0.08233	-0.119853	-0.05474	0.0421273	-0.163	0.0848553	MAL7P1.68	palmitoyltransferase DHHC4, putative
PF3D7_0714400	0.1017	0.0590194	-0.2211	-0.0932085	-0.03083	-0.005812	-0.1715	-0.0825116	0.01521	0.055001	-0.095	-0.0403333	MAL7P1.69	calmodulin, putative
PF3D7_0714500	-0.3708	0.137606	-0.3462	0.0478479	0.1436	-0.0956508	0.06832	-0.123005	-0.232	-0.0661073	-0.0788	-0.0592152	PF07_0057	transcription elongation factor s-II, putative
PF3D7_0714600	-0.01377	0.010824	-0.05911	-0.198153	0.1518	-0.13414	0.001549	-0.0918384	-0.0881	0.0925002	-0.03704	0.0266952	PF07_0058	conserved protein, unknown function
PF3D7_0714700	-0.1541	-0.00331	-0.06921	-0.009416	-0.06895	-0.00595	0.07223	-0.006708	0.1423	-0.00811	0.04491	-0.005854	MAL7_tRNA_Asp1; MAL7_tRNA_Asp1	tRNA Asparagine
PF3D7_0714800	-0.1791	0.00289	-0.189	-0.009934	-0.06806	-0.009392	-0.007735	-0.012098	-0.03858	-0.002188	-0.09791	0.002762	MAL7_tRNA_Leu1; MAL7_tRNA_Leu1	tRNA Leucine
PF3D7_0714900	0.03707	0.001017	-0.2912	-0.007566	-0.1511	-0.002694	-0.2523	-0.0079	0.0883	0.002464	-0.00106	0.002688	MAL7_tRNA_Ser1; MAL7_tRNA_Ser1	tRNA Serine
PF3D7_0715000	-0.1379	0.0654627	-0.3248	-0.0267908	0.1346	-0.160672	0.03861	-0.20414	0.1803	-0.0115036	0.00657	0.0060538	PF07_0059	4-nitrophenylphosphatase
PF3D7_0715100	-0.07431	0.0309086	-0.4338	-0.0314102	0.09327	-0.0173334	0.1848	0.05368	-0.005513	0.0250064	0.2147	0.094684	PF07_0060	C-Myc-binding protein, putative
PF3D7_0715200	-0.05242	0.0280544	-0.5968	-0.00035058	0.2213	-0.00724768	0.1495	-0.0846262	-0.04381	0.139311	0.05973	-0.0371741	PF07_0061	conserved Plasmodium protein, unknown function
PF3D7_0715300	-0.1324	0.086231	-0.3322	0.111533	0.1549	-0.131859	0.05537	-0.133447	0.08067	-0.0581478	0.02966	-0.132325	MAL7P1.73	calcium/calmodulin-dependent protein kinase, putative
PF3D7_0715400	0.002593	0.0193656	-0.2704	-0.106197	0.06998	0.0046686	0.0469	-0.0101808	0.03804	-0.0071394	0.09684	-0.005524	MAL7P1.74	secreted ookinete protein, putative
PF3D7_0715500	-0.1007	-0.00714754	-0.2616	-0.0852094	-0.1242	-0.074214	-0.1541	-0.0367264	0.06229	-0.0105236	0.03555	-0.0032768	MAL7P1.75	ATP synthase subunit epsilon, mitochondrial, putative
PF3D7_0715600	-0.09433	0.04557	-0.2642	-0.142488	-0.1199	-0.40961	-0.155	-0.397247	0.05758	0.0217585	0.02261	-0.171938	PF07_0062	GTP-binding translation elongation factor tu family protein, putative
PF3D7_0715700	-0.1148	0.070904	-0.4237	0.021989	-0.06309	-0.0738266	-0.0879	-0.00343998	0.00134	-0.0312858	-0.1906	0.0043958	PF07_0063	conserved protein, unknown function
PF3D7_0715800	0.05757	0.0539853	-0.03747	2.12e-05	-0.1565	-0.098791	-0.1183	-0.0878083	-0.005147	0.0193116	-0.0552	-0.030507	PF07_0064	drug/metabolite transporter DMT1, putative
PF3D7_0715900	-0.03214	0.0182162	-0.4321	-0.088864	0.1186	-0.256854	0.2811	-0.280149	0.02055	-0.0993143	-0.01553	-0.0734934	PF07_0065	cation diffusion facilitator family protein, putative
PF3D7_0716000	-0.235	0.0808831	-0.2104	-0.0836058	0.3681	-0.449531	0.3005	-0.341542	-0.1632	0.0781391	-0.09878	-0.0813721	PF07_0066	RNA-binding protein, putative
PF3D7_0716100	-0.3597	0.0147224	-0.6715	-0.101407	0.3733	-0.0590585	0.1403	-0.0224573	-0.2412	0.0338133	-0.1449	-0.0275442	PF07_0067	protein SDA1, putative
PF3D7_0716200	-0.3659	0.0866728	-0.6356	-0.0321396	0.3744	-0.362422	0.1496	-0.287207	-0.2226	0.00289608	-0.1461	0.00163578	MAL7P1.76	PDCD2 domain-containing protein, putative
PF3D7_0716300	-0.1057	-0.0846556	-0.4797	-0.116505	0.2012	-0.106106	0.2523	-0.0432521	-0.06619	0.023206	0.02069	-0.0365412	MAL7P1.77	conserved protein, unknown function
PF3D7_0716400	-0.1982	-0.0690937	-0.3977	-0.215062	0.1443	-0.0106498	0.07501	-0.0188344	0.07067	-0.0373291	0.003043	-0.0110755	MAL7P1.78	transcription initiation factor IIA subunit 1, putative
PF3D7_0716500	-0.1036	0.0346521	-0.3956	-0.113657	-0.01786	-0.0886755	-0.04661	-0.0646782	-0.02122	0.0934165	0.000627	0.101104	MAL7P1.79	conserved Plasmodium protein, unknown function
PF3D7_0716600	0.06941	0.0001212	-0.09608	-0.185077	0.1161	-0.318561	0.1221	-0.273755	-0.005447	0.00543272	0.06844	-0.0113572	PF07_0068	cysteine desulfurase
PF3D7_0716700	-0.07931	0.120924	-0.1502	-0.0283055	-0.2281	-0.248501	-0.105	-0.22318	-0.09823	-0.130105	-0.07917	-0.0968994	PF07_0069	conserved Plasmodium protein, unknown function
PF3D7_0716800	0.1571	0.0940087	-0.2375	-0.126308	-0.288	-0.172059	-0.2764	-0.174528	0.03136	0.0155477	-0.02654	-0.0113114	MAL7P1.81	eukaryotic translation initiation factor 3 subunit I, putative
PF3D7_0716900	-0.04506	0.0621817	-0.2918	0.0103189	0.01189	-0.0634076	0.1111	-0.0458302	-0.01583	0.0209978	-0.06239	-0.0167776	PF07_0070	drug/metabolite transporter DMT2
PF3D7_0717000	-0.02089	0.0654752	-0.1594	-0.262288	-0.01263	0.0498026	0.1147	0.0677898	0.05611	0.0255171	0.15	-0.0255346	MAL7P1.82	conserved Plasmodium membrane protein, unknown function
PF3D7_0717100	0.04548	0.133455	-0.3516	-0.211249	-0.1354	-0.308525	0.04697	-0.225074	-0.1239	-0.0726536	-0.04145	-0.112084	MAL7P1.83	conserved Plasmodium protein, unknown function
PF3D7_0717200	0.04442	0.0264777	-0.6054	-0.355721	-0.2217	-0.132179	-0.09055	-0.053899	-0.02643	-0.0176218	-0.1185	-0.0688098	MAL7P1.84	conserved Plasmodium protein, unknown function
PF3D7_0717300	-0.4306	-0.0013598	-0.6952	-0.207883	0.1991	-0.146718	0.1727	-0.0585192	-0.04038	-0.0350623	-0.1402	-0.068801	MAL7P1.86	transcription initiation factor IIE subunit alpha, putative
PF3D7_0717400	-0.3184	0.108961	-0.5142	-0.151711	0.004946	-0.363965	0.0534	-0.315999	-0.1903	-0.109428	-0.02557	-0.0934397	PF07_0071	queuine tRNA-ribosyltransferase, putative
PF3D7_0717500	-0.04648	0.0888128	-0.4515	-0.0935258	0.08441	-0.235264	0.06082	-0.190844	-0.1306	-0.0669876	-0.03171	-0.0772116	PF07_0072	calcium-dependent protein kinase 4
PF3D7_0717600	0.1441	0.0345968	-0.1228	0.014934	0.05708	-0.311458	0.003446	-0.283519	-0.1573	0.0304139	-0.07171	-0.0799124	MAL7P1.87	conserved Plasmodium protein, unknown function
PF3D7_0717700	-0.1666	0.221333	-0.3935	-0.0684726	0.001724	-0.259657	-0.1458	-0.209328	-0.08285	0.0132628	0.1079	-0.0351358	PF07_0073	serine--tRNA ligase, putative
PF3D7_0717800	0.04718	0.115212	-0.3215	-0.135631	0.1328	-0.243281	0.04913	-0.192356	0.04961	-0.0697687	0.003964	-0.0657839	PF07_0074	conserved Plasmodium protein, unknown function
PF3D7_0717900	-0.1431	-0.15571	-0.4376	-0.236084	0.1119	-0.0967017	0.06646	-0.0385889	-0.1128	-0.14447	-0.1327	-0.0670282	MAL7P1.88	thioredoxin-like protein
PF3D7_0718000	-0.04964	0.0887722	-0.255	-0.0927565	0.01289	0.0318576	-0.08509	-0.0594382	-0.008323	-0.02384	0.0519	-0.0465561	MAL7P1.89	dynein heavy chain, putative
PF3D7_0718100	-0.2086	0.106605	-0.05035	-0.150922	0.3159	-0.161506	0.3096	-0.196191	0.0232	-0.0454456	-0.03823	-0.0593082	MAL7P1.91	exported serine/threonine protein kinase
PF3D7_0718300	-0.2348	0.140323	-0.6545	-0.0931576	0.2073	-0.0745194	0.1059	-0.144581	-0.002975	0.0166807	-0.04339	-0.0745341	MAL7P1.92	cysteine repeat modular protein 2
PF3D7_0718400	-0.2804	0.0013324	-0.5738	-0.0610886	0.1039	-0.0742684	0.02532	-0.0365078	0.02249	0.0383954	-0.03231	-0.0094134	MAL7P1.93	ribosomal protein S8, mitochondrial, putative
PF3D7_0718500	-0.1601	0.0711376	-0.2547	-0.133472	0.1746	-0.0729603	0.132	-0.104911	-0.07225	-0.0846067	-0.1883	-0.069038	MAL7P1.94	prefoldin subunit 3, putative
PF3D7_0718600	-0.008614	0.0351742	-0.2582	-0.268619	-0.000198	-0.0982045	-0.03791	-0.116056	-0.03019	-0.00762472	-0.008274	-0.1197	MAL7P1.95	conserved Plasmodium protein, unknown function
PF3D7_0718700	0.06477	0.0428944	-0.06577	-0.0262825	-0.1288	-0.0775326	-0.1997	-0.119839	-0.009578	-0.00454816	0.03744	0.0168237	PF07_0075	conserved Plasmodium membrane protein, unknown function
PF3D7_0718800	0.02257	0.020822	-0.1292	-0.0586628	-0.04104	-0.0281576	-0.1191	-0.0709904	-0.1006	-0.0627232	0.003658	0.00023692	PF07_0076	conserved protein, unknown function
PF3D7_0718900	-0.0992	0.0197634	-0.221	-0.0478508	0.3071	-0.0590758	0.1305	-0.0554089	0.000537	-0.0344711	0.08892	-0.0596874	MAL7P1.97	conserved Plasmodium protein, unknown function
PF3D7_0719000	-0.2703	0.0431394	-0.2181	-0.00119258	0.1261	-0.0262894	0.1902	-0.0195981	-0.1302	0.00502326	-0.03912	-0.0330286	MAL7P1.98	conserved protein, unknown function
PF3D7_0719100	-0.02052	0.0244078	-0.4453	-0.154702	0.03402	-0.0210977	-0.05402	-0.0365156	0.09172	0.032115	0.02627	0.00310332	MAL7P1.99	ATP synthase F0 subunit a-like protein, putative
PF3D7_0719200	-0.1064	-0.0152975	-0.5101	-0.122843	0.02371	-0.0274896	-0.03833	-0.00645038	0.1168	0.0163046	0.04056	-0.0136484	MAL7P1.100	NIMA related kinase 4
PF3D7_0719300	-0.08817	0.0135249	-0.5439	-0.154108	0.3717	-0.239093	0.1663	-0.262968	-0.07018	-0.110125	-0.04527	-0.0451265	PF07_0077	actin-related protein, putative
PF3D7_0719400	0.1153	0.0936376	-0.2343	-0.100354	0.09931	-0.235027	0.1145	-0.167346	-0.01304	-0.00762194	-0.03805	-0.0526815	MAL7P1.102	conserved Plasmodium protein, unknown function
PF3D7_0719500	0.06802	0.0911025	-0.3281	-0.0032768	0.1941	-0.140279	0.164	-0.171579	-0.03604	0.0161101	0.04844	-0.0326374	PF07_0078	LEM3/CDC50 family protein, putative
PF3D7_0719600	-0.3373	0.0082538	-0.3983	-0.0358255	0.01475	-0.10611	-0.04695	-0.086779	-0.04694	-0.0206306	-0.2027	-0.080498	PF07_0079	60S ribosomal protein L11a, putative
PF3D7_0719700	-0.4261	-0.00813886	-0.3204	-0.127297	0.4228	-0.0458082	0.3787	-0.083819	-0.2285	0.0346502	-0.1725	-0.0305955	PF07_0080	40S ribosomal protein S10, putative
PF3D7_0719800	0.09725	0.0518981	-0.2341	-0.129938	-0.1206	-0.062114	-0.1355	-0.0723192	0.03911	0.0160737	0.05361	0.00926058	PF07_0081	conserved protein, unknown function
PF3D7_0719900	-0.1391	-0.102065	-0.3466	-0.14847	7.8e-05	-0.196032	-0.05047	-0.209869	0.04679	-0.0518541	-0.03281	-0.102624	PF07_0082	conserved Plasmodium membrane protein, unknown function
PF3D7_0720000	-0.2894	0.0137432	-0.1632	-0.0356222	0.1905	-0.0534592	0.002874	-0.070302	0.05409	-0.0100209	-0.1	-0.0485418	MAL7P1.104	exosome complex component CSL4, putative
PF3D7_0720100	-0.03312	0.013279	-0.3173	-0.0090662	-0.03133	-0.10706	-0.115	-0.103623	-0.009455	0.0127484	-0.02741	-0.0398162	PF07_0083	pre-rRNA-processing protein ESF2, putative
PF3D7_0720200	-0.05248	-0.01058	-0.3285	-0.0520974	-0.00352	-0.0391564	-0.08489	-0.0558322	-0.03957	-0.0147452	-0.009691	-0.033036	PF07_0084	conserved protein, unknown function
PF3D7_0720300	-0.1076	0.0232912	-0.2578	0.0017752	-0.06983	-0.006018	-0.1003	-0.051834	0.1145	0.0174034	-0.045	0.0058034	MAL7P1.105	conserved Plasmodium protein, unknown function
PF3D7_0720400	-0.1528	0.0805192	-0.1436	-0.115705	0.06761	-0.299647	0.06206	-0.206915	-0.03575	0.031428	-0.188	-0.0794579	PF07_0085	apoptosis-inducing factor, putative
PF3D7_0720500	0.01222	-0.0833228	-0.3617	-0.108285	0.1058	-0.0401267	0.05903	-0.0481997	0.02537	-0.0395642	-0.01043	-0.0697342	MAL7P1.106	conserved Plasmodium protein, unknown function
PF3D7_0720600	-0.2741	0.0337538	-0.2336	-0.207392	0.4462	-0.0371683	0.3107	0.0248339	-0.1448	-0.0994006	-0.1374	0.0293909	MAL7P1.107	conserved protein, unknown function
PF3D7_0720700	-0.2573	0.0439284	-0.4182	-0.272002	0.3727	-0.113882	0.3015	-0.0752058	-0.1067	-0.0310449	-0.1249	0.0724987	MAL7P1.108; MAL7P1.109	phosphoinositide-binding protein, putative
PF3D7_0720800	-0.09133	0.125413	-0.4321	-0.188379	0.08708	0.0100331	0.08688	-0.0924502	-0.1277	-0.0534733	-0.0274	-0.000468	MAL7P1.110	Ham1-like protein, putative
PF3D7_0720900	0.1692	0.00983558	-0.3179	-0.243901	0.1974	-0.0514806	-0.05256	-0.0822363	-0.05919	-0.0600292	0.03076	-0.0274468	MAL7P1.111	tetratricopeptide repeat protein, putative
PF3D7_0721000	-0.09587	0.0390734	-0.3228	-0.0979174	0.04013	-0.00133594	0.09224	-0.132447	0.05795	0.0514716	-0.002671	0.0520932	PF07_0086	conserved Plasmodium membrane protein, unknown function
PF3D7_0721100	-0.24	0.0058294	-0.5047	-0.0222384	0.1978	-0.0362024	0.1897	-0.036288	0.01291	0.0030932	-0.04201	0.0009666	PF07_0087	conserved protein, unknown function
PF3D7_0721200	-0.3465	0.0627224	-0.3059	-0.0568051	0.1738	-0.0053278	0.08258	-0.171507	0.0842	0.144541	-0.009856	-0.0301802	MAL7P1.112	conserved Plasmodium protein, unknown function
PF3D7_0721300	-0.3579	0.0449579	-0.3193	-0.0776683	0.1903	-0.195922	0.09735	-0.294014	0.08107	-0.0132575	-0.009129	-0.055657	MAL7P1.113	ATP-dependent DNA helicase DDX31
PF3D7_0721400	-0.03487	0.093502	-0.2236	-0.140305	0.1001	-0.013619	-0.006208	-0.0641654	-0.2023	0.015842	-0.09299	0.0291267	MAL7P1.114	rhoptry protein, putative
PF3D7_0721500	0.2456	-0.0378679	-0.438	-0.01889	0.07276	0.0967262	0.0139	0.00672128	0.05413	0.0746952	-0.003371	0.0099312	MAL7P1.115	conserved Plasmodium membrane protein, unknown function
PF3D7_0721600	-0.08567	0.0436488	-0.4499	-0.141236	-0.1078	-0.133683	-0.004501	-0.0729358	-0.06359	-0.0350858	-0.02171	-0.0143328	PF07_0088	40S ribosomal protein S5, putative
PF3D7_0721700	0.1061	0.0685528	-0.3526	-0.0950102	0.114	-0.326226	0.02989	-0.222745	0.02439	-0.0105813	0.1796	-0.0488169	PF07_0089	secreted ookinete protein, putative
PF3D7_0721800	-0.0669	0.067176	-0.3091	-0.0393	0.002484	-0.0220023	-0.02344	-0.0070174	-0.04264	-0.046189	-0.01515	0.0163523	MAL7P1.117	conserved Plasmodium protein, unknown function
PF3D7_0721900	-0.2369	0.0159922	-0.3025	-0.058451	0.1282	-0.0194472	0.109	0.003697	0.03397	0.0414144	-0.01016	0.058874	PF07_0090a	V-type ATPase V0 subunit e, putative
PF3D7_0722000	-0.3374	0.0175664	-0.3286	0.0103664	0.1156	-0.0605094	0.03864	-0.0396696	-0.04022	-0.00057536	-0.1428	-0.0519194	PF07_0090	conserved Plasmodium protein, unknown function
PF3D7_0722100	-0.1009	0.0221428	-0.3352	-0.0972104	0.2039	-0.216498	0.1618	-0.117211	-0.04875	-0.014493	-0.1258	-0.00553554	MAL7P1.118	protein pelota homolog, putative
PF3D7_0722200	-0.04565	0.140965	-0.1426	-0.158513	0.09064	-0.171462	-0.05122	-0.151192	-0.06128	0.174041	-0.005955	0.120725	MAL7P1.119	rhoptry-associated leucine zipper-like protein 1
PF3D7_0722300	-0.2015	0.154562	-0.3634	-0.236127	0.2877	-0.185046	0.1645	-0.109009	-0.008193	0.0131373	0.01226	-0.0124275	MAL7P1.120	ubiquitin carboxyl-terminal hydrolase, putative
PF3D7_0722400	-0.2035	0.0227396	-0.3561	-0.223188	0.3031	-0.155254	0.08841	-0.130002	0.007568	-0.0063704	-0.02715	-0.0498192	MAL7P1.122	Obg-like ATPase 1, putative
PF3D7_0722500	-0.1119	-0.0145212	-0.3489	-0.0452549	-0.106	-0.12918	-0.189	-0.166395	-0.03977	0.0080144	-0.03835	0.00594242	PF07_0091	pre-mRNA-splicing factor CWC15, putative
PF3D7_0722600	-0.4171	0.0740972	-0.4667	-0.0376624	0.1589	-0.255457	0.1163	-0.163057	-0.1419	-0.117951	-0.19	-0.091461	PF07_0092	U3 small nucleolar RNA-associated protein 7, putative
PF3D7_0722700	-0.3595	-0.0039918	-0.3623	-0.093564	0.1776	-0.079256	0.1909	-0.099536	-0.1591	-0.01964	-0.1891	-0.0185294	PF07_0093	conserved protein, unknown function
PF3D7_0722800	-0.2384	-0.0273276	-0.4974	-0.102206	0.09136	-0.322178	-0.05419	-0.302697	-0.03128	0.0374853	-0.1229	-0.0217097	PF07_0094	conserved protein, unknown function
PF3D7_0722900	-0.000856	0.113357	-0.2161	-0.259529	0.00686	-0.0223825	0.1182	-0.0606527	-0.007342	0.00453716	0.04518	0.0918022	MAL7P1.123	conserved protein, unknown function
PF3D7_0723000	0.1542	0.0558936	-0.07006	0.0079162	-0.08918	-0.075392	-0.05828	-0.0158479	-0.1131	0.0143536	0.00297	0.0233854	PF07_0095	tRNAHis guanylyltransferase, putative
PF3D7_0723100	0.08407	0.062749	-0.1022	-0.0444021	-0.196	-0.105117	-0.221	-0.127806	-0.02413	0.0026344	-0.02906	-0.0146543	PF07_0096	protein CPH1, putative
PF3D7_0723200	0.02564	0.0170786	-0.1837	-0.153315	-0.1337	-0.191271	-0.007539	-0.194258	-0.04303	-0.0876866	-0.07277	-0.0642484	MAL7P1.124	conserved Plasmodium protein, unknown function
PF3D7_0723300	-0.02394	0.117414	-0.5446	-0.788893	0.00527	-0.723658	0.02571	-0.5155	-0.07357	-0.0721305	0.1338	-0.050685	MAL7P1.125	conserved protein, unknown function
PF3D7_0723400	-0.05917	0.0736672	-0.297	-0.0842586	0.2626	-0.354694	0.3437	-0.351624	0.01653	0.00322	-0.03254	-0.0582131	PF07_0097	conserved Plasmodium protein, unknown function
PF3D7_0723500	-0.1944	0.006358	-0.2168	-0.0206318	-0.07411	-0.0683433	-0.09227	-0.0817884	-0.02122	0.0121802	0.04118	0.0038416	PF07_0098	dynactin subunit 5, putative
PF3D7_0723600	-0.2973	-0.0395828	-0.3364	-0.180382	0.1112	-0.0151359	0.08571	-0.0501654	-0.02777	-0.044848	-0.01569	0.0004352	PF07_0099	proteasome assembly chaperone 4, putative
PF3D7_0723700	-0.09599	0.0313871	-0.5845	-0.293529	0.005298	-0.336216	-0.005142	-0.392467	-0.1272	-0.0274004	-0.0487	-0.0745966	PF07_0100	metallo-hydrolase/oxidoreductase, putative
PF3D7_0723800	-0.1612	0.153487	-0.341	-0.0598597	0.3407	-0.277789	0.3128	-0.268234	-0.03807	-0.0308476	-0.02782	-0.0235307	PF07_0101	conserved Plasmodium protein, unknown function
PF3D7_0723900	-0.3358	0.0907492	-0.6309	-0.13907	0.4263	-0.233081	0.2645	-0.193648	-0.04672	0.0804273	-0.04035	0.013952	MAL7P1.126	RNA-binding protein, putative
PF3D7_0724000	-0.3382	0.0479044	-0.6403	-0.0190103	0.4059	0.0577876	0.2793	-0.0599356	-0.02876	0.145928	-0.0374	0.0325926	MAL7P1.127; MAL7P1.128	Rab GTPase activator and protein kinase, putative
PF3D7_0724100	-0.1081	0.104313	-0.4406	0.0524386	0.3636	-0.281445	0.3453	-0.227345	-0.1181	-0.0837487	-0.03131	-0.0350717	MAL7P1.129	conserved Plasmodium protein, unknown function
PF3D7_0724200	0.1129	0.0671764	0.09356	0.0369128	-0.1533	-0.103752	-0.2027	-0.113958	-0.09713	-0.0350692	-0.1553	-0.106771	PF07_0102	type 2A phosphatase-associated protein 42, putative
PF3D7_0724300	-0.05196	0.0346026	-0.02624	-0.0555479	0.01758	-0.0277739	-0.03808	-0.0774702	-0.09655	-0.0272532	-0.1406	-0.0145084	MAL7P1.130	ubiquinone biosynthesis O-methyltransferase, putative
PF3D7_0724400	-0.3077	0.010468	-0.4418	-0.0560704	0.2207	-0.0654356	0.1266	-0.0398318	-0.09537	-0.0317416	-0.09558	-0.0118805	PF07_0103	mitochondrial import inner membrane translocase subunit TIM14, putative
PF3D7_0724500	-0.09857	0.029263	-0.3345	-0.0549372	0.04556	-0.0916384	-0.03369	-0.0351188	-0.1025	-0.00054928	-0.08385	0.0369838	MAL7P1.131	conserved Plasmodium protein, unknown function
PF3D7_0724600	0.01186	-0.0210385	-0.1865	-0.0023426	0.2937	0.146594	0.2161	0.061517	0.1787	0.134266	0.01878	0.0494252	MAL7P1.132	protein kinase, putative
PF3D7_0724700	-0.1888	0.0367522	-0.3761	-0.033651	0.2605	-0.21102	0.1744	-0.20092	-0.1292	0.0299809	-0.2113	-0.0526399	MAL7P1.133; MAL7P1.134	bromodomain protein 6, putative
PF3D7_0724800	0.04957	0.0924683	-0.2691	-0.128492	0.009221	-0.0759324	0.2044	-0.0865452	-0.0439	0.008695	-0.04928	0.00945462	MAL7P1.137	kelch domain-containing protein, putative
PF3D7_0724900	0.02582	0.0980075	-0.4209	0.0430583	-0.02351	-0.437953	0.06628	-0.407864	0.04574	0.0453526	0.0858	-0.0515505	PF07_0104	kinesin-20, putative
PF3D7_0725000	0.0259	0.101462	-0.1666	-0.122206	0.1768	-0.215916	0.1277	-0.222766	-0.139	-0.0360592	-0.05595	-0.0471372	PF07_0105	exonuclease I, putative
PF3D7_0725100	-0.3348	-0.059002	-0.2701	-0.109036	0.2839	-0.14767	0.2431	-0.129757	-0.1731	-0.0425055	-0.24	-0.0920752	MAL7P1.138	conserved Plasmodium membrane protein, unknown function
PF3D7_0725200	-0.005323	0.0331692	-0.1584	-0.0343662	0.1267	-0.101529	0.01471	-0.082946	0.01801	-0.0477838	-0.1362	-0.0245068	MAL7P1.139	mago nashi protein homologue, putative
PF3D7_0725300	-0.2847	0.00968112	-0.4596	-0.289377	0.2251	-0.298808	0.08203	-0.298368	0.05281	0.0589036	-0.0375	-0.0418165	PF07_0106	conserved protein, unknown function
PF3D7_0725400	-0.1477	0.12027	-0.9883	-0.0264848	0.1601	0.0298014	0.1941	0.0466522	0.08408	-0.00784188	0.09742	-0.0216218	MAL7P1.141	conserved Plasmodium protein, unknown function
PF3D7_0725600	-0.3608	-0.16536	-0.08694	-0.196386	0.4071	-0.106148	0.3076	-0.0999305	-0.2973	-0.066786	-0.2616	-0.0499532	MAL7_18S; MAL7_18S	18S ribosomal RNA
PF3D7_0725700	-0.2626	-0.063838	-0.2893	-0.0026812	-0.1756	-0.041648	-0.1726	-0.0363456	-0.1237	-0.0238092	-0.04762	-0.0281072	MAL7_ITS1; MAL7_ITS1	unspecified product
PF3D7_0725800	-0.3091	-0.00849	-0.2092	0.000908	-0.1734	-0.015322	-0.1755	-0.00691	-0.1721	-0.011394	-0.09196	-0.00968	MAL7_5.8s; MAL7_5.8s	5.8S ribosomal RNA
PF3D7_0725900	-0.3241	-0.00905	-0.2076	0.0059802	-0.2004	-0.0040764	-0.1877	-0.0009224	-0.1923	-0.032418	-0.1091	-0.008518	MAL7_ITS2; MAL7_ITS2	unspecified product
PF3D7_0726000	-0.344	-0.105203	-0.1945	-0.322649	-0.2094	-0.337578	-0.1897	-0.130087	-0.2636	-0.182186	-0.1278	-0.170596	MAL7_28S; MAL7_28S	28S ribosomal RNA
PF3D7_0726100	-0.4472	-0.0296276	-0.2383	-0.142341	0.5459	-0.242046	0.293	-0.210464	-0.1027	0.0714972	-0.01225	-0.0629958	PF07_0107	Plasmodium exported protein, unknown function
PF3D7_0726200	-0.2414	0.169613	-0.413	-0.276838	0.3529	-0.237694	0.3051	-0.286918	0.00106	-0.0120218	-0.1437	-0.121699	MAL7P1.144	serine/threonine protein kinase, FIKK family
PF3D7_0726300	-0.1965	0.0446874	-0.4343	-0.234143	0.1894	-0.178832	0.1267	-0.179277	0.03171	-0.122838	-0.1508	-0.116841	MAL7P1.145	DNA mismatch repair protein PMS1, putative
PF3D7_0726400	-0.384	-0.0238186	-0.5657	-0.248952	0.1856	-0.0920766	0.2323	-0.123557	-0.1936	-0.135791	-0.03775	-0.0948365	MAL7P1.146	conserved Plasmodium membrane protein, unknown function
PF3D7_0726500	-0.36	0.127532	-0.2303	-0.0120402	0.5271	-0.253266	0.4601	-0.278955	0.06559	-0.0124582	0.04664	-0.0229452	MAL7P1.147	ubiquitin carboxyl-terminal hydrolase, putative
PF3D7_0726600	0.1866	0.0751033	-0.2541	-0.097759	0.1838	-0.125443	0.2227	-0.119307	-0.2015	-0.0663157	-0.09794	-0.155841	PF07_0108	conserved Plasmodium protein, unknown function
PF3D7_0726700	0.02558	-0.0037743	-0.2756	-0.0457362	-0.2151	-0.0302374	-0.1563	-0.0528484	-0.2341	-0.0389348	-0.154	-0.034245	PF07_0109	conserved Plasmodium protein, unknown function
PF3D7_0726800	-0.1806	0.0127274	-0.2339	-0.0548186	-0.1302	-0.0754651	-0.02705	-0.0372808	-0.008487	-0.0520212	-0.1275	-0.0218886	PF07_0109a	dolichyl-diphosphooligosaccharide--protein glycosyltransferase subunit OST2, putative
PF3D7_0726900	-0.1678	0.12875	-0.1981	0.0187971	-0.14	-0.157671	-0.0242	-0.181145	-0.01649	-0.022032	-0.1291	-0.114414	PF07_0110	mitochondrial import inner membrane translocase subunit TIM50, putative
PF3D7_0727000	-0.01777	0.0814724	-0.4774	-0.350556	-0.05803	-0.15157	-0.03144	-0.152683	-0.1174	-0.0626226	-0.0626	0.0123002	PF07_0111	vacuolar protein sorting-associated protein 53, putative
PF3D7_0727100	-0.02352	0.1162	-0.2715	-0.284734	-0.001429	-0.140142	-0.01671	-0.207595	-0.04287	-0.00432256	0.02152	-0.0108427	MAL7P1.149	conserved protein, unknown function
PF3D7_0727200	-0.1701	-0.0224184	-0.2547	-0.179395	0.2082	-0.328351	0.1481	-0.271635	-0.08157	-0.0986218	-0.1659	-0.164332	MAL7P1.150	cysteine desulfurase IscS, putative
PF3D7_0727300	-0.1149	0.0839275	-0.288	-0.0440462	-0.06338	-0.210298	-0.0341	-0.193448	-0.2256	-0.0174777	-0.207	-0.0547744	MAL7P1.151	DNA (cytosine-5)-methyltransferase
PF3D7_0727400	-0.03867	-0.0358466	-0.3261	-0.084923	0.05074	-0.217515	-0.0545	-0.160498	-0.2127	-0.0287648	-0.1808	-0.0824542	PF07_0112	proteasome subunit alpha type-5, putative
PF3D7_0727500	-0.0382	-0.0791962	-0.1033	-0.10791	0.1429	-0.0665687	-0.007765	-0.11702	-0.1054	0.058842	-0.004671	-0.0178954	PF07_0113	mTERF domain-containing protein, putative
PF3D7_0727600	-0.1289	0.0312096	-0.09281	-0.0631186	0.09832	0.0671465	0.03694	-0.0864023	-0.1082	0.0158124	-0.03831	-0.0281091	MAL7P1.152	conserved Plasmodium protein, unknown function
PF3D7_0727700	-0.173	0.115033	-0.3192	-0.0748036	0.07414	-0.176756	0.141	-0.135659	-0.03606	0.0388804	-0.04502	-0.0167399	PF07_0114	conserved Plasmodium protein, unknown function
PF3D7_0727800	-0.1742	0.0255871	-0.2924	-0.0123181	0.1023	-0.0343264	0.05701	-0.0192374	-0.09413	0.114419	-0.05007	0.0740861	PF07_0115	cation transporting ATPase, putative
PF3D7_0727900	-0.4534	0.0832528	-0.2932	0.0636379	0.504	-0.105607	0.5753	-0.102099	-0.1336	0.0599948	0.05721	-0.00211	PF07_0116	conserved Plasmodium protein, unknown function
PF3D7_0728000	0.005409	0.0294194	-0.2961	-0.110501	-0.3358	-0.21432	-0.3999	-0.242823	-0.2738	-0.133942	-0.1829	-0.100633	PF07_0117	eukaryotic translation initiation factor 2 subunit alpha
PF3D7_0728100	0.01818	-0.161257	-0.3628	-0.128027	-0.03142	-0.0541177	0.08619	-0.114771	-0.02222	0.0998642	-0.1206	-0.0504232	PF07_0118	anaphase-promoting complex subunit 1, putative
PF3D7_0728200	0.03682	0.0382348	-0.3314	-0.15395	-0.06332	-0.100711	0.03632	-0.189122	-0.02372	0.0480906	-0.1036	-0.0283089	MAL7P1.153	actin-like protein, putative
PF3D7_0728300	0.04132	0.0410206	-0.4247	-0.0910491	-0.08885	-0.110342	-0.08991	-0.0928428	-0.108	-0.027999	-0.1748	-0.051496	PF07_0119	conserved protein, unknown function
PF3D7_0728400	-0.01093	0.0132429	-0.4146	-0.120804	-0.1229	0.0246952	-0.149	0.0355794	-0.07166	-0.0295465	-0.1457	-0.0271191	MAL7P1.154; PF3D7_0728400.1; PF3D7_0728400.2	conserved Plasmodium protein, unknown function
PF3D7_0728500	0.09457	0.00692344	-0.5004	-0.277954	-0.01274	-0.0231257	-0.000641	-0.0372712	-0.06401	0.0006876	-0.092	-0.0180807	MAL7P1.154a	conserved Plasmodium protein, unknown function
PF3D7_0728600	0.236	-0.0357936	-0.3349	0.0406295	0.04066	-0.129744	0.06801	-0.128259	-0.06064	0.0282077	-0.1631	-0.0229555	MAL7P1.155	RING zinc finger protein, putative
PF3D7_0728700	0.01944	0.0010953	-0.4218	-0.270874	0.04817	-0.161167	0.1098	-0.309998	0.04236	-0.0136919	0.03581	-0.0701638	MAL7P1.156	alpha/beta hydrolase, putative
PF3D7_0728800	-0.03993	0.037201	-0.3286	-0.0121952	0.001003	-0.103392	0.07426	-0.10386	-0.009057	-0.052981	0.06181	-0.0292279	MAL7P1.157	conserved Plasmodium protein, unknown function
PF3D7_0728900	-0.3119	-0.0608614	-0.4325	-0.215701	0.1676	-0.0625489	0.1115	0.0069404	-0.1266	-0.077094	-0.1925	0.0254212	MAL7P1.157a	RNA-binding protein, putative
PF3D7_0729000	-0.2557	-0.0444718	-0.3312	-0.126254	0.1228	0.0458292	0.07336	0.0213333	-0.01897	-0.0795654	-0.04038	-0.0838692	MAL7P1.158	signal recognition particle subunit SRP9
PF3D7_0729100	-0.005769	0.0358362	-0.2957	-0.0505272	0.2997	-0.255808	0.2455	-0.358071	0.1405	0.0184762	0.1274	-0.0534006	PF07_0120	conserved Plasmodium protein, unknown function
PF3D7_0729200	0.007604	0.0634531	-0.1085	-0.0730964	0.2249	-0.0504802	0.05514	-0.0272672	-0.05742	-0.0141427	0.09072	-0.00023642	MAL7P1.159	1-cys peroxiredoxin
PF3D7_0729300	-0.2825	0.0972872	-0.4424	-0.0865418	-0.06292	-0.169946	-0.01584	-0.247193	-0.2062	-0.0730962	-0.1714	-0.0284774	PF07_0121	60S ribosomal export protein NMD3, putative
PF3D7_0729400	-0.2954	0.0597662	-0.4056	-0.120263	-0.02286	-0.178878	0.004044	-0.148859	-0.1826	-0.0133893	-0.1215	-0.0214312	PF07_0122	ribosome biogenesis protein BRX1, putative
PF3D7_0729500	-0.04137	0.102657	-0.1976	-0.0778979	0.2471	-0.224667	0.1151	-0.237104	0.08564	0.0201636	-0.1539	-0.0867695	PF07_0123	N6-adenosine-methyltransferase MT-A70
PF3D7_0729600	-0.116	0.0288088	-0.2024	0.0042014	0.002973	-0.0740525	0.03942	-0.0335112	-0.05	0.008046	0.003575	-0.0234521	MAL7P1.160	COX assembly mitochondrial protein, putative
PF3D7_0729700	0.002341	0.0824934	-0.03073	0.0424035	0.2243	-0.0754742	0.07922	-0.180933	0.0199	0.0754731	0.000712	-0.0324884	PF07_0124	conserved protein, unknown function
PF3D7_0729800	-0.006952	-0.016636	-0.09951	-0.0290098	0.2395	0.0086326	0.0778	0.0132442	-0.04018	0.0045164	-0.004834	-0.0052774	MAL7P1.161	dynein light chain, putative
PF3D7_0729900	-0.08334	-0.0251084	-0.5321	-0.119718	0.1494	-0.2392	0.2721	-0.323914	0.09958	-0.0021532	0.03762	0.0374447	MAL7P1.162	dynein heavy chain, putative
PF3D7_0730000	-0.02223	-0.005136	-0.2137	0.0261462	0.1164	0.0104926	0.08941	0.00820082	0.01416	-0.0038873	0.03118	0.023767	MAL7P1.163	conserved protein, unknown function
PF3D7_0730100	-0.1372	0.064151	-0.4338	0.0019487	0.1347	0.0564376	0.1406	-0.0870134	-0.002134	-0.0623605	0.02718	-0.125198	PF07_0125	tRNA pseudouridine synthase D, putative
PF3D7_0730200	-0.2249	0.142354	-0.5102	-0.0689056	0.2351	-0.0612056	0.1326	-0.0637577	-0.18	0.0324216	-0.1325	-0.0604903	MAL7P1.164	AP-4 complex subunit beta, putative
PF3D7_0730300	-0.2181	0.0598048	-0.3471	0.0999816	0.3194	-0.138222	0.2032	-0.18942	-0.08393	-0.0701599	0.02855	-0.108051	PF07_0126	AP2 domain transcription factor AP2-L, putative
PF3D7_0730400	-0.1349	0.0322733	-0.1891	-0.0484344	0.1739	-0.0102472	0.1892	-0.0105274	0.08594	-0.0392004	0.03627	0.00085862	PF07_0127	IMP1-like protein, putative
PF3D7_0730500	-0.1339	0.0228788	-0.1643	0.142526	0.2011	0.128899	0.2243	0.100507	0.03452	0.00602562	0.007551	0.0275677	MAL7P1.167	conserved Plasmodium protein, unknown function
PF3D7_0730600	-0.1762	-0.0010428	-0.1321	-0.010262	0.2953	0.00306	0.1131	-0.00256	-0.05082	0.0015622	0.01579	0.00624	MAL7_tRNA_Val1; MAL7_tRNA_Val1	tRNA Valine
PF3D7_0730700	-0.3437	-0.00618	-0.1933	-0.00324	0.4703	0.0012184	0.3342	-0.0006518	-0.1247	-0.005792	-0.1297	-0.003712	MAL7_tRNA_Thr2; MAL7_tRNA_Thr2	tRNA Threonine
PF3D7_0730800	-0.5177	0.00710986	-0.1411	-0.0128997	0.4834	-0.084705	0.3399	-0.0741637	-0.1512	-0.0144237	-0.1665	0.025435	MAL7P1.170; PF3D7_0730800.1; PF3D7_0730800.2	Plasmodium exported protein, unknown function
PF3D7_0730900	-0.3916	0.176137	-0.4896	-0.520937	0.3952	-0.141587	0.3106	-0.157418	0.07312	0.144966	-0.03322	0.110362	MAL7P1.171	EMP1-trafficking protein
PF3D7_0731000	-0.4896	-0.1153	-0.2478	0.0023076	0.4951	0.190374	0.3851	0.182171	-0.1435	-0.0336156	-0.03833	-0.0272868	PF07TR004; PF07TR004	non-coding RNA
PF3D7_0731100	-0.3342	0.137873	-0.1238	-0.207727	0.3934	-0.413196	0.2135	-0.434638	-0.08803	0.0408518	-0.1937	-0.0280929	MAL7P1.172	EMP1-trafficking protein
PF3D7_0731200	0.03354	0.0181325	-0.07045	-0.0445018	0.1244	0.0257515	0.06625	-0.0152954	0.03788	0.0324792	1e-05	0.0093638	MAL7P1.173	Plasmodium exported protein, unknown function
PF3D7_0731300	-0.174	0.0679352	-0.07325	-0.0165702	0.5456	0.012151	0.6459	0.0232302	0.09054	0.039674	0.09468	0.0545798	MAL7P1.174	Plasmodium exported protein (PHISTb), unknown function
PF3D7_0731400	-0.01262	0.0152075	-0.1106	0.01242	0.264	-0.0409593	0.2781	0.0013018	0.03355	0.0764483	0.08586	0.0249186	MAL7P1.175	serine/threonine protein kinase, FIKK family, pseudogene
PF3D7_0731500	-0.2762	0.104866	-0.6865	-0.0545884	0.04252	-0.456201	-0.006831	-0.269667	-0.168	0.0976285	-0.1556	0.0203504	MAL7P1.176; PF07_0128	erythrocyte binding antigen-175
PF3D7_0731600	-0.05036	0.120005	-0.4355	0.0163059	0.2025	-0.166629	0.3439	-0.220593	-0.02617	0.0957976	-0.04493	-0.0118093	PF07_0129	acyl-CoA synthetase
PF3D7_0731700	-0.141	0.0230146	-0.4916	-0.0227622	0.1396	0.0163407	0.1481	-0.003358	0.01224	0.0200346	-0.04382	0.0009978	MAL7P1.177	Plasmodium exported protein (hyp9), unknown function
PF3D7_0731800	-0.4151	0.0656598	-0.3138	0.0648179	0.5094	0.0197858	0.4118	0.0409118	-0.05256	0.0499234	-0.06728	0.0998063	MAL7P1.178	alpha/beta hydrolase, putative
PF3D7_0731900	-0.03209	0.0685406	0.008828	-0.0529152	0.5194	-0.0661543	0.4147	-0.00837924	0.1961	0.0177746	0.317	0.05522	MAL7P1.179	rifin, pseudogene
PF3D7_0732000	0.02681	-0.0114216	0.09352	0.00244224	0.3698	-0.0595448	0.268	0.0371828	0.11	0.0069102	0.1521	0.0444466	PF07_0130	stevor
PF3D7_0732100	0.0357	0.0324956	0.09865	-0.0041068	-0.07616	0.00784782	-0.01201	0.023137	0.06221	0.0456296	0.07051	-0.0025092	MAL7P1.183; PF07_0131	erythrocyte membrane protein 1 (PfEMP1), pseudogene
PF3D7_0732200	-0.07921	0.0984244	-0.3264	-0.0206863	-0.03135	-0.138168	-0.07384	-0.003754	0.137	0.032971	0.07071	0.0470945	1791.m00049; PF07_0132	rifin
PF3D7_0732300	0.1789	0.0778765	0.0149	-0.0184234	-0.01736	-0.0724108	0.1869	0.0704972	0.1752	0.08968	0.1225	0.0591758	MAL7P1.184; PF07_0133	rifin
PF3D7_0732400	0.175	0.0984609	0.009568	-0.00715722	-0.09374	-0.107996	0.1001	0.0113084	0.1342	0.0492852	0.2127	0.104284	1791.m00047; PF07_0134	rifin
PF3D7_0732500	0.03844	0.0464464	-0.2722	-0.161745	-0.07881	-0.0679768	-0.02607	-0.0340766	-0.001569	-0.0144694	0.1579	0.0811842	MAL7P1.185; PF07_0135	rifin
PF3D7_0732600	-0.03193	-0.009814	0.06066	0.00941	0.3738	-0.001436	0.2648	-0.010214	0.2028	0.0020754	0.1629	0.0049018	MAL7P1.350	Plasmodium exported protein, unknown function, fragment
PF3D7_0732700	-0.07101	0.062911	-0.2426	-0.122348	0.4092	-0.156363	0.4528	-0.104534	0.09071	0.0674662	0.1468	0.0688447	MAL7P1.210; PF07_0136	rifin
PF3D7_0732800	0.1192	0.0215226	-0.2854	-0.248044	-0.1881	-0.0775226	-0.1236	-0.0206574	0.1675	0.0024326	0.2232	0.104856	MAL7P1.186; MAL7P1.211; PF07_0137	erythrocyte membrane protein 1 (PfEMP1), exon 2
PF3D7_0732900	0.06503	0.0678246	0.1207	-0.0193462	0.006352	-0.0435408	0.07473	0.0539697	0.0986	-0.0049499	0.1073	0.0767384	1842.m00016; PF07_0138	rifin
PF3D7_0733000	0.0546	0.206189	-0.1533	-0.340678	0.1983	-0.328982	0.2658	-0.0948026	0.1077	0.040104	0.08749	0.187386	MAL7P1.187; PF07_0139	erythrocyte membrane protein 1, PfEMP1
PF3D7_0800100	-0.154	0.18421	-0.2407	-0.371867	0.2065	-0.537348	0.2191	-0.175309	0.2941	0.016619	0.166	0.243884	MAL8P1.168; PF08_0142	erythrocyte membrane protein 1, PfEMP1
PF3D7_0800200	0.01526	0.229423	-0.1302	-0.123302	0.1509	-0.193713	0.1012	-0.0866718	0.1253	0.156428	0.1962	0.282785	MAL8P1.167; PF08_0141	erythrocyte membrane protein 1, PfEMP1
PF3D7_0800300	-0.085	0.25178	-0.1942	-0.146886	0.2188	-0.26785	0.08845	-0.0840459	0.07877	0.0699471	0.2682	0.262683	MAL8P1.166; PF08_0140	erythrocyte membrane protein 1, PfEMP1
PF3D7_0800400	0.1235	0.0727031	-0.2273	-0.133834	-0.1664	-0.0980746	-0.2173	-0.127813	0.08705	0.051317	0.1094	0.0643316	0	rifin
PF3D7_0800500	0.1654	0.0878644	-0.07823	-0.0597391	-0.1906	-0.144363	0.01689	-0.0087796	0.1878	0.0820375	0.2454	0.128384	PF08_0138	rifin
PF3D7_0800600	0.1341	0.0817106	0.08387	0.0725812	0.1608	0.029036	0.1699	0.0798602	0.1321	0.0421076	0.05969	0.0180274	MAL8P1.163	Plasmodium exported protein (PHISTa), unknown function
PF3D7_0800650	-0.06441	-0.018546	-0.492	-0.022714	0.04236	0.0098702	0.1333	-0.0004342	-0.07668	-0.006686	-0.2456	-0.013882	0	H/ACA snoRNA
PF3D7_0800700	0.04671	0.146806	-0.1974	-0.167452	0.1175	-0.276297	0.07968	-0.1751	0.1953	0.020261	-0.05368	0.0671401	3D7Surf8.3; MAL8P1.162	surface-associated interspersed protein 8.3 (SURFIN 8.3)
PF3D7_0800750	-0.08398	0.0440596	-0.1405	-0.044748	0.3134	-0.0164706	0.1838	-0.0298457	0.1175	0.048856	0.06502	0.0133088	0	Plasmodium exported protein, unknown function, pseudogene
PF3D7_0800800	-0.1853	-0.0053366	-0.253	-0.0086714	0.3262	-0.00272912	0.2179	0.0054252	0.1529	0.030443	-0.05577	0.0182482	MAL8P1.161	Plasmodium exported protein (hyp7), unknown function
PF3D7_0800900	-0.02497	0.0173172	-0.02584	0.0213724	0.2866	0.025234	0.2267	-0.0336144	0.1215	0.0571106	0.08391	0.0357336	MAL8P1.160	Plasmodium exported protein (hyp7), unknown function, pseudogene
PF3D7_0801000	-0.4794	0.0404744	-0.4113	-0.789896	0.4622	-0.425545	0.3572	-0.369533	-0.03358	-0.0577998	-0.1379	-0.0509382	PF08_0137	Plasmodium exported protein (PHISTc), unknown function
PF3D7_0801100	0.2179	0.088669	-0.1626	-0.240544	-0.4518	-0.27405	-0.3889	-0.221269	0.02179	-0.0729754	0.06805	-0.0144956	MAL8b_28s; MAL8b_28s	28S ribosomal RNA
PF3D7_0801200	-0.001529	0.0151327	-0.09995	0.00164008	0.01448	-0.0243516	0.02737	-0.0018992	0.02008	0.0058834	0.0575	0.0051756	PF08_tmp2; PF08_tmp2	5.8S ribosomal RNA
PF3D7_0801300	-0.1207	0.0041384	-0.3376	0.00018304	-0.2741	-0.21545	-0.1555	-0.151551	0.03094	-0.0146224	0.006253	-0.0118758	PF08_0136b	von Willebrand factor A domain-related protein
PF3D7_0801400	0.0129	-0.0324164	-0.2391	-0.027092	0.03675	-0.026928	0.07134	0.0023892	-0.1003	-0.0236738	0.03665	-0.0003234	PF08_0136	conserved Plasmodium protein, unknown function
PF3D7_0801500	-0.2989	0.106802	-0.2654	-0.0302946	0.1063	-0.206235	-0.024	-0.155353	-0.09539	-0.00373428	-0.2507	-0.061952	PF08_0135	nucleolar protein 10, putative
PF3D7_0801600	0.02767	-0.0260416	-0.3349	-0.00505866	0.2015	-0.02223	-0.01837	-0.076404	0.007808	-0.0168624	-0.08751	-0.043854	PF08_0134	conserved protein, unknown function
PF3D7_0801700	-0.2631	0.138426	-0.2559	-0.0436368	0.03953	-0.0385755	0.09699	-0.0934327	-0.1732	-0.0215378	-0.03794	0.0318795	MAL8P1.157	sentrin-specific protease 2, putative
PF3D7_0801800	0.00933	0.154755	-0.1519	-0.019063	0.2445	-0.191726	0.1323	-0.195562	-0.01734	0.0250273	-0.1117	0.0362832	MAL8P1.156	mannose-6-phosphate isomerase, putative
PF3D7_0801900	-0.2313	0.129849	-0.2859	-0.330638	0.1807	-0.394755	0.2009	-0.280773	-0.1553	-0.0589071	-0.008267	-0.0912443	MAL8P1.154; PF08_0133	lysine-specific histone demethylase, putative
PF3D7_0802000	-0.2098	0.0866782	-0.3751	-0.215281	0.03538	-0.464088	0.0552	-0.394231	-0.09584	-0.101516	-0.1628	-0.106513	PF08_0132	glutamate dehydrogenase, putative
PF3D7_0802100	-0.1521	0.0413908	-0.356	0.0657868	0.3109	-0.117287	0.1981	-0.10476	-0.01598	0.107154	-0.02031	0.0615232	MAL8P1.153	AP2 domain transcription factor, putative
PF3D7_0802200	-0.1153	0.024803	-0.1447	-0.0808226	0.0851	-0.181664	0.08984	-0.101752	-0.162	-0.00173292	-0.1602	-0.0283237	PF08_0131	1-cys peroxiredoxin
PF3D7_0802300	-0.1908	0.107467	-0.505	-0.125244	0.1933	-0.388094	0.01336	-0.308558	-0.04887	0.0430506	-0.1507	-0.0546129	PF08_0130	periodic tryptophan protein 2, putative
PF3D7_0802400	-0.1706	0.124346	-0.4728	-0.0328076	0.1982	-0.2965	0.0147	-0.220231	-0.03613	-0.0206361	-0.1252	0.0910552	MAL8P1.152	cyclin-like protein, putative
PF3D7_0802500	-0.1913	0.0612418	-0.3916	0.0023102	0.09531	-0.314379	0.04862	-0.226354	-0.1063	-0.00703196	-0.05193	-0.0037521	MAL8P1.151	inositol 5-phosphatase, putative
PF3D7_0802600	-0.1883	0.125042	-0.4717	-0.375143	0.1963	-0.381819	0.1316	-0.299734	-0.03146	0.0952922	-0.04627	-0.056317	MAL8P1.150	adenylyl cyclase beta
PF3D7_0802700	0.1124	0.0646547	-0.2257	-0.175859	-0.1355	-0.123726	-0.2089	-0.0715462	-0.04303	0.00251038	0.05763	-0.0408446	MAL8P1.149	conserved Plasmodium protein, unknown function
PF3D7_0802800	-0.04636	0.00411546	-0.1703	-0.201813	0.006134	-0.321014	0.1004	-0.264458	0.0169	-0.101045	0.03434	-0.115785	PF08_0129	serine/threonine protein phosphatase 2B catalytic subunit A
PF3D7_0802900	-0.07108	0.0482741	-0.3649	-0.034605	0.1033	-0.0053398	0.09764	-0.0303838	0.0556	0.00310924	0.06909	-0.0038324	MAL8P1.148	conserved Plasmodium protein, unknown function
PF3D7_0803000	-0.0644	0.05112	-0.348	-0.0801024	0.1044	-0.218083	0.1126	-0.211764	0.0704	-0.0753358	0.07254	-0.0619911	PF08_0128	peptidyl-prolyl cis-trans isomerase
PF3D7_0803100	-0.213	0.0256025	-0.4472	-0.317923	0.1498	-0.310697	0.1835	-0.248246	-0.02387	0.0500112	-0.03695	0.0115973	PF08_0127	U3 small nucleolar RNA-associated protein 14, putative
PF3D7_0803200	-0.08612	0.0536003	-0.3114	-0.0920208	0.2128	-0.144574	0.09446	-0.11801	-0.1184	-0.0426149	-0.06502	0.0192468	MAL8P1.146	filament assembling protein, putative
PF3D7_0803300	-0.006456	-0.0173003	-0.2363	-0.161371	0.185	-0.0139808	0.06648	-0.06956	-0.07238	-0.029834	0.002447	-0.0037985	MAL8P1.145	mitogen-activated protein kinase organizer 1, putative
PF3D7_0803400	-0.1586	0.0604513	-0.4288	-0.0358512	0.1675	-0.298372	0.1889	-0.231074	0.02521	-0.0815194	0.07219	-0.0777749	PF08_0126	DNA repair and recombination protein RAD54, putative
PF3D7_0803500	-0.1988	0.0353474	-0.6323	-0.379416	0.1027	-0.220385	0.1261	-0.0922204	-0.1392	0.00594838	0.004602	-0.00537374	MAL8P1.144	AAA family ATPase, putative
PF3D7_0803600	-0.2479	0.036943	-0.244	0.0349528	0.2321	-0.00806772	0.313	0.0411928	-0.09027	0.0616112	0.1327	-0.0552118	MAL8P1.143	conserved Plasmodium protein, unknown function
PF3D7_0803700	-0.3054	0.0304117	-0.3918	-0.222773	0.07226	-0.22895	0.03543	-0.244764	-0.07648	-0.0729776	0.04412	-0.0467076	PF08_0125	tubulin gamma chain
PF3D7_0803800	-0.05947	-0.0136766	-0.3067	-0.140637	-0.1168	-0.120043	-0.08808	-0.0805036	-0.01262	-0.0260584	0.01036	-0.015952	MAL8P1.142	proteasome subunit beta type-4
PF3D7_0803900	-0.3624	-0.011192	-0.5942	-0.024412	0.3505	-0.0017472	0.3516	0.0117942	-0.221	-0.010672	-0.0131	-0.00335236	PF3D7_08ncRNA1; PF3D7_08ncRNA1.1	C/D small nucleolar RNA
PF3D7_0804000	-0.3796	0.0911589	-0.567	-0.129347	0.3851	-0.0752808	0.3815	-0.169131	-0.2197	-0.0658128	-0.01847	-0.0283808	PF08_0124	cactin homolog, putative
PF3D7_0804100	0.06658	0.008154	-0.2574	0.0003386	-0.1507	0.002962	-0.1944	0.0005198	-0.1522	-0.0018618	0.053	0.0017054	PF3D7_08_snoR06; PF3D7_08_snoR06.1	small nucleolar RNA snoR06
PF3D7_0804200	0.08604	0.0128368	-0.1261	0.028668	-0.07033	0.0059484	-0.2239	0.0091222	0.002596	0.020888	-0.01007	0.016846	PF3D7_08ncRNA2; PF3D7_08ncRNA2.1	Plasmodium RNA of unknown function RUF3
PF3D7_0804300	-0.4526	0.0269953	-0.3605	-0.286234	0.1517	-0.33964	0.1908	-0.280696	-0.07077	-0.0486309	-0.006095	-0.052756	MAL8P1.141	zinc finger protein, putative
PF3D7_0804400	-0.1342	0.0328798	-0.9341	0.035826	-0.2873	-0.215354	0.08711	-0.265924	-0.1192	-0.126224	-0.01299	-0.116604	MAL8P1.140	methionine aminopeptidase 1c, putative
PF3D7_0804500	-0.135	0.0748576	-0.1839	0.0101498	0.1369	-0.237291	-0.002125	-0.273047	-0.1318	-0.061932	-0.08967	-0.0604806	MAL8P1.139	conserved Plasmodium membrane protein, unknown function
PF3D7_0804600	0.01383	0.129904	-0.1073	-0.0891354	-0.05006	-0.0756584	-0.02554	-0.145288	-0.03449	-0.0203817	0.02939	0.0143049	PF08_0123	tRNA pseudouridine synthase, putative
PF3D7_0804700	-0.178	0.0193482	-0.4607	0.0629316	0.04204	-0.036453	-0.1015	-0.0584842	-0.1918	0.0114456	-0.1365	-0.0286419	PF08_0122	conserved Plasmodium protein, unknown function
PF3D7_0804800	-0.05984	-0.0401418	-0.3679	-0.0555838	0.1164	-0.14789	-0.008942	-0.120394	-0.1214	-0.0479472	-0.1184	-0.0322168	PF08_0121	peptidyl-prolyl cis-trans isomerase
PF3D7_0804900	0.2121	0.125346	0.04813	0.0348536	-0.2156	-0.121962	-0.1119	-0.0617147	0.1725	0.0971629	-0.03458	-0.0216766	PF08_0120	GTPase-activating protein, putative
PF3D7_0805000	-0.05193	-0.0295153	-0.2267	-0.137127	0.04989	0.0323483	0.0237	0.0126966	-0.09156	-0.0567231	-0.09044	-0.0554924	MAL8P1.138	alpha/beta hydrolase, putative
PF3D7_0805100	-0.2227	0.0953317	-0.1753	-0.0498981	0.2619	-0.256775	0.2448	-0.224981	-0.02529	0.0165514	-0.08165	-0.0484757	MAL8P1.137	conserved protein, unknown function
PF3D7_0805200	-0.2818	0.0080836	-0.4069	-0.073414	0.2506	-0.053336	0.1903	-0.036948	-0.02665	-0.00868552	0.01099	-0.004788	PF08_0119	gamete release protein, putative
PF3D7_0805300	-0.005646	0.10945	0.002741	0.0511693	0.1024	0.0767452	0.02774	0.0513739	0.1101	0.0169116	0.1038	0.0458223	PF08_0118	conserved Plasmodium protein, unknown function
PF3D7_0805400	0.01234	0.033339	-0.2287	-0.0864748	0.03403	0.0316214	0.161	0.0859708	0.02604	0.0104456	0.09149	0.0217032	MAL8P1.200	N-acetyltransferase, GNAT family, putative
PF3D7_0805500	-0.3649	0.135352	-0.2228	0.0572284	0.222	-0.0405183	0.184	0.0307673	-0.05097	0.115855	-0.03076	0.0419408	MAL8P1.201	conserved Plasmodium protein, unknown function
PF3D7_0805600	-0.6593	0.0503416	-0.4448	0.0175837	0.5069	-0.034848	0.4642	-0.0466916	-0.06636	-0.0321306	-0.1005	-0.00871956	MAL8P1.202	phosphatidic acid phosphatase 2
PF3D7_0805700	-0.1702	0.0693659	-0.4704	0.0486572	0.2187	-0.103196	0.1814	-0.174419	0.01247	0.066777	-0.01284	-0.00499696	MAL8P1.203	serine/threonine protein kinase, FIKK family
PF3D7_0805800	-0.04227	-0.0045508	-0.03833	0.0109712	0.06472	0.0238643	0.06534	0.0246044	-0.02453	-0.0014816	-0.01054	0.0043504	MAL8P1.136; MAL8P1.136a	conserved Plasmodium protein, unknown function
PF3D7_0805900	0.2151	0.116485	-0.08935	-0.0412336	-0.03138	-0.0105397	-0.05163	-0.0317589	-0.01314	-0.0244918	-0.06004	-0.0368662	MAL8P1.136	conserved protein, unknown function
PF3D7_0806000	-0.0975	-0.0052212	-0.2615	-0.0484647	0.2623	0.112568	0.1959	0.0361783	0.04136	0.0072978	-0.01785	-0.00528952	PF08_0117	AAA family ATPase, putative
PF3D7_0806100	-0.01271	0.0021404	-0.2419	-0.0828113	0.2712	0.0563006	0.1898	-0.0040538	0.0409	0.0260903	0.07154	-0.0363995	PF08_0116	conserved Plasmodium protein, unknown function
PF3D7_0806200	-0.05784	0.0351098	-0.3859	-0.081376	0.05409	-0.0242875	-0.01769	-0.0201821	0.09643	-0.0675559	0.1166	-0.0529986	MAL8P1.135	Dpy-19-like C-mannosyltransferase
PF3D7_0806300	-0.1161	0.0771159	-0.4144	-0.155575	-0.1153	-0.473798	-0.06106	-0.379968	-0.1378	-0.0275131	-0.1039	-0.0717612	MAL8P1.134	ferlin-like protein, putative
PF3D7_0806400	-0.1669	0.024214	-0.3305	-0.055442	-0.1425	-0.068964	-0.1387	-0.0421198	-0.05656	-0.031768	-0.0368	-0.0519342	MAL8P1.133	UDP-N-acetylglucosamine transferase subunit ALG13, putative
PF3D7_0806500	-0.4435	0.0637929	-0.5929	-0.163359	0.1477	-0.447914	0.2808	-0.25827	-0.000516	-0.0517154	0.02929	-0.0572132	PF08_0115	DnaJ protein, putative
PF3D7_0806600	-0.1721	-0.0838495	-0.5572	-0.192228	0.03274	-0.106535	-0.05678	-0.0448408	-0.1498	-0.0963576	-0.003168	0.0206712	MAL8P1.132	kinesin-like protein, putative
PF3D7_0806700	-0.2125	-0.192593	-0.5886	-0.339691	0.0937	0.0138022	0.006699	0.034355	-0.1876	-0.0198069	-0.0767	-0.00913182	PF08_0114	conserved Plasmodium membrane protein, unknown function
PF3D7_0806800	-0.3536	0.0908839	-0.5097	-0.0835548	0.4733	-0.175871	0.4369	-0.139755	-0.06888	0.0334248	0.06731	0.0243388	PF08_0113	V-type proton ATPase subunit a, putative
PF3D7_0806900	-0.08916	-0.0553505	-0.07761	-0.0369798	-0.1453	-0.113807	-0.07425	-0.0460807	0.003836	0.0247164	-0.09325	-0.0260052	PF08_0112	conserved protein, unknown function
PF3D7_0807000	-0.1662	-0.101263	-0.2215	-0.275438	0.07313	0.0324681	0.04947	0.121799	-0.07897	-0.0196976	-0.2257	0.014362	MAL8P1.131	YEATS domain-containing protein, putative
PF3D7_0807100	-0.3356	0.0274453	-0.7957	-0.0789899	0.2143	-0.0059527	0.09738	0.0182877	-0.1731	0.0436956	-0.04171	0.0198846	PF08_0111	DNA helicase PSH3
PF3D7_0807200	-0.2637	0.0552057	-0.7863	-0.0658907	0.2438	-0.0751386	0.2059	-0.173754	-0.1243	-0.0827474	-0.02908	-0.0405382	MAL8P1.130	conserved Plasmodium membrane protein, unknown function
PF3D7_0807300	-0.557	0.020356	-0.5794	-0.183826	0.7216	-0.0517671	0.7105	-0.032409	-0.2416	-0.0075198	-0.2483	0.0212726	MAL8P1.129; PF08_0110	ras-related protein Rab-18
PF3D7_0807400	-0.04745	-0.0181017	-0.3085	-0.156908	0.2392	0.0468249	0.1682	0.0697716	-0.09175	-0.0196158	0.04964	0.021098	MAL8P1.300	coenzyme Q-binding protein COQ10 homolog, mitochondrial
PF3D7_0807500	-0.1244	0.0605966	-0.5143	-0.105742	0.3935	-0.147403	0.4467	-0.123711	0.01273	0.0369545	-0.03611	0.0501088	MAL8P1.128	proteasome subunit alpha type-6, putative
PF3D7_0807600	-0.2696	0.0622264	-0.155	-0.28756	0.2515	-0.193734	0.2235	-0.221148	-0.07667	-0.0164421	-0.008046	-0.0698695	MAL8P1.127	conserved Plasmodium protein, unknown function
PF3D7_0807700	0.04004	0.0731328	-0.2664	-0.378729	0.07588	-0.294746	0.005857	-0.151311	-0.08679	-0.0513838	-0.02357	0.065755	MAL8P1.126	serine protease DegP
PF3D7_0807800	-0.2079	0.0239535	-0.3923	-0.118216	0.1565	-0.116664	0.154	-0.104559	0.02659	-0.046452	-0.1316	-0.0769326	PF08_0109	26S proteasome regulatory subunit RPN10, putative
PF3D7_0807900	-0.3186	0.0180878	-0.3383	-0.148422	0.1629	-0.163111	0.2017	-0.207178	0.05647	-0.0316475	-0.1899	0.0147351	MAL8P1.125	tyrosine--tRNA ligase
PF3D7_0808000	-0.1173	0.0839366	-0.3401	0.0372298	-0.008227	-0.0177152	-0.1965	-0.136588	-0.09527	0.0697726	-0.07404	0.0250032	MAL8P1.124	conserved Plasmodium protein, unknown function
PF3D7_0808100	-0.1007	-0.00898782	-0.1343	-0.257157	0.1441	-0.144732	0.07102	-0.15427	-0.03791	0.0743718	0.03364	0.0823589	MAL8P1.123	AP-3 complex subunit delta, putative
PF3D7_0808200	-0.2235	0.131796	-0.3773	-0.0631805	0.177	-0.304819	0.1511	-0.265391	-0.1177	-0.0297887	0.000336	0.00188398	PF08_0108	plasmepsin X
PF3D7_0808300	-0.001188	-0.0152936	0.004991	-0.128843	0.2803	-0.0828866	0.2025	-0.0556412	-0.07143	-0.0148236	-0.06974	0.0169464	MAL8P1.122	ubiquitin regulatory protein, putative
PF3D7_0808400	-0.179	0.00507828	-0.3043	0.0143838	0.071	0.0095972	0.1581	0.0088892	0.03001	0.0393569	0.03045	0.0194287	MAL8P1.121; MAL8P1.121	coatomer subunit epsilon, putative
PF3D7_0808500	0.01013	0.02277	-0.2248	0.001384	0.2502	-0.0031436	0.2633	0.01304	0.1926	0.0026804	0.1542	0.0050024	MAL8P1.121a; MAL8P1.121a.1	Plasmodium RNA of unknown function RUF6
PF3D7_0808600	-0.01947	0.276343	-0.06377	-0.239959	0.1332	-0.461971	0.1608	-0.242262	0.1278	0.1109	0.2125	0.215053	MAL8P1.119; PF08_0107	erythrocyte membrane protein 1, PfEMP1
PF3D7_0808700	0.08074	0.250804	-0.143	-0.4249	0.3559	-0.482559	0.3792	-0.182605	0.09685	0.0540987	0.1036	0.186606	MAL8P1.118; PF08_0106	erythrocyte membrane protein 1, PfEMP1
PF3D7_0808800	0.04028	0.123863	0.2249	0.0350161	0.4299	-0.0669034	0.3634	0.0574116	0.1401	0.0417804	0.1362	0.0913748	PF08_0105	rifin
PF3D7_0808900	0.08394	0.131538	0.04517	-0.0013302	0.4769	-0.0725066	0.5408	-0.0352327	0.1275	0.077143	0.1428	0.111267	MAL8P1.117; PF08_0104	rifin
PF3D7_0809000	-0.1878	0.0045334	-0.256	-0.0055658	0.2127	0.0070056	0.2046	0.002461	0.08633	0.0071692	0.1315	0.012524	PF3D7_new_RUF6_10; PF3D7_new_RUF6_10.1	Plasmodium RNA of unknown function RUF6
PF3D7_0809100	0.1091	0.248097	-0.1508	-0.306728	0.3914	-0.465928	0.3998	-0.174038	0.2696	-0.0660842	0.2175	0.187194	PF08_0103	erythrocyte membrane protein 1, PfEMP1
PF3D7_0809200	-0.2752	0.0779555	-0.3388	0.0498874	0.3765	-0.0622728	0.3047	-0.14321	-0.07423	0.110868	-0.08921	-0.0339177	PF08_0102	asparagine-rich antigen Pfa55-14
PF3D7_0809300	-0.1234	-0.0432693	-0.2732	-0.0979744	0.01277	0.0174544	0.1533	0.0314164	0.1263	0.0654719	0.01235	-0.0115015	PF08TR001; PF08TR001	unspecified product
PF3D7_0809400	-0.146	0.130499	-0.2922	-0.0716781	0.05508	-0.147548	0.1409	-0.131708	0.1457	0.0700315	0.02452	0.0100357	PF08_0101	conserved protein, unknown function
PF3D7_0809500	-0.1146	0.0115552	-0.3576	-0.030694	0.1428	-0.03449	0.06116	-0.0202436	-0.0619	-0.031316	-0.1344	-0.034922	MAL8P1.114	histone acetyltransferase subunit NuA4, putative
PF3D7_0809600	0.01909	-0.00875414	-0.2902	0.0190448	0.3221	0.173083	0.1901	0.0823543	0.1307	0.038727	0.04349	0.0974149	MAL8P1.113	peptidase family C50, putative
PF3D7_0809700	-0.07072	0.148615	-0.3181	-0.0828733	0.189	-0.10509	0.1447	-0.0942849	0.1509	-0.0089868	0.2026	-0.0256986	PF08_0100	RuvB-like helicase 1
PF3D7_0809800	-0.06423	0.0933496	-0.003548	-0.0119551	0.244	0.110624	0.2489	0.0202177	-0.02203	0.164637	-0.009015	0.124757	MAL8P1.112; MAL8P1.112	conserved Plasmodium protein, unknown function
PF3D7_0809900	-0.1903	0.173508	-0.3734	0.0281536	0.3719	-0.0972773	0.3527	-0.106779	0.07044	0.00423622	0.08849	0.0756698	MAL8P1.111	JmjC domain-containing protein, putative
PF3D7_0810000	-0.1115	0.032406	-0.3917	-0.0051668	0.1275	-0.029642	0.02956	-0.0233736	0.1334	0.0179596	0.1071	0.0125214	PF08_0099	acyl-CoA binding protein, putative
PF3D7_0810100	-0.1505	-0.04669	-0.1277	-0.00190258	0.04955	-0.0440944	0.0311	-0.0181963	-0.01272	0.0090718	0.02436	0.0256782	MAL8P1.110	ribosomal protein L33, apicoplast, putative
[truncated: 3,606 more rows]

## Sheet: Table S3
Stage II GC H3K36me2									Stage II GC H3K36me3
Chr	start	end	Gene	start	end	Peak position	bp upstream of TSS		Chr	start	end	Gene	start	end	Peak position	bp upstream of TSS
Pf3D7_01	59772	61003	PF3D7_0100800	58498	59981	CDR	-		Pf3D7_06	1221941	1242922	PF3D7_0629700	59772	61003	-1.5kb/TSS	-
Pf3D7_01	59772	61003	PF3D7_0100800	60995	62061	CDR	-		Pf3D7_01	59772	61003	PF3D7_0100800	62187	63400	CDR	-
Pf3D7_01	90242	91420	PF3D7_0101900	91369	93099	CDR	-		Pf3D7_01	62187	63400	PF3D7_0100900	90242	91420	CDR	-
Pf3D7_01	527107	536351	PF3D7_0113800	527381	527770	CDR	-		Pf3D7_01	90242	91420	PF3D7_0101900	326397	327224	CDR	-
Pf3D7_01	550576	551713	PF3D7_0114200	551684	553005	CDR	-		Pf3D7_01	326397	327224	PF3D7_0107900	442543	443289	CDR	-
Pf3D7_01	552640	553797	PF3D7_0114300	551684	553005	CDR	-		Pf3D7_01	442543	443289	PF3D7_0111600	443585	443938	CDR	-
Pf3D7_01	569485	570272	PF3D7_0114800	567755	572122	CDR	-		Pf3D7_01	443585	443938	PF3D7_0111700	527107	536351	CDR	-
Pf3D7_01	595102	596273	PF3D7_0115300	593401	595123	CDR	-		Pf3D7_01	527107	536351	PF3D7_0113800	527107	536351	CDR	-
Pf3D7_01	598465	599472	PF3D7_0115400	596293	598510	CDR	-		Pf3D7_01	527107	536351	PF3D7_0113800	552640	553797	CDR	-
Pf3D7_02	38287	39303	PF3D7_0200400	39220	41314	CDR	-		Pf3D7_01	552640	553797	PF3D7_0114300	558201	558708	CDR	-
Pf3D7_02	41515	42858	PF3D7_0200500	42806	45220	CDR	-		Pf3D7_01	558201	558708	PF3D7_0114500	569485	570272	CDR	-
Pf3D7_02	54254	55255	PF3D7_0200900	55142	57010	CDR	-		Pf3D7_01	569485	570272	PF3D7_0114800	598465	599472	CDR	-
Pf3D7_02	66529	67545	PF3D7_0201300	65323	66601	CDR	-		Pf3D7_01	598465	599472	PF3D7_0115400	38287	39303	CDR	-
Pf3D7_02	69088	69771	PF3D7_0201400	68129	71346	CDR	-		Pf3D7_02	38287	39303	PF3D7_0200400	48923	50147	CDR	-
Pf3D7_02	252394	262443	PF3D7_0206300	257849	258553	CDR	-		Pf3D7_02	48923	50147	PF3D7_0200700	57344	58421	CDR	-
Pf3D7_02	427490	431530	PF3D7_0210500	429920	431236	CDR	-		Pf3D7_02	57344	58421	PF3D7_0201000	66529	67545	CDR	-
Pf3D7_02	495166	507854	PF3D7_0212400	503632	503871	CDR	-		Pf3D7_02	66529	67545	PF3D7_0201300	69088	69771	CDR	-
Pf3D7_02	509525	521746	PF3D7_0212500	519407	520039	CDR	-		Pf3D7_02	69088	69771	PF3D7_0201400	427490	431530	CDR	-
Pf3D7_02	845600	846375	PF3D7_0220900	846371	848164	CDR	-		Pf3D7_02	427490	431530	PF3D7_0210500	451751	455116	CDR	-
Pf3D7_02	848092	849119	PF3D7_0221000	846371	848164	CDR	-		Pf3D7_02	451751	455116	PF3D7_0211100	495166	507854	CDR	-
Pf3D7_02	857567	858675	PF3D7_0221300	858490	860526	CDR	-		Pf3D7_02	495166	507854	PF3D7_0212400	703090	706587	CDR	-
Pf3D7_02	860466	861504	PF3D7_0221400	858490	860526	CDR	-		Pf3D7_02	703090	706587	PF3D7_0217000	845600	846375	CDR	-
Pf3D7_02	863079	863842	PF3D7_0221500	861507	863765	CDR	-		Pf3D7_02	845600	846375	PF3D7_0220900	851052	851962	CDR	-
Pf3D7_02	865916	866538	PF3D7_0221600	865681	866546	CDR	-		Pf3D7_02	851052	851962	PF3D7_0221100	857567	858675	CDR	-
Pf3D7_02	866843	867511	PF3D7_0221650	866626	869268	CDR	-		Pf3D7_02	857567	858675	PF3D7_0221300	860466	861504	CDR	-
Pf3D7_02	869508	871124	PF3D7_0221700	870904	871171	CDR	-		Pf3D7_02	860466	861504	PF3D7_0221400	863079	863842	CDR	-
Pf3D7_02	873131	873319	PF3D7_0221800	872781	873587	CDR	-		Pf3D7_02	863079	863842	PF3D7_0221500	865916	866538	CDR	-
Pf3D7_02	892856	894206	PF3D7_0222600	892253	892856	CDR	-		Pf3D7_02	865916	866538	PF3D7_0221600	866843	867511	CDR	-
Pf3D7_02	896226	897420	PF3D7_0222700	895861	896290	CDR	-		Pf3D7_02	866843	867511	PF3D7_0221650	869508	871124	CDR	-
Pf3D7_02	899430	900445	PF3D7_0222800	898452	899510	CDR	-		Pf3D7_02	869508	871124	PF3D7_0221700	892856	894206	CDR	-
Pf3D7_03	67928	68682	PF3D7_0300900	65829	69436	CDR	-		Pf3D7_02	892856	894206	PF3D7_0222600	899430	900445	CDR	-
Pf3D7_03	76494	77474	PF3D7_0301100	76019	77504	CDR	-		Pf3D7_02	899430	900445	PF3D7_0222800	67928	68682	CDR	-
Pf3D7_03	132332	133502	PF3D7_0302400	131751	133704	CDR	-		Pf3D7_03	67928	68682	PF3D7_0300900	76494	77474	CDR	-
Pf3D7_03	227057	231397	PF3D7_0304800	230917	231452	CDR	-		Pf3D7_03	76494	77474	PF3D7_0301100	132332	133502	CDR	-
Pf3D7_03	572666	576823	PF3D7_0314200	575526	576449	CDR	-		Pf3D7_03	132332	133502	PF3D7_0302400	562366	565656	CDR	-
Pf3D7_03	649849	657247	PF3D7_0316200	651204	652313	CDR	-		Pf3D7_03	562366	565656	PF3D7_0313900	577008	578366	CDR	-
Pf3D7_03	649849	657247	PF3D7_0316200	655651	656045	CDR	-		Pf3D7_03	577008	578366	PF3D7_0314300	604595	607931	CDR	-
Pf3D7_03	952964	962367	PF3D7_0322700	958776	959099	CDR	-		Pf3D7_03	604595	607931	PF3D7_0314800	623446	630360	CDR	-
Pf3D7_04	73268	74340	PF3D7_0401000	71404	73441	CDR	-		Pf3D7_03	623446	630360	PF3D7_0315300	649849	657247	CDR	-
Pf3D7_04	73268	74340	PF3D7_0401000	74326	74839	CDR	-		Pf3D7_03	649849	657247	PF3D7_0316200	756491	760292	CDR	-
Pf3D7_04	82247	83575	PF3D7_0401300	81026	82332	CDR	-		Pf3D7_03	756491	760292	PF3D7_0318300	903764	910118	CDR	-
Pf3D7_04	100684	102110	PF3D7_0401700	98304	100937	CDR	-		Pf3D7_03	903764	910118	PF3D7_0321700	952964	962367	CDR	-
Pf3D7_04	108380	111295	PF3D7_0401900	111157	113394	CDR	-		Pf3D7_03	952964	962367	PF3D7_0322700	73268	74340	CDR	-
Pf3D7_04	137640	146653	PF3D7_0402300	138676	139347	CDR	-		Pf3D7_04	73268	74340	PF3D7_0401000	73268	74340	CDR	-
Pf3D7_04	155877	156984	PF3D7_0402500	152371	156195	CDR	-		Pf3D7_04	73268	74340	PF3D7_0401000	82247	83575	CDR	-
Pf3D7_04	159279	160314	PF3D7_0402600	157089	159288	CDR	-		Pf3D7_04	82247	83575	PF3D7_0401300	100684	102110	CDR	-
Pf3D7_04	182870	194712	PF3D7_0403400	188872	189926	CDR	-		Pf3D7_04	100684	102110	PF3D7_0401700	108380	111295	CDR	-
Pf3D7_04	182870	194712	PF3D7_0403400	191640	192083	CDR	-		Pf3D7_04	108380	111295	PF3D7_0401900	137640	146653	CDR	-
Pf3D7_04	347458	351499	PF3D7_0406700	347217	347463	CDR	-		Pf3D7_04	137640	146653	PF3D7_0402300	155877	156984	CDR	-
Pf3D7_04	377481	383087	PF3D7_0407700	378314	378626	CDR	-		Pf3D7_04	155877	156984	PF3D7_0402500	155877	156984	CDR	-
Pf3D7_04	397328	400693	PF3D7_0408100	397228	397979	CDR	-		Pf3D7_04	155877	156984	PF3D7_0402500	162511	163724	CDR	-
Pf3D7_04	557456	557590	PF3D7_0412500	557100	557880	CDR	-		Pf3D7_04	162511	163724	PF3D7_0402700	182870	194712	CDR	-
Pf3D7_04	603166	604456	PF3D7_0413200	604423	609272	CDR	-		Pf3D7_04	182870	194712	PF3D7_0403400	545987	553810	CDR	-
Pf3D7_04	609155	610433	PF3D7_0413300	604423	609272	CDR	-		Pf3D7_04	545987	553810	PF3D7_0412400	603166	604456	CDR	-
Pf3D7_04	634029	638905	PF3D7_0414100	636606	637401	CDR	-		Pf3D7_04	603166	604456	PF3D7_0413200	609155	610433	CDR	-
Pf3D7_04	672500	679138	PF3D7_0415200	679046	679311	CDR	-		Pf3D7_04	609155	610433	PF3D7_0413300	967087	968273	CDR	-
Pf3D7_04	756294	776603	PF3D7_0417400	760847	761065	CDR	-		Pf3D7_04	967087	968273	PF3D7_0421200	969031	976591	CDR	-
Pf3D7_04	756294	776603	PF3D7_0417400	773498	773730	CDR	-		Pf3D7_04	969031	976591	PF3D7_0421300	981823	982990	CDR	-
Pf3D7_04	829963	830594	PF3D7_0418400	829740	830257	CDR	-		Pf3D7_04	981823	982990	PF3D7_0421500	987842	994360	CDR	-
Pf3D7_04	878022	893866	PF3D7_0419900	885408	886111	CDR	-		Pf3D7_04	987842	994360	PF3D7_0421700	1123986	1125004	CDR	-
Pf3D7_04	932463	934244	PF3D7_0420600	931935	932503	CDR	-		Pf3D7_04	1123986	1125004	PF3D7_0424800	1127779	1128802	CDR	-
Pf3D7_04	969031	976591	PF3D7_0421300	970555	971141	CDR	-		Pf3D7_04	1127779	1128802	PF3D7_0424900	1129660	1130893	CDR	-
Pf3D7_04	987842	994360	PF3D7_0421700	989030	990570	CDR	-		Pf3D7_04	1129660	1130893	PF3D7_0425000	1134415	1135175	CDR	-
Pf3D7_04	987842	994360	PF3D7_0421700	992382	993420	CDR	-		Pf3D7_04	1134415	1135175	PF3D7_0425100	1136586	1137385	CDR	-
Pf3D7_04	1004462	1017247	PF3D7_0422200	1016945	1017180	CDR	-		Pf3D7_04	1136586	1137385	PF3D7_0425200	1138009	1138559	CDR	-
Pf3D7_04	1127779	1128802	PF3D7_0424900	1125272	1127959	CDR	-		Pf3D7_04	1138009	1138559	PF3D7_0425250	1141222	1142096	CDR	-
Pf3D7_04	1129660	1130893	PF3D7_0425000	1130815	1132732	CDR	-		Pf3D7_04	1141222	1142096	PF3D7_0425300	1143992	1144824	CDR	-
Pf3D7_04	1134415	1135175	PF3D7_0425100	1133690	1136800	CDR	-		Pf3D7_04	1143992	1144824	PF3D7_0425400	1146672	1147697	CDR	-
Pf3D7_04	1136586	1137385	PF3D7_0425200	1133690	1136800	CDR	-		Pf3D7_04	1146672	1147697	PF3D7_0425500	1173053	1180226	CDR	-
Pf3D7_04	1138009	1138559	PF3D7_0425250	1137629	1138124	CDR	-		Pf3D7_04	1173053	1180226	PF3D7_0426000	33056	34378	CDR	-
Pf3D7_04	1141222	1142096	PF3D7_0425300	1138926	1141267	CDR	-		Pf3D7_05	33056	34378	PF3D7_0500400	36464	37564	CDR	-
Pf3D7_04	1143992	1144824	PF3D7_0425400	1142585	1146586	CDR	-		Pf3D7_05	36464	37564	PF3D7_0500500	36464	37564	CDR	-
Pf3D7_05	29776	30963	PF3D7_0500300	30699	32863	CDR	-		Pf3D7_05	36464	37564	PF3D7_0500500	39443	40488	CDR	-
Pf3D7_05	33056	34378	PF3D7_0500400	34231	36471	CDR	-		Pf3D7_05	39443	40488	PF3D7_0500600	41129	41403	CDR	-
Pf3D7_05	36464	37564	PF3D7_0500500	34231	36471	CDR	-		Pf3D7_05	41129	41403	PF3D7_0500700	801450	809127	CDR	-
Pf3D7_05	116451	119969	PF3D7_0502600	119691	120084	CDR	-		Pf3D7_05	801450	809127	PF3D7_0519500	966123	969737	CDR	-
Pf3D7_05	220839	229253	PF3D7_0505100	223901	224312	CDR	-		Pf3D7_05	966123	969737	PF3D7_0523200	1324239	1325027	CDR	-
Pf3D7_05	474487	478882	PF3D7_0511300	476407	476640	CDR	-		Pf3D7_05	1324239	1325027	PF3D7_0532800	1326245	1327429	CDR	-
Pf3D7_05	539731	542593	PF3D7_0512500	542138	542338	CDR	-		Pf3D7_05	1326245	1327429	PF3D7_0532900	1329555	1330808	CDR	-
Pf3D7_05	667486	674861	PF3D7_0516100	672424	672986	CDR	-		Pf3D7_05	1329555	1330808	PF3D7_0533000	490858	501140	CDR	-
Pf3D7_05	1045462	1051253	PF3D7_0525200	1046842	1047441	CDR	-		Pf3D7_06	490858	501140	PF3D7_0611800	738259	739265	CDR	-
Pf3D7_05	1075913	1078333	PF3D7_0526000	1077087	1077669	CDR	-		Pf3D7_06	738259	739265	PF3D7_0617600	1069962	1072805	CDR	-
Pf3D7_05	1270388	1278484	PF3D7_0531100	1270908	1271877	CDR	-		Pf3D7_06	1069962	1072805	PF3D7_0626500	1333013	1334035	CDR	-
Pf3D7_05	1282591	1286106	PF3D7_0531400	1283536	1284399	CDR	-		Pf3D7_06	1333013	1334035	PF3D7_0631900	30097	31269	CDR	-
Pf3D7_05	1324239	1325027	PF3D7_0532800	1323364	1326192	CDR	-		Pf3D7_07	30097	31269	PF3D7_0700200	33585	34804	CDR	-
Pf3D7_05	1329555	1330808	PF3D7_0533000	1327440	1329855	CDR	-		Pf3D7_07	33585	34804	PF3D7_0700300	36922	37927	CDR	-
Pf3D7_06	35355	36595	PF3D7_0600800	36553	36842	CDR	-		Pf3D7_07	36922	37927	PF3D7_0700400	49779	50832	CDR	-
Pf3D7_06	38721	39781	PF3D7_0600900	37648	38732	CDR	-		Pf3D7_07	49779	50832	PF3D7_0700900	75918	77055	CDR	-
Pf3D7_06	182216	184537	PF3D7_0604300	183558	183936	CDR	-		Pf3D7_07	75918	77055	PF3D7_0701800	79890	82943	CDR	-
Pf3D7_06	198862	204355	PF3D7_0604600	203236	203612	CDR	-		Pf3D7_07	79890	82943	PF3D7_0701900	167489	177295	CDR	-
Pf3D7_06	313856	316882	PF3D7_0607600	314931	315196	CDR	-		Pf3D7_07	167489	177295	PF3D7_0704000	348277	353082	CDR	-
Pf3D7_06	370261	388494	PF3D7_0609000	380795	381029	CDR	-		Pf3D7_07	348277	353082	PF3D7_0707500	538520	538654	CDR	-
Pf3D7_06	425805	431858	PF3D7_0609900	428546	428840	CDR	-		Pf3D7_07	538520	538654	PF3D7_0712100	540343	541541	CDR	-
Pf3D7_06	485114	487066	PF3D7_0611600	485199	485676	CDR	-		Pf3D7_07	540343	541541	PF3D7_0712200	552158	559078	CDR	-
Pf3D7_06	490858	501140	PF3D7_0611800	498410	498925	CDR	-		Pf3D7_07	552158	559078	PF3D7_0712400	562906	564160	CDR	-
Pf3D7_06	1069962	1072805	PF3D7_0626500	1070848	1071852	CDR	-		Pf3D7_07	562906	564160	PF3D7_0712500	605653	606440	CDR	-
Pf3D7_06	1333013	1334035	PF3D7_0631900	1332036	1333064	CDR	-		Pf3D7_07	605653	606440	PF3D7_0713100	614385	617249	CDR	-
Pf3D7_06	1336146	1337473	PF3D7_0632000	1334122	1336182	CDR	-		Pf3D7_07	614385	617249	PF3D7_0713500	707699	710908	CDR	-
Pf3D7_07	20307	28083	PF3D7_0700100	25910	26235	CDR	-		Pf3D7_07	707699	710908	PF3D7_0716100	928514	930853	CDR	-
Pf3D7_07	33585	34804	PF3D7_0700300	34776	36807	CDR	-		Pf3D7_07	928514	930853	PF3D7_0721500	1378618	1380769	CDR	-
Pf3D7_07	75918	77055	PF3D7_0701800	76932	79791	CDR	-		Pf3D7_07	1378618	1380769	PF3D7_0731800	1382410	1383524	CDR	-
Pf3D7_07	348277	353082	PF3D7_0707500	348645	349609	CDR	-		Pf3D7_07	1382410	1383524	PF3D7_0731900	1382410	1383524	CDR	-
Pf3D7_07	447515	458496	PF3D7_0710000	450717	451092	CDR	-		Pf3D7_07	1382410	1383524	PF3D7_0731900	1385635	1386626	CDR	-
Pf3D7_07	463105	471837	PF3D7_0710200	463925	464864	CDR	-		Pf3D7_07	1385635	1386626	PF3D7_0732000	1396437	1397639	CDR	-
Pf3D7_07	602141	603381	PF3D7_0713000	600744	602147	CDR	-		Pf3D7_07	1396437	1397639	PF3D7_0732300	1399452	1400682	CDR	-
Pf3D7_07	614385	617249	PF3D7_0713500	615156	615878	CDR	-		Pf3D7_07	1399452	1400682	PF3D7_0732400	372902	376867	CDR	-
Pf3D7_07	627067	637776	PF3D7_0713900	633537	633847	CDR	-		Pf3D7_08	372902	376867	PF3D7_0807100	479980	497382	CDR	-
Pf3D7_07	646719	648767	PF3D7_0714100	648054	648671	CDR	-		Pf3D7_08	479980	497382	PF3D7_0809600	1394403	1394886	CDR	-
Pf3D7_07	707699	710908	PF3D7_0716100	709543	709848	CDR	-		Pf3D7_08	1394403	1394886	PF3D7_0832250	1414283	1415293	CDR	-
Pf3D7_07	904143	914671	PF3D7_0721000	910609	910809	CDR	-		Pf3D7_08	1414283	1415293	PF3D7_0832900	58162	59240	CDR	-
Pf3D7_07	1108831	1124492	PF3D7_0726400	1110714	1111392	CDR	-		Pf3D7_09	58162	59240	PF3D7_0901000	64216	64428	CDR	-
Pf3D7_07	1193616	1210301	PF3D7_0728100	1197406	1197661	CDR	-		Pf3D7_09	64216	64428	PF3D7_0901200	67334	68625	CDR	-
Pf3D7_07	1193616	1210301	PF3D7_0728100	1208387	1208866	CDR	-		Pf3D7_09	67334	68625	PF3D7_0901300	70521	71738	CDR	-
Pf3D7_07	1378618	1380769	PF3D7_0731800	1380399	1382396	CDR	-		Pf3D7_09	70521	71738	PF3D7_0901400	388149	388736	CDR	-
Pf3D7_07	1382410	1383524	PF3D7_0731900	1383464	1384952	CDR	-		Pf3D7_09	388149	388736	PF3D7_0908400	410326	413841	CDR	-
Pf3D7_07	1396437	1397639	PF3D7_0732300	1392607	1396452	CDR	-		Pf3D7_09	410326	413841	PF3D7_0909000	620788	626149	CDR	-
Pf3D7_07	1396437	1397639	PF3D7_0732300	1397491	1399238	CDR	-		Pf3D7_09	620788	626149	PF3D7_0914500	1033315	1038579	CDR	-
Pf3D7_07	1399452	1400682	PF3D7_0732400	1400591	1402427	CDR	-		Pf3D7_09	1033315	1038579	PF3D7_0925800	1248866	1251601	CDR	-
Pf3D7_07	1402623	1403978	PF3D7_0732500	1403838	1405767	CDR	-		Pf3D7_09	1248866	1251601	PF3D7_0931000	1468546	1469417	CDR	-
Pf3D7_08	372902	376867	PF3D7_0807100	373682	373963	CDR	-		Pf3D7_09	1468546	1469417	PF3D7_0937100	1474431	1475704	CDR	-
Pf3D7_08	372902	376867	PF3D7_0807100	376832	377146	CDR	-		Pf3D7_09	1474431	1475704	PF3D7_0937300	1474431	1475704	CDR	-
Pf3D7_08	409936	415168	PF3D7_0808100	412312	412539	CDR	-		Pf3D7_09	1474431	1475704	PF3D7_0937300	1486070	1490187	CDR	-
Pf3D7_08	427501	427635	PF3D7_0808500	427177	428731	CDR	-		Pf3D7_09	1486070	1490187	PF3D7_0937600	54542	55498	CDR	-
Pf3D7_08	431165	439051	PF3D7_0808600	436983	437331	CDR	-		Pf3D7_10	54542	55498	PF3D7_1000700	57968	58980	CDR	-
Pf3D7_08	456051	456185	PF3D7_0809000	455141	456433	CDR	-		Pf3D7_10	57968	58980	PF3D7_1000800	827488	834231	CDR	-
Pf3D7_08	479980	497382	PF3D7_0809600	497060	497787	CDR	-		Pf3D7_10	827488	834231	PF3D7_1020600	1602935	1603989	CDR	-
Pf3D7_08	557884	559506	PF3D7_0811100	558446	559107	CDR	-		Pf3D7_10	1602935	1603989	PF3D7_1040100	1612530	1613735	CDR	-
Pf3D7_08	596190	600328	PF3D7_0811900	598312	598549	CDR	-		Pf3D7_10	1612530	1613735	PF3D7_1040400	1615804	1617070	CDR	-
Pf3D7_08	1007777	1011307	PF3D7_0822900	1010744	1011390	CDR	-		Pf3D7_10	1615804	1617070	PF3D7_1040500	1622368	1623684	CDR	-
Pf3D7_08	1233372	1236473	PF3D7_0828700	1233873	1235248	CDR	-		Pf3D7_10	1622368	1623684	PF3D7_1040700	1625772	1626824	CDR	-
Pf3D7_08	1245211	1251078	PF3D7_0829000	1246260	1246887	CDR	-		Pf3D7_10	1625772	1626824	PF3D7_1040800	45056	46233	CDR	-
Pf3D7_08	1260048	1266698	PF3D7_0829500	1261690	1262564	CDR	-		Pf3D7_11	45056	46233	PF3D7_1100300	321886	325323	CDR	-
Pf3D7_08	1260048	1266698	PF3D7_0829500	1265971	1266317	CDR	-		Pf3D7_11	321886	325323	PF3D7_1107600	414797	419556	CDR	-
Pf3D7_08	1394403	1394886	PF3D7_0832250	1393887	1397196	CDR	-		Pf3D7_11	414797	419556	PF3D7_1110400	531177	533285	CDR	-
Pf3D7_08	1397014	1397885	PF3D7_0832300	1393887	1397196	CDR	-		Pf3D7_11	531177	533285	PF3D7_1113800	840728	842450	CDR	-
Pf3D7_08	1399560	1400583	PF3D7_0832400	1400516	1402645	CDR	-		Pf3D7_11	840728	842450	PF3D7_1122100	1298474	1300600	CDR	-
Pf3D7_08	1402567	1403711	PF3D7_0832500	1400516	1402645	CDR	-		Pf3D7_11	1298474	1300600	PF3D7_1133600	2001068	2003313	CDR	-
Pf3D7_08	1405835	1406999	PF3D7_0832600	1406650	1408402	CDR	-		Pf3D7_11	2001068	2003313	PF3D7_1149600	2004754	2005011	CDR	-
Pf3D7_08	1411058	1412141	PF3D7_0832800	1409717	1411098	CDR	-		Pf3D7_11	2004754	2005011	PF3D7_1149700	2006706	2007829	CDR	-
Pf3D7_09	49612	50971	PF3D7_0900700	50838	51116	CDR	-		Pf3D7_11	2006706	2007829	PF3D7_1149800	2009875	2010902	CDR	-
Pf3D7_09	70521	71738	PF3D7_0901400	68999	70586	CDR	-		Pf3D7_11	2009875	2010902	PF3D7_1149900	2015649	2016509	CDR	-
Pf3D7_09	388149	388736	PF3D7_0908400	387687	388204	CDR	-		Pf3D7_11	2015649	2016509	PF3D7_1150100	439711	442858	CDR	-
Pf3D7_09	477777	481358	PF3D7_0910400	480609	480816	CDR	-		Pf3D7_12	439711	442858	PF3D7_1209500	907203	914501	CDR	-
Pf3D7_09	511467	521529	PF3D7_0911300	514883	515328	CDR	-		Pf3D7_12	907203	914501	PF3D7_1222600	907203	914501	CDR	-
Pf3D7_09	809659	819804	PF3D7_0919900	814944	815580	CDR	-		Pf3D7_12	907203	914501	PF3D7_1222600	907203	914501	CDR	-
Pf3D7_09	922292	935372	PF3D7_0922800	926910	927193	CDR	-		Pf3D7_12	907203	914501	PF3D7_1222600	974372	975541	CDR	-
Pf3D7_09	1221987	1223606	PF3D7_0930700	1222234	1222617	CDR	-		Pf3D7_12	974372	975541	PF3D7_1224000	1138608	1140302	CDR	-
Pf3D7_09	1303390	1307789	PF3D7_0932800	1306552	1307323	CDR	-		Pf3D7_12	1138608	1140302	PF3D7_1227900	1634695	1642428	CDR	-
Pf3D7_09	1405192	1407022	PF3D7_0935600	1403016	1405282	CDR	-		Pf3D7_12	1634695	1642428	PF3D7_1239200	1704512	1712490	CDR	-
Pf3D7_09	1462400	1463659	PF3D7_0936900	1461849	1462530	CDR	-		Pf3D7_12	1704512	1712490	PF3D7_1240400	1888250	1892698	CDR	-
Pf3D7_09	1462400	1463659	PF3D7_0936900	1463633	1465740	CDR	-		Pf3D7_12	1888250	1892698	PF3D7_1245200	2030004	2039852	CDR	-
Pf3D7_09	1468546	1469417	PF3D7_0937100	1468880	1469869	CDR	-		Pf3D7_12	2030004	2039852	PF3D7_1249800	2188760	2189613	CDR	-
Pf3D7_10	48052	49384	PF3D7_1000500	49304	49811	CDR	-		Pf3D7_12	2188760	2189613	PF3D7_1253600	2190483	2191770	CDR	-
Pf3D7_10	54542	55498	PF3D7_1000700	55459	57725	CDR	-		Pf3D7_12	2190483	2191770	PF3D7_1253700	2196157	2197122	CDR	-
Pf3D7_10	63152	64032	PF3D7_1001000	62391	63529	CDR	-		Pf3D7_12	2196157	2197122	PF3D7_1253800	2211543	2212554	CDR	-
Pf3D7_10	99379	100361	PF3D7_1001900	100206	101949	CDR	-		Pf3D7_12	2211543	2212554	PF3D7_1254300	2214671	2216019	CDR	-
Pf3D7_10	132995	137272	PF3D7_1002800	136624	136924	CDR	-		Pf3D7_12	2214671	2216019	PF3D7_1254400	2221835	2222848	CDR	-
Pf3D7_10	533109	539825	PF3D7_1013600	537880	538154	CDR	-		Pf3D7_12	2221835	2222848	PF3D7_1254600	2224997	2226201	CDR	-
Pf3D7_10	1432498	1434786	PF3D7_1036300	1430955	1432589	CDR	-		Pf3D7_12	2224997	2226201	PF3D7_1254700	78614	79470	CDR	-
Pf3D7_10	1609063	1610422	PF3D7_1040300	1607156	1609084	CDR	-		Pf3D7_13	78614	79470	PF3D7_1301300	184845	212660	CDR	-
Pf3D7_10	1612530	1613735	PF3D7_1040400	1613722	1615856	CDR	-		Pf3D7_13	184845	212660	PF3D7_1303800	256430	267182	CDR	-
Pf3D7_10	1615804	1617070	PF3D7_1040500	1613722	1615856	CDR	-		Pf3D7_13	256430	267182	PF3D7_1305300	673717	678522	CDR	-
Pf3D7_10	1619086	1620244	PF3D7_1040600	1620214	1622704	CDR	-		Pf3D7_13	673717	678522	PF3D7_1316100	1129363	1133046	CDR	-
Pf3D7_10	1622368	1623684	PF3D7_1040700	1620214	1622704	CDR	-		Pf3D7_13	1129363	1133046	PF3D7_1326900	1160461	1161276	CDR	-
Pf3D7_10	1625772	1626824	PF3D7_1040800	1623760	1626074	CDR	-		Pf3D7_13	1160461	1161276	PF3D7_1327700	1613197	1616805	CDR	-
Pf3D7_11	32666	42386	PF3D7_1100200	34180	34589	CDR	-		Pf3D7_13	1613197	1616805	PF3D7_1340500	1912948	1918904	CDR	-
Pf3D7_11	45056	46233	PF3D7_1100300	46156	47360	CDR	-		Pf3D7_13	1912948	1918904	PF3D7_1347900	1919834	1923999	CDR	-
Pf3D7_11	59550	60328	PF3D7_1100800	59283	59725	CDR	-		Pf3D7_13	1919834	1923999	PF3D7_1348000	2096326	2099369	CDR	-
Pf3D7_11	73244	74442	PF3D7_1101300	74359	76209	CDR	-		Pf3D7_13	2096326	2099369	PF3D7_1352600	2877908	2879141	CDR	-
Pf3D7_11	114591	116573	PF3D7_1102400	116213	117325	CDR	-		Pf3D7_13	2877908	2879141	PF3D7_1373300	17469	18808	CDR	-
Pf3D7_11	321886	325323	PF3D7_1107600	323756	324442	CDR	-		Pf3D7_14	17469	18808	PF3D7_1400500	27321	28428	CDR	-
Pf3D7_11	492091	510738	PF3D7_1113000	509420	510272	CDR	-		Pf3D7_14	27321	28428	PF3D7_1400800	493971	504345	CDR	-
Pf3D7_11	562017	569459	PF3D7_1114900	567420	567647	CDR	-		Pf3D7_14	493971	504345	PF3D7_1412400	523890	525305	CDR	-
Pf3D7_11	636094	639511	PF3D7_1116800	639213	639835	CDR	-		Pf3D7_14	523890	525305	PF3D7_1413000	813778	814413	CDR	-
Pf3D7_11	812583	814130	PF3D7_1121500	812954	813282	CDR	-		Pf3D7_14	813778	814413	PF3D7_1419500	1056162	1060124	CDR	-
Pf3D7_11	853355	859225	PF3D7_1122500	854668	856603	CDR	-		Pf3D7_14	1056162	1060124	PF3D7_1427100	1129470	1130771	CDR	-
Pf3D7_11	1204297	1209587	PF3D7_1131400	1204891	1205356	CDR	-		Pf3D7_14	1129470	1130771	PF3D7_1428700	1461388	1467590	CDR	-
Pf3D7_11	1298474	1300600	PF3D7_1133600	1299990	1300216	CDR	-		Pf3D7_14	1461388	1467590	PF3D7_1436100	1461388	1467590	CDR	-
Pf3D7_11	1344303	1349763	PF3D7_1134500	1347924	1348207	CDR	-		Pf3D7_14	1461388	1467590	PF3D7_1436100	1484166	1488129	CDR	-
Pf3D7_11	1616416	1621890	PF3D7_1140600	1617117	1619179	CDR	-		Pf3D7_14	1484166	1488129	PF3D7_1436400	1580750	1588857	CDR	-
Pf3D7_11	1623447	1630274	PF3D7_1140700	1628480	1628703	CDR	-		Pf3D7_14	1580750	1588857	PF3D7_1439100	2094340	2099736	CDR	-
Pf3D7_11	1982354	1984247	PF3D7_1149300	1981833	1982735	CDR	-		Pf3D7_14	2094340	2099736	PF3D7_1451200	2544824	2549785	CDR	-
Pf3D7_11	2006706	2007829	PF3D7_1149800	2007756	2009932	CDR	-		Pf3D7_14	2544824	2549785	PF3D7_1462500	2725225	2726281	CDR	-
Pf3D7_11	2009875	2010902	PF3D7_1149900	2007756	2009932	CDR	-		Pf3D7_14	2725225	2726281	PF3D7_1466500	3168563	3171692	CDR	-
Pf3D7_11	2012989	2014316	PF3D7_1150000	2011051	2013129	CDR	-		Pf3D7_14	3168563	3171692	PF3D7_1477000	3175541	3176458	CDR	-
Pf3D7_12	119402	141499	PF3D7_1202300	121161	121512	CDR	-		Pf3D7_14	3175541	3176458	PF3D7_1477200	3213581	3214617	CDR	-
Pf3D7_12	119402	141499	PF3D7_1202300	138088	139058	CDR	-		Pf3D7_14	3213581	3214617	PF3D7_1478000	3223288	3224632	CDR	-
Pf3D7_12	706227	708196	PF3D7_1218100	706439	706666	CDR	-		Pf3D7_14	3223288	3224632	PF3D7_1478400	3239145	3240473	CDR	-
Pf3D7_12	746002	754926	PF3D7_1219000	750419	750707	CDR	-		Pf3D7_14	3239145	3240473	PF3D7_1478700	3201205	3201700	CDR	-
Pf3D7_12	907203	914501	PF3D7_1222600	910992	911203	CDR	-		Pf3D7_13	2868923	2870165	PF3D7_1373000	507006	507296	-1.5kb/TSS	3
Pf3D7_12	907203	914501	PF3D7_1222600	912894	913359	CDR	-		Pf3D7_11	51623	52751	PF3D7_1100500	41588	42737	-1.5kb/TSS	8
Pf3D7_12	1012310	1017848	PF3D7_1225000	1013468	1013997	CDR	-		Pf3D7_05	1303662	1304526	PF3D7_0532200	61071	62783	-1.5kb/TSS	14
Pf3D7_12	1012310	1017848	PF3D7_1225000	1016546	1017035	CDR	-		Pf3D7_02	41515	42858	PF3D7_0200500	86149	88134	-1.5kb/TSS	15
Pf3D7_12	1143660	1146116	PF3D7_1228200	1144002	1144578	CDR	-		Pf3D7_05	1318531	1319229	PF3D7_0532600	92418	92936	-1.5kb/TSS	18
Pf3D7_12	1339845	1343314	PF3D7_1232500	1341608	1341832	CDR	-		Pf3D7_07	1402623	1403978	PF3D7_0732500	93704	96012	-1.5kb/TSS	21
Pf3D7_12	1704512	1712490	PF3D7_1240400	1710274	1710492	CDR	-		Pf3D7_13	2850891	2853482	PF3D7_1372400	110219	111198	-1.5kb/TSS	22
Pf3D7_12	1728774	1730007	PF3D7_1240700	1727899	1728854	CDR	-		Pf3D7_09	42909	44045	PF3D7_0900500	181521	182369	-1.5kb/TSS	24
Pf3D7_12	1731821	1731955	PF3D7_1240800	1730786	1732540	CDR	-		Pf3D7_14	3193285	3199478	PF3D7_1477600	302387	303487	-1.5kb/TSS	26
Pf3D7_12	2168181	2169759	PF3D7_1253000	2167430	2168284	CDR	-		Pf3D7_02	54254	55255	PF3D7_0200900	343117	344717	-1.5kb/TSS	29
Pf3D7_12	2190483	2191770	PF3D7_1253700	2191558	2196215	CDR	-		Pf3D7_14	3247032	3251019	PF3D7_1478900	453829	454501	-1.5kb/TSS	29
Pf3D7_12	2196157	2197122	PF3D7_1253800	2191558	2196215	CDR	-		Pf3D7_14	24337	25320	PF3D7_1400700	519769	520183	-1.5kb/TSS	31
Pf3D7_12	2218452	2219533	PF3D7_1254500	2217306	2218481	CDR	-		Pf3D7_05	1322400	1323249	PF3D7_0532700	553010	555043	-1.5kb/TSS	34
Pf3D7_12	2224997	2226201	PF3D7_1254700	2226055	2227662	CDR	-		Pf3D7_12	2168181	2169759	PF3D7_1253000	557598	558731	-1.5kb/TSS	39
Pf3D7_13	78614	79470	PF3D7_1301300	74870	79855	CDR	-		Pf3D7_04	82247	83575	PF3D7_0401300	559235	560687	-1.5kb/TSS	42
Pf3D7_13	300988	313929	PF3D7_1306500	306215	306503	CDR	-		Pf3D7_11	2009875	2010902	PF3D7_1149900	563165	563559	-1.5kb/TSS	43
Pf3D7_13	300988	313929	PF3D7_1306500	307332	307542	CDR	-		Pf3D7_14	1064142	1069386	PF3D7_1427300	597888	598653	-1.5kb/TSS	43
Pf3D7_13	450398	453415	PF3D7_1310100	452900	453191	CDR	-		Pf3D7_01	554057	555439	PF3D7_0114400	35298	35924	-1.5kb/TSS	49
Pf3D7_13	931314	943825	PF3D7_1322200	931936	932154	CDR	-		Pf3D7_10	106653	108662	PF3D7_1002100	44254	45998	-1.5kb/TSS	51
Pf3D7_13	1052751	1063310	PF3D7_1325400	1056688	1056889	CDR	-		Pf3D7_14	3168563	3171692	PF3D7_1477000	56975	57465	-1.5kb/TSS	54
Pf3D7_13	1052751	1063310	PF3D7_1325400	1058872	1059153	CDR	-		Pf3D7_05	1326245	1327429	PF3D7_0532900	58438	60769	-1.5kb/TSS	57
Pf3D7_13	1200840	1202342	PF3D7_1328400	1201437	1202345	CDR	-		Pf3D7_11	70081	71289	PF3D7_1101200	85881	86836	-1.5kb/TSS	57
Pf3D7_13	1217917	1225535	PF3D7_1329000	1220887	1221157	CDR	-		Pf3D7_04	159279	160314	PF3D7_0402600	110976	112045	-1.5kb/TSS	59
Pf3D7_13	1422322	1425596	PF3D7_1335200	1422587	1423343	CDR	-		Pf3D7_07	1390711	1392043	PF3D7_0732200	567741	568126	-1.5kb/TSS	61
Pf3D7_13	1613197	1616805	PF3D7_1340500	1614464	1615575	CDR	-		Pf3D7_03	1015795	1016942	PF3D7_0324400	676851	677503	-1.5kb/TSS	62
Pf3D7_13	1660812	1663730	PF3D7_1342200	1662690	1663265	CDR	-		Pf3D7_13	85563	86624	PF3D7_1301500	790813	791104	-1.5kb/TSS	63
Pf3D7_13	1955254	1958358	PF3D7_1348700	1956063	1956266	CDR	-		Pf3D7_04	559387	560638	PF3D7_0412600	830301	830897	-1.5kb/TSS	64
Pf3D7_13	1955254	1958358	PF3D7_1348700	1957573	1958404	CDR	-		Pf3D7_12	1688606	1691162	PF3D7_1240200	838432	838681	-1.5kb/TSS	68
Pf3D7_13	2309035	2314125	PF3D7_1358200	2312042	2312378	CDR	-		Pf3D7_07	40288	41453	PF3D7_0700500	850604	850873	-1.5kb/TSS	73
Pf3D7_13	2749595	2756107	PF3D7_1369200	2751980	2752325	CDR	-		Pf3D7_07	523147	523281	PF3D7_0711800	853923	854942	-1.5kb/TSS	75
Pf3D7_13	2863866	2864869	PF3D7_1372800	2862633	2863942	CDR	-		Pf3D7_10	1615804	1617070	PF3D7_1040500	861791	862867	-1.5kb/TSS	75
Pf3D7_14	17469	18808	PF3D7_1400500	18761	20760	CDR	-		Pf3D7_06	1333013	1334035	PF3D7_0631900	868251	868954	-1.5kb/TSS	78
Pf3D7_14	185437	190368	PF3D7_1405400	187128	188125	CDR	-		Pf3D7_11	410202	411355	PF3D7_1110300	67774	70658	-1.5kb/TSS	78
Pf3D7_14	493971	504345	PF3D7_1412400	501653	502413	CDR	-		Pf3D7_12	46788	56805	PF3D7_1200600	119037	119744	-1.5kb/TSS	81
Pf3D7_14	730694	744682	PF3D7_1417600	743087	743463	CDR	-		Pf3D7_10	1628914	1630023	PF3D7_1040900	125819	126082	-1.5kb/TSS	85
Pf3D7_14	797709	800135	PF3D7_1419200	797064	798063	CDR	-		Pf3D7_06	35355	36595	PF3D7_0600800	689745	690117	-1.5kb/TSS	88
Pf3D7_14	804425	811369	PF3D7_1419400	807874	808359	CDR	-		Pf3D7_01	110750	115799	PF3D7_0102500	1015001	1016438	-1.5kb/TSS	92
Pf3D7_14	860011	863080	PF3D7_1420700	858127	860096	CDR	-		Pf3D7_04	958067	965611	PF3D7_0421100	61745	62889	-1.5kb/TSS	92
Pf3D7_14	995161	1000506	PF3D7_1425600	997270	997480	CDR	-		Pf3D7_11	542330	544765	PF3D7_1114200	81184	82090	-1.5kb/TSS	96
Pf3D7_14	1056162	1060124	PF3D7_1427100	1057125	1057469	CDR	-		Pf3D7_03	1018874	1019973	PF3D7_0324500	103024	103603	-1.5kb/TSS	100
Pf3D7_14	1064142	1069386	PF3D7_1427300	1067563	1067787	CDR	-		Pf3D7_01	560474	561534	PF3D7_0114600	112231	114332	-1.5kb/TSS	101
Pf3D7_14	1118591	1126292	PF3D7_1428500	1120346	1120676	CDR	-		Pf3D7_08	450615	451899	PF3D7_0808800	122953	123846	-1.5kb/TSS	103
Pf3D7_14	1263826	1269011	PF3D7_1432200	1267104	1267438	CDR	-		Pf3D7_14	3232639	3236535	PF3D7_1478600	158268	160168	-1.5kb/TSS	103
Pf3D7_14	1342484	1348994	PF3D7_1433700	1348099	1348676	CDR	-		Pf3D7_01	87203	88177	PF3D7_0101800	161838	163112	-1.5kb/TSS	105
Pf3D7_14	1360002	1364558	PF3D7_1433900	1360107	1360871	CDR	-		Pf3D7_06	1336146	1337473	PF3D7_0632000	271759	272167	-1.5kb/TSS	106
Pf3D7_14	1461388	1467590	PF3D7_1436100	1464763	1465527	CDR	-		Pf3D7_12	2207830	2209115	PF3D7_1254200	543197	543530	-1.5kb/TSS	112
Pf3D7_14	1580750	1588857	PF3D7_1439100	1587775	1587981	CDR	-		Pf3D7_09	39554	40740	PF3D7_0900400	608512	609539	-1.5kb/TSS	117
Pf3D7_14	1594505	1600061	PF3D7_1439300	1597755	1598177	CDR	-		Pf3D7_06	741269	742406	PF3D7_0617700	646432	646686	-1.5kb/TSS	119
Pf3D7_14	1742113	1749790	PF3D7_1442700	1745202	1745697	CDR	-		Pf3D7_13	1165307	1166558	PF3D7_1327900	654461	655068	-1.5kb/TSS	122
Pf3D7_14	1833782	1838598	PF3D7_1444500	1838293	1839089	CDR	-		Pf3D7_01	598465	599472	PF3D7_0115400	873676	874112	-1.5kb/TSS	128
Pf3D7_14	2229284	2231581	PF3D7_1454300	2231269	2231933	CDR	-		Pf3D7_09	74409	75746	PF3D7_0901500	957406	958547	-1.5kb/TSS	129
Pf3D7_14	2595869	2598571	PF3D7_1464100	2596270	2596528	CDR	-		Pf3D7_06	18586	22721	PF3D7_0600400	966766	967338	-1.5kb/TSS	135
Pf3D7_14	2607292	2617621	PF3D7_1464500	2615860	2616190	CDR	-		Pf3D7_09	61342	62553	PF3D7_0901100	967423	968044	-1.5kb/TSS	138
Pf3D7_14	2870069	2877589	PF3D7_1470100	2873058	2873771	CDR	-		Pf3D7_14	3285900	3287003	PF3D7_1480000	980263	983118	-1.5kb/TSS	141
Pf3D7_14	3044129	3055248	PF3D7_1474400	3050397	3051265	CDR	-		Pf3D7_01	591849	593187	PF3D7_0115200	1044762	1045461	-1.5kb/TSS	144
Pf3D7_14	3044129	3055248	PF3D7_1474400	3051802	3052332	CDR	-		Pf3D7_02	91318	98838	PF3D7_0201900	1111231	1112858	-1.5kb/TSS	149
Pf3D7_14	3202931	3204017	PF3D7_1477700	3202926	3203285	CDR	-		Pf3D7_13	54067	55259	PF3D7_1300600	1117981	1118208	-1.5kb/TSS	154
Pf3D7_14	3213581	3214617	PF3D7_1478000	3212894	3213620	CDR	-		Pf3D7_06	735368	736327	PF3D7_0617500	1117423	1118311	-1.5kb/TSS	158
Pf3D7_14	3213581	3214617	PF3D7_1478000	3213854	3214068	CDR	-		Pf3D7_11	2001068	2003313	PF3D7_1149600	1127286	1127743	-1.5kb/TSS	161
Pf3D7_14	3219919	3220702	PF3D7_1478200	3219633	3220777	CDR	-		Pf3D7_14	3247032	3251019	PF3D7_1478900	35549	37302	.	163
Pf3D7_14	3223288	3224632	PF3D7_1478400	3221838	3226587	CDR	-		Pf3D7_11	182383	187223	PF3D7_1104200	40716	41329	.	169
Pf3D7_14	3239145	3240473	PF3D7_1478700	3240166	3242719	CDR	-		Pf3D7_03	119458	124735	PF3D7_0302200	57151	57780	-1.5kb/TSS	169
Pf3D7_14	3282729	3283752	PF3D7_1479900	3280879	3282769	CDR	-		Pf3D7_14	3279500	3280662	PF3D7_1479800	61867	63451	-1.5kb/TSS	169
Pf3D7_01	554057	555439	PF3D7_0114400	3201205	3201700	-1.5kb/TSS	3		Pf3D7_10	429204	430140	PF3D7_1011000	150874	151350	.	172
Pf3D7_04	958067	965611	PF3D7_0421100	507006	507296	-1.5kb/TSS	9		Pf3D7_11	32666	42386	PF3D7_1100200	219905	220668	.	173
Pf3D7_12	2207830	2209115	PF3D7_1254200	41588	42737	-1.5kb/TSS	9		Pf3D7_14	3223288	3224632	PF3D7_1478400	293551	294307	-1.5kb/TSS	173
Pf3D7_12	2221835	2222848	PF3D7_1254600	61071	62783	-1.5kb/TSS	11		Pf3D7_10	70547	70819	PF3D7_1001200	674529	674831	-1.5kb/TSS	174
Pf3D7_07	562906	564160	PF3D7_0712500	86149	88134	-1.5kb/TSS	13		Pf3D7_12	1735543	1743408	PF3D7_1240900	723339	725367	-1.5kb/TSS	182
Pf3D7_08	1402567	1403711	PF3D7_0832500	92418	92936	-1.5kb/TSS	14		Pf3D7_07	542906	550520	PF3D7_0712300	744942	745184	-1.5kb/TSS	183
Pf3D7_10	138765	139853	PF3D7_1002900	93704	96012	-1.5kb/TSS	14		Pf3D7_01	59772	61003	PF3D7_0100800	831334	831648	-1.5kb/TSS	187
Pf3D7_06	3503	12835	PF3D7_0600200	110219	111198	-1.5kb/TSS	15		Pf3D7_05	1308278	1309940	PF3D7_0532300	947291	949166	-1.5kb/TSS	188
Pf3D7_02	45286	46558	PF3D7_0200600	181521	182369	-1.5kb/TSS	16		Pf3D7_07	79890	82943	PF3D7_0701900	1070289	1071061	-1.5kb/TSS	189
Pf3D7_10	1625772	1626824	PF3D7_1040800	302387	303487	-1.5kb/TSS	17		Pf3D7_14	3239145	3240473	PF3D7_1478700	1303027	1303646	-1.5kb/TSS	191
Pf3D7_14	3247032	3251019	PF3D7_1478900	343117	344717	-1.5kb/TSS	17		Pf3D7_02	60107	60319	PF3D7_0201100	1317958	1318768	-1.5kb/TSS	197
Pf3D7_10	57968	58980	PF3D7_1000800	453829	454501	-1.5kb/TSS	19		Pf3D7_08	453803	454919	PF3D7_0808900	1317069	1318012	-1.5kb/TSS	198
Pf3D7_13	691014	694125	PF3D7_1316600	519769	520183	-1.5kb/TSS	23		Pf3D7_10	1605930	1606953	PF3D7_1040200	1329031	1329700	-1.5kb/TSS	199
[truncated: 469 more rows]

## Sheet: Table S4
Stage II GC H3K36me2														Stage II GC H3K36me3
[truncated: 736 more rows]

[truncated: 2 more sheets: Table S5, Table S6]
