# Supplementary material for: H3K36 methylation reprograms gene expression to drive early gametocyte development in Plasmodium falciparum
Source: Epigenetics Chromatin. 2021 Apr 1;14:19. doi: 10.1186/s13072-021-00393-9 (PMC8017609; doi:10.1186/s13072-021-00393-9)
Supplement: Supplementary file 3 — Additional file 3: Table S7. Gene expression values and log2fold changes from microarray experiments for the untreated and JIB-04 treated gametocytes on day 2 and 3 with associated functional categories for each gene. [file 13072_2021_393_MOESM3_ESM.xlsx]

## Sheet: Table S6
Gene ID	Expression value (log2Cy5/Cy3)				LFC (log2[JIB-04 treated/untreated])		Curated GO Biol. Processes		Computed GO Biol. Processes
	Day 2		Day 3		Day 2	Day 3	IDs	Processes	IDs	Processes
	Untreated	JIB-04 treated	Untreated	JIB-04 treated
PF3D7_0100100	0.552221	0.513453	0.0510087	0.14015	-0.0387684	0.0891414	GO:0020033; GO:0098609; GO:0020035; GO:0020013	antigenic variation;cell-cell adhesion;cytoadherence to microvasculature, mediated by symbiont protein;modulation by symbiont of host erythrocyte aggregation	GO:0009405	pathogenesis
PF3D7_0100200	-0.109866	0.114483	0.0198544	0.04516	0.224349	0.0253056	GO:0020033; GO:0020035; GO:0020013	antigenic variation;cytoadherence to microvasculature, mediated by symbiont protein;modulation by symbiont of host erythrocyte aggregation	null	null
PF3D7_0100300	0.585264	0.705885	-0.057349	-0.0377199	0.120621	0.0196291	null	null	GO:0009405	pathogenesis
PF3D7_0100400	-0.500967	-0.788551	-0.226824	-0.250941	-0.287583	-0.0241177	GO:0020033; GO:0020035; GO:0020013	antigenic variation;cytoadherence to microvasculature, mediated by symbiont protein;modulation by symbiont of host erythrocyte aggregation	null	null
PF3D7_0100500	-0.0337933	-0.297098	-0.371673	-0.222262	-0.263304	0.149412	null	null	null	null
PF3D7_0100600	-0.342551	-0.302065	-0.301505	-0.0646325	0.0404869	0.236873	GO:0020033	antigenic variation	null	null
PF3D7_0100700	0.118314	0.148247	0.150482	0.633608	0.0299334	0.483126	null	null	null	null
PF3D7_0100800	-0.409396	-0.516267	0.873474	1.04944	-0.106871	0.175963	GO:0020033; GO:0020035; GO:0020013	antigenic variation;cytoadherence to microvasculature, mediated by symbiont protein;modulation by symbiont of host erythrocyte aggregation	null	null
PF3D7_0100900	0.256322	0.565931	0.0208385	0.509623	0.309609	0.488784	GO:0020033; GO:0020035; GO:0020013	antigenic variation;cytoadherence to microvasculature, mediated by symbiont protein;modulation by symbiont of host erythrocyte aggregation	null	null
PF3D7_0101000	-1.96585	-1.94343	1.12224	0.125154	0.022413	-0.997081	GO:0020033; GO:0020035; GO:0020013	antigenic variation;cytoadherence to microvasculature, mediated by symbiont protein;modulation by symbiont of host erythrocyte aggregation	null	null
PF3D7_0101100	-0.314862	0.0968515	-0.699032	-0.791046	0.411714	-0.0920137	null	null	null	null
PF3D7_0101200	-0.360658	-0.663041	0.13371	-0.263589	-0.302382	-0.397299	null	null	null	null
PF3D7_0101300	0.104624	-0.0348187	0.595286	0.392646	-0.139443	-0.20264	GO:0042000	translocation of peptides or proteins into host	null	null
PF3D7_0101400	0.162901	-0.0867521	0.799883	0.227535	-0.249653	-0.572348	null	null	null	null
PF3D7_0101500	1.24811	1.09993	0.250404	0.213834	-0.148188	-0.0365701	null	null	GO:0009405	pathogenesis
PF3D7_0101600	-0.22713	-0.106343	-0.410145	0.502432	0.120787	0.912576	GO:0020033; GO:0020035; GO:0020013	antigenic variation;cytoadherence to microvasculature, mediated by symbiont protein;modulation by symbiont of host erythrocyte aggregation	null	null
PF3D7_0101700	-0.150775	-0.476442	0.115734	0.940734	-0.325667	0.825	null	null	null	null
PF3D7_0101800	0.607133	0.530542	1.06432	0.774331	-0.0765907	-0.289993	GO:0020013	modulation by symbiont of host erythrocyte aggregation	null	null
PF3D7_0101900	-0.887821	-0.639598	-1.39366	-0.378561	0.248223	1.01509	GO:0020033	antigenic variation	null	null
PF3D7_0102000	-0.536563	-0.887558	-1.34571	-1.13821	-0.350995	0.207505	null	null	null	null
PF3D7_0102100	-0.387346	-0.142379	-0.675682	-0.492364	0.244967	0.183318	null	null	null	null
PF3D7_0102200	0.93762	0.641018	0.207422	-0.580838	-0.296602	-0.78826	GO:0050776	regulation of immune response	null	null
PF3D7_0102300	-0.323063	-0.242512	-0.622457	-0.273066	0.0805512	0.349391	null	null	null	null
PF3D7_0102400	0.478282	0.21488	-0.984923	-0.368527	-0.263402	0.616396	null	null	null	null
PF3D7_0102500	0.92577	0.651398	1.30512	1.31623	-0.274373	0.011105	GO:0098609; GO:0044409	cell-cell adhesion;entry into host	GO:0009405	pathogenesis
PF3D7_0102600	-0.537621	-0.404809	0.511649	-0.404734	0.132812	-0.916383	GO:0044003; GO:0006468	modification by symbiont of host morphology or physiology;protein phosphorylation	GO:0006468	protein phosphorylation
PF3D7_0102700	-0.0199223	0.129554	-0.0597895	0.337372	0.149476	0.397161	null	null	null	null
PF3D7_0102800	-0.305552	-0.249945	-0.932774	-0.698837	0.055607	0.233938	null	null	GO:0019915	lipid storage
PF3D7_0102900	-0.074621	-0.290573	-0.242792	-0.361765	-0.215952	-0.118973	GO:0006422	aspartyl-tRNA aminoacylation	GO:0006422; GO:0006418	aspartyl-tRNA aminoacylation;tRNA aminoacylation for protein translation
PF3D7_0103000	-0.412743	-0.174302	0.0217452	-0.185487	0.238441	-0.207232	null	null	null	null
PF3D7_0103100	-0.123631	-0.194832	-0.260816	-0.111834	-0.0712015	0.148983	GO:0015031; GO:0042147	protein transport;retrograde transport, endosome to Golgi	null	null
PF3D7_0103200	-2.34563	-2.05321	0.098483	0.797678	0.292425	0.699194	GO:0006863; GO:0015860	purine nucleobase transport;purine nucleoside transmembrane transport	null	null
PF3D7_0103300	0.118621	0.146761	-0.255847	-0.235923	0.0281403	0.0199236	null	null	null	null
PF3D7_0103400	0.291844	0.406326	0.670766	0.896975	0.114481	0.226209	null	null	null	null
PF3D7_0103500	-0.170402	0.0508541	-1.01434	-0.374083	0.221256	0.640261	null	null	GO:0006817	phosphate ion transport
PF3D7_0103600	-0.593524	-0.59121	0.151558	0.833248	0.002314	0.68169	null	null	null	null
PF3D7_0103700	0.954807	0.816063	0.194318	0.164665	-0.138745	-0.0296529	null	null	null	null
PF3D7_0103800	0.0894976	0.218244	0.23841	0.344192	0.128746	0.105782	null	null	null	null
PF3D7_0103900	-0.183587	-0.238265	-0.95265	-0.947972	-0.0546782	0.0046779	null	null	null	null
PF3D7_0104000	-0.0266638	0.155123	-0.471829	-0.741859	0.181787	-0.27003	GO:0044409	entry into host	null	null
PF3D7_0104100	0.439811	0.394319	-0.263672	-0.615798	-0.0454914	-0.352125	null	null	GO:0006810	transport
PF3D7_0104200	0.339603	0.11443	-0.590588	-0.829807	-0.225173	-0.239219	GO:2001139; GO:0015914	negative regulation of phospholipid transport;phospholipid transport	null	null
PF3D7_0104300	-0.351822	-0.380471	-0.40602	0.114544	-0.0286495	0.520564	GO:0006897; GO:0042493; GO:0006511	endocytosis;response to drug;ubiquitin-dependent protein catabolic process	null	null
PF3D7_0104400	-0.36998	-0.0163134	0.33152	0.395518	0.353666	0.0639974	GO:0019288	isopentenyl diphosphate biosynthetic process, methylerythritol 4-phosphate pathway	GO:0050992; GO:0019288	dimethylallyl diphosphate biosynthetic process;isopentenyl diphosphate biosynthetic process, methylerythritol 4-phosphate pathway
PF3D7_0104500	-0.475808	-0.600429	0.308761	0.604058	-0.124621	0.295297	null	null	null	null
PF3D7_0104600	0.00386944	0.00815882	1.19852	1.29758	0.00428938	0.099056	null	null	null	null
PF3D7_0104700	-0.0956045	0.081609	-0.457954	-0.69028	0.177214	-0.232326	null	null	null	null
PF3D7_0104800	-0.0286617	-0.288078	0.113299	-0.484778	-0.259416	-0.598077	GO:0015809; GO:0015819	arginine transport;lysine transport	null	null
PF3D7_0105000	0.970879	0.729286	1.43115	0.634195	-0.241593	-0.796956	null	null	null	null
PF3D7_0105100	-0.00254094	0.201457	0.784375	0.137546	0.203998	-0.646829	null	null	null	null
PF3D7_0105200	0.716605	0.480154	0.293148	-0.119167	-0.236451	-0.412315	null	null	null	null
PF3D7_0105300	-0.815681	-0.49826	-1.33689	-1.21567	0.317421	0.121217	null	null	GO:0007010	cytoskeleton organization
PF3D7_0105400	0.592151	0.436804	-0.158288	-0.388201	-0.155348	-0.229914	null	null	null	null
PF3D7_0105500	0.48278	-0.106283	1.40881	1.03278	-0.589062	-0.376035	null	null	null	null
PF3D7_0105600	-1.8067	-1.43016	0.616509	1.34779	0.376538	0.731285	null	null	GO:0032259	methylation
PF3D7_0105700	-0.157729	-0.203052	0.377487	0.458709	-0.0453235	0.0812223	null	null	null	null
PF3D7_0105800	-0.708639	-0.665073	-0.108366	-0.114683	0.0435665	-0.0063164	null	null	GO:0007049	cell cycle
PF3D7_0105900	-1.84565	-1.82277	-0.192828	1.13217	0.022876	1.325	null	null	GO:0006139	nucleobase-containing compound metabolic process
PF3D7_0106000	0.0232077	-0.0293156	0.0240951	-0.894935	-0.0525233	-0.91903	null	null	null	null
PF3D7_0106100	0.575347	0.403312	0.040738	0.887327	-0.172036	0.846589	null	null	GO:0015991; GO:1902600	ATP hydrolysis coupled proton transport;proton transmembrane transport
PF3D7_0106200	-1.60961	-1.34667	1.39903	2.49556	0.262941	1.09653	null	null	null	null
PF3D7_0106300	-1.02473	-1.11806	-1.46439	-1.33379	-0.093331	0.130595	GO:0006816; GO:0042493	calcium ion transport;response to drug	null	null
PF3D7_0106400	-0.737059	-0.866611	-1.14388	-0.891654	-0.129552	0.252225	null	null	GO:0006364	rRNA processing
PF3D7_0106500	0.225569	-0.167851	-0.675943	-0.291293	-0.39342	0.384649	null	null	null	null
PF3D7_0106600	0.282301	0.488592	-0.135754	0.304578	0.206291	0.440333	null	null	GO:0006412; GO:0006413	translation;translational initiation
PF3D7_0106700	0.31232	0.477428	0.196765	0.485967	0.165108	0.289202	null	null	GO:0042254	ribosome biogenesis
PF3D7_0106800	-0.750618	-0.790195	1.63124	1.2915	-0.0395768	-0.339731	null	null	null	null
PF3D7_0106900	0.269734	0.0962988	0.696395	-0.263257	-0.173435	-0.959652	GO:0042493	response to drug	GO:0008299	isoprenoid biosynthetic process
PF3D7_0107100	0.606725	0.851548	-0.122774	-0.166619	0.244823	-0.0438455	null	null	null	null
PF3D7_0107200	0.449636	0.663576	-0.0370717	-0.0778175	0.21394	-0.0407458	null	null	null	null
PF3D7_0107300	-0.229048	-0.351284	-1.40128	-0.973319	-0.122236	0.427959	null	null	null	null
PF3D7_0107400	-0.377008	-0.620741	-0.48513	-0.829773	-0.243733	-0.344643	null	null	null	null
PF3D7_0107500	0.332981	0.427986	0.298197	-0.0705529	0.0950053	-0.36875	GO:0055088; GO:0042493	lipid homeostasis;response to drug	null	null
PF3D7_0107600	-0.406849	-0.277649	0.652721	0.655281	0.1292	0.0025599	GO:0009405; GO:0010998	pathogenesis;regulation of translational initiation by eIF2 alpha phosphorylation	GO:0006468	protein phosphorylation
PF3D7_0107700	0.0807416	-0.112333	-0.771764	-0.75578	-0.193074	0.0159849	null	null	null	null
PF3D7_0107800	-0.514743	-0.364025	-0.571451	-0.311688	0.150718	0.259763	GO:0006281	DNA repair	GO:0006302	double-strand break repair
PF3D7_0107900	1.05097	0.726837	0.768511	0.396065	-0.324134	-0.372446	null	null	null	null
PF3D7_0108000	0.318596	0.505303	1.00423	1.62037	0.186707	0.616148	GO:0006511	ubiquitin-dependent protein catabolic process	GO:0051603	proteolysis involved in cellular protein catabolic process
PF3D7_0108100	0.464999	0.519482	-0.23911	0.0145026	0.0544826	0.253613	null	null	null	null
PF3D7_0108300	-0.299271	-0.246033	-0.306839	-0.468365	0.0532384	-0.161527	null	null	null	null
PF3D7_0108400	0.158099	0.226998	-0.884402	-0.956879	0.0688985	-0.072477	GO:0042493	response to drug	null	null
PF3D7_0108500	-0.628436	-1.55774	0.272321	0.214168	-0.929308	-0.0581523	null	null	null	null
PF3D7_0108600	-0.653067	-0.84027	-0.154931	0.00324486	-0.187203	0.158176	null	null	GO:0006260; GO:0006457; GO:0009408	DNA replication;protein folding;response to heat
PF3D7_0108700	0.0345102	0.292418	-0.773342	-1.00988	0.257908	-0.236535	null	null	null	null
PF3D7_0108800	1.12366	1.09503	0.841984	1.38753	-0.028628	0.54555	null	null	GO:0006810	transport
PF3D7_0108900	-1.8189	-1.64137	0.119772	1.3099	0.177529	1.19013	null	null	null	null
PF3D7_0109000	0.529823	0.904139	-0.389199	-0.216679	0.374316	0.17252	null	null	null	null
PF3D7_0109100	-0.109275	-0.163791	0.421505	0.780256	-0.0545154	0.358751	null	null	null	null
PF3D7_0109200	-0.891204	-1.35283	0.59913	1.14543	-0.461625	0.546296	null	null	GO:0006378	mRNA polyadenylation
PF3D7_0109300	-1.45745	-1.16728	-2.11768	-2.41091	0.290175	-0.293225	null	null	null	null
PF3D7_0109400	-0.0441694	-0.174805	0.279209	0.314873	-0.130635	0.0356633	GO:0007021	tubulin complex assembly	GO:0007023; GO:0007021	post-chaperonin tubulin folding pathway;tubulin complex assembly
PF3D7_0109500	-0.50715	-0.232711	-0.346619	-0.102715	0.274439	0.243903	null	null	null	null
PF3D7_0109600	-1.01065	-0.767722	0.738525	1.95788	0.242927	1.21935	GO:0035556; GO:0006355	intracellular signal transduction;regulation of transcription, DNA-templated	GO:0006355	regulation of transcription, DNA-templated
PF3D7_0109700	-1.26174	-1.24793	0.717067	0.949978	0.013806	0.232911	null	null	GO:0000469	cleavage involved in rRNA processing
PF3D7_0109800	0.237857	0.166026	-0.186608	-0.96833	-0.0718308	-0.781722	GO:0006432; GO:0042493	phenylalanyl-tRNA aminoacylation;response to drug	GO:0006432; GO:0043039	phenylalanyl-tRNA aminoacylation;tRNA aminoacylation
PF3D7_0110000	0.205681	0.173332	0.204631	0.328649	-0.0323491	0.124018	null	null	null	null
PF3D7_0110100	-1.25445	-1.38615	1.02335	0.120299	-0.131699	-0.903049	GO:0006414	translational elongation	null	null
PF3D7_0110200	-0.317654	-0.281097	-1.31032	-1.85673	0.0365567	-0.546402	null	null	GO:0055114	oxidation-reduction process
PF3D7_0110400	-0.259653	0.044054	-0.587888	-0.305485	0.303707	0.282403	GO:0006366	transcription by RNA polymerase II	GO:0006351	transcription, DNA-templated
PF3D7_0110500	-0.559574	-0.423384	-0.629157	-0.79043	0.136191	-0.161273	null	null	null	null
PF3D7_0110600	0.60371	0.393645	0.0139234	-0.460979	-0.210064	-0.474902	GO:0046854; GO:0042493	phosphatidylinositol phosphorylation;response to drug	GO:0046488	phosphatidylinositol metabolic process
PF3D7_0110700	-0.317692	0.0668488	-1.42956	-1.34677	0.38454	0.082792	GO:0031497	chromatin assembly	null	null
PF3D7_0110800	0.551258	0.848104	0.518771	-0.145804	0.296846	-0.664575	GO:0051123	RNA polymerase II preinitiation complex assembly	GO:0006355; GO:0070897	regulation of transcription, DNA-templated;transcription preinitiation complex assembly
PF3D7_0110900	0.594343	0.662742	0.622017	-0.232544	0.0683991	-0.854561	null	null	null	null
PF3D7_0111000	0.53633	0.257907	0.893682	0.392824	-0.278423	-0.500858	GO:0035082; GO:0060271	axoneme assembly;cilium assembly	GO:0007018	microtubule-based movement
PF3D7_0111200	0.145999	0.171168	-0.136573	-0.0562896	0.0251689	0.0802829	null	null	GO:0008152	metabolic process
PF3D7_0111300	0.262049	0.171281	0.766041	0.121687	-0.0907689	-0.644354	null	null	null	null
PF3D7_0111400	-0.128494	-0.212472	-0.556835	-0.354467	-0.0839779	0.202368	null	null	GO:0007155	cell adhesion
PF3D7_0111500	0.681527	0.77209	0.780521	1.01458	0.090563	0.234059	GO:0006165	nucleoside diphosphate phosphorylation	null	null
PF3D7_0111600	-2.06958	-2.7353	-0.362659	0.396164	-0.665724	0.758823	null	null	null	null
PF3D7_0111700	-1.07106	-0.813872	-0.422762	0.664751	0.257183	1.08751	null	null	GO:0006428; GO:0006412	isoleucyl-tRNA aminoacylation;translation
PF3D7_0111800	0.792581	0.55847	0.686236	0.29064	-0.234111	-0.395596	null	null	GO:0006417; GO:0006412; GO:0006413	regulation of translation;translation;translational initiation
PF3D7_0111900	-0.322298	0.00037732	-0.411388	-0.324395	0.322676	0.0869931	null	null	null	null
PF3D7_0112000	-1.05145	-1.27839	1.41551	0.833207	-0.226944	-0.582303	GO:0006259; GO:0009405	DNA metabolic process;pathogenesis	null	null
PF3D7_0112100	0.0930764	-0.122547	-0.507957	-0.978355	-0.215623	-0.470397	null	null	null	null
PF3D7_0112200	-0.00108839	0.0398001	0.131525	0.270666	0.0408885	0.139141	GO:0042493; GO:0006810	response to drug;transport	GO:0055085	transmembrane transport
PF3D7_0112300	0.369398	0.297763	1.93132	1.72296	-0.0716349	-0.208355	null	null	null	null
PF3D7_0112400	-0.127422	-0.242101	0.134277	-0.392159	-0.114679	-0.526436	null	null	null	null
PF3D7_0112500	0.897853	0.708296	0.744315	-0.0791602	-0.189557	-0.823475	null	null	null	null
PF3D7_0112600	0.393998	0.334501	0.234822	-0.27225	-0.0594977	-0.507072	null	null	null	null
PF3D7_0112700	0.244494	0.0374826	-0.173187	-0.486606	-0.207011	-0.313419	null	null	null	null
PF3D7_0112800	0.739084	1.03925	1.22343	0.216651	0.300167	-1.00678	null	null	null	null
PF3D7_0112900	0.184278	0.0387948	0.236707	-0.114966	-0.145483	-0.351673	null	null	null	null
PF3D7_0113000	-0.0166984	0.0569764	-0.661783	-0.338805	0.0736748	0.322977	null	null	null	null
PF3D7_0113100	-0.592658	-0.578784	-0.907965	-0.937194	0.0138748	-0.029229	null	null	null	null
PF3D7_0113200	0.910044	0.863656	0.469533	0.0643085	-0.0463885	-0.405224	null	null	null	null
PF3D7_0113300	0.380303	0.581219	0.232903	-0.131102	0.200916	-0.364005	null	null	null	null
PF3D7_0113400	-0.344968	-0.530784	0.731279	0.327692	-0.185815	-0.403587	null	null	null	null
PF3D7_0113600	-0.111643	-0.309695	-0.359587	-0.232581	-0.198052	0.127006	null	null	null	null
PF3D7_0113700	0.518189	0.568299	0.103436	0.110227	0.0501104	0.0067907	null	null	GO:0006457	protein folding
PF3D7_0113800	0.642437	0.395551	1.53746	1.03605	-0.246886	-0.501407	null	null	GO:0009405	pathogenesis
PF3D7_0113900	0.189191	0.483944	0.433725	-0.310131	0.294753	-0.743855	GO:0020035	cytoadherence to microvasculature, mediated by symbiont protein	null	null
PF3D7_0114000	0.144208	0.151771	-0.0293464	0.18911	0.007563	0.218456	null	null	null	null
PF3D7_0114100	-0.457088	-0.239797	-0.0572368	-0.134115	0.217292	-0.0768786	GO:0042000	translocation of peptides or proteins into host	null	null
PF3D7_0114200	-1.27833	-1.14448	1.90563	1.28516	0.133843	-0.62047	null	null	null	null
PF3D7_0114300	-0.0374139	-0.0247108	-0.745779	-0.561984	0.0127031	0.183795	null	null	null	null
PF3D7_0114400	-0.300376	0.0761638	0.337568	0.361767	0.376539	0.0241996	null	null	null	null
PF3D7_0114500	-0.430969	-0.591352	-0.918612	-0.589401	-0.160382	0.329211	null	null	null	null
PF3D7_0114600	-0.234875	-0.053507	-0.774941	-1.01242	0.181368	-0.237481	null	null	null	null
PF3D7_0114700	0.543662	0.681219	-0.280802	-0.392588	0.137557	-0.111786	GO:0020033	antigenic variation	null	null
PF3D7_0114800	0.512367	0.576315	0.597431	-0.0945989	0.0639482	-0.69203	null	null	null	null
PF3D7_0114900	-0.149042	-0.0632806	-0.0762733	-0.224553	0.0857617	-0.148279	null	null	null	null
PF3D7_0115000	-0.240592	-0.0694177	-1.2065	-1.42483	0.171175	-0.218328	null	null	null	null
PF3D7_0115100	-0.0715342	0.430201	-1.98474	-1.96066	0.501735	0.024088	null	null	null	null
PF3D7_0115200	1.03858	0.833766	0.572041	-0.00651902	-0.204814	-0.57856	GO:0020033; GO:0020035; GO:0020013	antigenic variation;cytoadherence to microvasculature, mediated by symbiont protein;modulation by symbiont of host erythrocyte aggregation	null	null
PF3D7_0115300	0.211779	0.235585	0.117838	0.160309	0.0238067	0.0424704	GO:0020033	antigenic variation	null	null
PF3D7_0115400	-0.232781	-0.00011453	0.924998	0.54284	0.232666	-0.382158	GO:0020013	modulation by symbiont of host erythrocyte aggregation	null	null
PF3D7_0115500	-0.612436	-0.753708	0.236677	0.174018	-0.141272	-0.0626587	null	null	null	null
PF3D7_0115600	-0.364784	-0.389246	-0.741046	-0.437431	-0.0244613	0.303615	GO:0020033; GO:0020035; GO:0020013	antigenic variation;cytoadherence to microvasculature, mediated by symbiont protein;modulation by symbiont of host erythrocyte aggregation	null	null
PF3D7_0115700	-0.107901	-0.0777939	-1.42817	-0.838255	0.0301069	0.589915	GO:0020033; GO:0098609; GO:0020035; GO:0020013	antigenic variation;cell-cell adhesion;cytoadherence to microvasculature, mediated by symbiont protein;modulation by symbiont of host erythrocyte aggregation	GO:0009405	pathogenesis
PF3D7_0200100	0.104683	-0.220739	-0.775418	-1.48135	-0.325422	-0.70593	GO:0020033; GO:0098609; GO:0020035	antigenic variation;cell-cell adhesion;cytoadherence to microvasculature, mediated by symbiont protein	GO:0009405	pathogenesis
PF3D7_0200200	0.497791	0.297033	-0.218691	0.382648	-0.200758	0.601339	GO:0020033; GO:0020035; GO:0020013	antigenic variation;cytoadherence to microvasculature, mediated by symbiont protein;modulation by symbiont of host erythrocyte aggregation	null	null
PF3D7_0200300	-1.57158	-2.09585	0.798698	0.628482	-0.52427	-0.170217	null	null	null	null
PF3D7_0200400	-0.302748	-0.349885	-0.294012	0.269126	-0.0471371	0.563138	GO:0020013	modulation by symbiont of host erythrocyte aggregation	null	null
PF3D7_0200500	-0.0717143	-0.283113	-0.40466	-0.650994	-0.211399	-0.246334	GO:0020033; GO:0020035; GO:0020013	antigenic variation;cytoadherence to microvasculature, mediated by symbiont protein;modulation by symbiont of host erythrocyte aggregation	null	null
PF3D7_0200600	-0.535951	-0.476147	-1.29382	-0.922112	0.0598039	0.371707	GO:0020033; GO:0020035; GO:0020013	antigenic variation;cytoadherence to microvasculature, mediated by symbiont protein;modulation by symbiont of host erythrocyte aggregation	null	null
PF3D7_0200700	-0.384197	-0.183221	-1.11071	-0.844512	0.200976	0.266194	GO:0020033; GO:0020035; GO:0020013	antigenic variation;cytoadherence to microvasculature, mediated by symbiont protein;modulation by symbiont of host erythrocyte aggregation	null	null
PF3D7_0200800	-0.0908609	-0.340973	-1.00926	-0.330337	-0.250113	0.678922	null	null	null	null
PF3D7_0200900	0.634126	0.678613	0.697259	1.11388	0.044487	0.416624	null	null	null	null
PF3D7_0201000	-0.224923	-0.230187	-0.346641	-0.536834	-0.0052645	-0.190193	GO:0020033	antigenic variation	null	null
PF3D7_0201100	1.45132	1.65369	0.172694	0.277591	0.202367	0.104897	null	null	null	null
PF3D7_0201200	0.725389	0.857822	0.0515855	-0.216136	0.132433	-0.267721	GO:0020033; GO:0020035; GO:0020013	antigenic variation;cytoadherence to microvasculature, mediated by symbiont protein;modulation by symbiont of host erythrocyte aggregation	null	null
PF3D7_0201300	-0.416428	-0.389557	0.0227203	-0.15728	0.0268703	-0.18	GO:0020013	modulation by symbiont of host erythrocyte aggregation	null	null
PF3D7_0201400	-0.900354	-0.853731	-1.6532	-1.8262	0.0466235	-0.173003	null	null	null	null
PF3D7_0201500	0.367896	0.824467	-0.715926	-0.811869	0.456571	-0.0959433	null	null	null	null
PF3D7_0201600	0.263839	0.289209	0.080598	0.0854447	0.0253708	0.00484672	GO:0020035	cytoadherence to microvasculature, mediated by symbiont protein	null	null
PF3D7_0201700	-0.14942	-0.22957	-1.17894	-0.480258	-0.0801505	0.698681	null	null	null	null
PF3D7_0201800	0.350901	0.440034	0.145905	0.067704	0.0891331	-0.0782011	null	null	GO:0006457	protein folding
PF3D7_0201900	0.131134	0.167138	-0.641782	-0.378189	0.0360041	0.263593	null	null	null	null
PF3D7_0202000	1.60501	1.30075	1.57318	1.53694	-0.30426	-0.036246	GO:0020035	cytoadherence to microvasculature, mediated by symbiont protein	null	null
PF3D7_0202100	-1.82671	-2.64116	-0.257675	0.195888	-0.814451	0.453562	null	null	null	null
PF3D7_0202200	-0.00811514	0.169775	-0.620769	0.0242433	0.17789	0.645013	null	null	null	null
PF3D7_0202300	0.241942	-0.0629401	0.314538	0.564601	-0.304883	0.250062	null	null	null	null
PF3D7_0202400	0.369555	-0.0142742	0.106231	0.062669	-0.383829	-0.0435616	GO:0006417	regulation of translation	null	null
PF3D7_0202500	-0.206395	-0.284916	-0.0678051	0.342688	-0.0785209	0.410493	null	null	null	null
PF3D7_0202600	1.09028	0.744747	0.543577	0.464575	-0.345528	-0.0790016	null	null	null	null
PF3D7_0202700	0.153599	1.08279	0.469317	0.472491	0.929196	0.0031743	GO:0016117	carotenoid biosynthetic process	GO:0008299	isoprenoid biosynthetic process
PF3D7_0202800	-0.464187	-0.970273	0.951753	0.923548	-0.506086	-0.0282044	null	null	null	null
PF3D7_0202900	-0.442526	-0.433491	-0.168951	-0.213952	0.0090346	-0.0450012	GO:0018345	protein palmitoylation	null	null
PF3D7_0203000	-0.568711	-0.288512	-0.945429	-0.500857	0.280199	0.444572	null	null	null	null
PF3D7_0203100	0.754497	0.838696	0.626822	0.691804	0.084199	0.0649817	GO:0006468	protein phosphorylation	GO:0006468	protein phosphorylation
PF3D7_0203200	0.0796219	0.0361087	0.347433	0.275054	-0.0435131	-0.0723791	null	null	null	null
PF3D7_0203300	-0.725789	-0.706607	0.607044	0.781235	0.0191822	0.174191	GO:0006289	nucleotide-excision repair	GO:0006281	DNA repair
PF3D7_0203400	-0.108438	-0.462735	-1.3635	-2.10452	-0.354297	-0.741017	null	null	null	null
PF3D7_0203500	1.14126	1.03449	1.15112	1.16801	-0.106773	0.016892	null	null	null	null
PF3D7_0203600	-0.186716	0.133217	-0.648987	-0.373884	0.319934	0.275102	null	null	null	null
PF3D7_0203700	-0.199377	-0.0922173	-0.087512	0.504415	0.107159	0.591927	GO:0042273	ribosomal large subunit biogenesis	null	null
PF3D7_0203800	-0.398282	-0.503452	0.274263	0.940219	-0.10517	0.665955	null	null	null	null
PF3D7_0203900	-1.87292	-2.21213	0.0317793	0.698625	-0.339203	0.666846	null	null	null	null
PF3D7_0204000	-0.0101919	0.130904	-0.222842	-0.505737	0.141096	-0.282895	null	null	null	null
PF3D7_0204100	-0.416824	-0.202536	-0.376646	-0.00521302	0.214288	0.371433	null	null	null	null
PF3D7_0204200	-0.954022	-0.75725	-1.18809	-0.426224	0.196772	0.761871	null	null	GO:0031204	posttranslational protein targeting to membrane, translocation
PF3D7_0204300	-0.341715	-0.519213	-0.615455	-0.247177	-0.177498	0.368278	null	null	null	null
PF3D7_0204400	0.751957	0.550741	0.863291	0.672497	-0.201215	-0.190794	null	null	GO:0007017	microtubule-based process
PF3D7_0204500	-1.72733	-1.80209	-1.38857	-1.30015	-0.074759	0.088427	GO:0006520	cellular amino acid metabolic process	GO:0009058	biosynthetic process
PF3D7_0204600	0.756319	0.529381	1.4408	0.914967	-0.226938	-0.525835	null	null	null	null
PF3D7_0204700	-0.423403	-0.259366	0.459299	1.75882	0.164036	1.29952	GO:0015755; GO:1904659; GO:0042493	fructose transmembrane transport;glucose transmembrane transport;response to drug	GO:0055085	transmembrane transport
PF3D7_0204800	0.594466	0.51395	-0.495962	-0.776082	-0.0805159	-0.28012	null	null	GO:0006139	nucleobase-containing compound metabolic process
PF3D7_0204900	1.40742	1.33185	1.07676	0.781473	-0.075573	-0.295292	GO:0006744	ubiquinone biosynthetic process	null	null
PF3D7_0205000	0.142077	0.203865	-0.505839	-1.12064	0.0617879	-0.614806	null	null	null	null
PF3D7_0205100	0.511356	0.566752	0.598531	0.610978	0.0553964	0.0124475	null	null	null	null
PF3D7_0205300	0.125406	0.177002	-1.07081	-0.690082	0.0515969	0.380732	null	null	null	null
PF3D7_0205400	0.544315	0.620127	0.836541	0.998492	0.0758127	0.16195	null	null	null	null
PF3D7_0205500	0.701281	0.903447	0.710005	0.529038	0.202166	-0.180968	GO:0006366	transcription by RNA polymerase II	GO:0006352; GO:0044237	DNA-templated transcription, initiation;cellular metabolic process
PF3D7_0205600	-0.536018	-0.573533	-1.42426	-1.44853	-0.0375155	-0.024266	null	null	null	null
PF3D7_0205800	0.281354	0.449509	0.829797	0.963749	0.168155	0.133951	null	null	null	null
PF3D7_0205900	0.154259	0.252948	0.109797	0.150806	0.0986896	0.0410093	GO:0006511	ubiquitin-dependent protein catabolic process	GO:0042176	regulation of protein catabolic process
PF3D7_0206000	-0.267395	-0.362648	0.832211	0.848722	-0.0952536	0.0165114	GO:0006295	nucleotide-excision repair, DNA incision, 3'-to lesion	GO:0006281	DNA repair
PF3D7_0206100	-0.417621	-0.546319	-1.25343	-1.2947	-0.128698	-0.041278	null	null	null	null
PF3D7_0206200	0.324449	0.317322	-1.20059	-1.03306	-0.0071268	0.167528	GO:0071976; GO:0035891; GO:0015887	cell gliding;exit from host cell;pantothenate transmembrane transport	GO:0055085	transmembrane transport
PF3D7_0206300	-0.512135	-0.545636	-0.723801	-0.751324	-0.0335012	-0.0275231	null	null	null	null
PF3D7_0206500	-0.449279	-0.262163	1.38624	1.1898	0.187116	-0.196435	null	null	null	null
PF3D7_0206600	0.00176071	-0.423372	1.05014	0.729684	-0.425133	-0.320456	null	null	GO:0006351	transcription, DNA-templated
PF3D7_0206700	-0.381747	0.0274611	-0.0560207	-0.845097	0.409208	-0.789076	GO:0006163	purine nucleotide metabolic process	GO:0006188; GO:0009152	IMP biosynthetic process;purine ribonucleotide biosynthetic process
PF3D7_0206800	1.17392	1.02375	1.45873	0.980218	-0.15017	-0.478512	null	null	GO:0007155	cell adhesion
PF3D7_0207000	-0.5921	-0.38879	-1.81133	-1.49611	0.20331	0.315221	null	null	null	null
PF3D7_0207100	-0.300173	0.0629631	0.508464	1.28937	0.363136	0.780906	null	null	null	null
PF3D7_0207200	0.556429	0.530225	-0.295382	-0.600125	-0.0262041	-0.304743	null	null	GO:0097428	protein maturation by iron-sulfur cluster transfer
PF3D7_0207300	-1.05466	-1.04407	0.743331	0.801253	0.01059	0.0579219	GO:0006508	proteolysis	GO:0006508	proteolysis
PF3D7_0207400	0.106858	-0.0918182	0.174145	0.0323062	-0.198676	-0.141839	GO:0002377; GO:0006508; GO:0050776	immunoglobulin production;proteolysis;regulation of immune response	GO:0006508	proteolysis
PF3D7_0207500	-0.459635	-0.649372	0.0711767	0.863838	-0.189737	0.792662	GO:0035891; GO:0002377; GO:0006508; GO:0050776	exit from host cell;immunoglobulin production;proteolysis;regulation of immune response	GO:0006508	proteolysis
PF3D7_0207600	-0.237112	-0.199433	-1.77349	-1.46871	0.0376793	0.304779	GO:0035891; GO:0002377; GO:0006508; GO:0050776	exit from host cell;immunoglobulin production;proteolysis;regulation of immune response	GO:0006508	proteolysis
PF3D7_0207700	0.0928331	0.0472212	-0.201765	0.174019	-0.0456119	0.375785	GO:0002377; GO:0006508; GO:0050776	immunoglobulin production;proteolysis;regulation of immune response	GO:0006508	proteolysis
PF3D7_0207800	0.354193	0.430502	0.389533	-0.231241	0.0763089	-0.620773	GO:0002377; GO:0006508; GO:0050776	immunoglobulin production;proteolysis;regulation of immune response	GO:0006508	proteolysis
PF3D7_0207900	-0.079438	-0.31617	-0.233139	-0.0351216	-0.236732	0.198018	GO:0002377; GO:0006508; GO:0050776	immunoglobulin production;proteolysis;regulation of immune response	GO:0006508	proteolysis
PF3D7_0208000	0.331542	-0.137962	1.01002	0.60101	-0.469504	-0.409008	GO:0002377; GO:0006508; GO:0050776	immunoglobulin production;proteolysis;regulation of immune response	GO:0006508	proteolysis
PF3D7_0208100	1.24264	1.78867	1.22861	1.60626	0.546029	0.377654	null	null	null	null
PF3D7_0208200	0.425005	0.146038	-0.924098	-0.961282	-0.278967	-0.037184	GO:0006364; GO:0042274	rRNA processing;ribosomal small subunit biogenesis	null	null
PF3D7_0208300	0.424835	0.315251	0.487167	0.489025	-0.109584	0.0018578	null	null	null	null
PF3D7_0208400	-0.90523	-1.00967	-0.298983	0.639459	-0.104443	0.938442	null	null	null	null
PF3D7_0208500	0.0308033	0.184828	0.121805	0.226968	0.154024	0.105163	null	null	GO:0006633	fatty acid biosynthetic process
PF3D7_0208600	0.122086	0.413378	-0.242792	0.157108	0.291292	0.3999	GO:0032790	ribosome disassembly	null	null
PF3D7_0208800	-0.212379	-0.110387	-0.402298	0.0681763	0.101993	0.470474	null	null	null	null
PF3D7_0208900	0.282417	0.219968	-0.0380449	0.0323117	-0.0624496	0.0703566	null	null	null	null
PF3D7_0209000	0.701465	1.06613	0.825713	1.10494	0.364667	0.279224	GO:0009405	pathogenesis	null	null
PF3D7_0209100	0.516455	0.623764	-0.172627	0.678079	0.107309	0.850707	GO:0006644	phospholipid metabolic process	GO:0006629; GO:0008152	lipid metabolic process;metabolic process
PF3D7_0209200	-0.116387	-0.150242	0.696343	1.26995	-0.0338547	0.573606	null	null	null	null
PF3D7_0209300	-0.553184	-0.572732	-1.53349	-1.07119	-0.0195483	0.462297	null	null	GO:0016114	terpenoid biosynthetic process
PF3D7_0209400	0.451469	0.353592	-0.269772	-0.0449548	-0.0978764	0.224817	null	null	null	null
PF3D7_0209600	-0.349638	-0.690066	-0.321084	-0.34232	-0.340427	-0.0212366	null	null	GO:0006836	neurotransmitter transport
PF3D7_0209700	0.486909	-0.0645386	1.31994	0.0399255	-0.551447	-1.28001	null	null	null	null
PF3D7_0209800	-0.0949507	-0.255979	-0.530155	-0.468378	-0.161028	0.0617766	null	null	null	null
PF3D7_0209900	-0.126928	0.179297	-0.0992481	-0.402642	0.306225	-0.303394	null	null	null	null
PF3D7_0210000	0.963465	1.23924	-0.22952	-0.0671643	0.275774	0.162355	GO:0043952	protein transport by the Sec complex	GO:0006886; GO:0006605; GO:0015031	intracellular protein transport;protein targeting;protein transport
PF3D7_0210200	1.44743	1.31187	0.739149	1.18689	-0.135558	0.447738	null	null	null	null
PF3D7_0210300	-1.62648	-1.75629	0.544829	1.46072	-0.129805	0.915891	GO:0015718	monocarboxylic acid transport	GO:0055085	transmembrane transport
PF3D7_0210400	-0.882427	-0.716539	1.58413	1.44859	0.165888	-0.135545	null	null	GO:0006412	translation
PF3D7_0210500	0.736028	0.65798	0.68074	0.56014	-0.0780479	-0.1206	null	null	null	null
PF3D7_0210600	-1.10821	-0.743996	-0.974601	-0.966629	0.364215	0.0079722	GO:0044409	entry into host	null	null
PF3D7_0210700	-0.143395	-0.202424	0.289574	0.65371	-0.0590284	0.364136	GO:0006886; GO:0031338; GO:0016192	intracellular protein transport;regulation of vesicle fusion;vesicle-mediated transport	GO:0016192	vesicle-mediated transport
PF3D7_0210800	-0.114022	-0.124693	-0.429495	-0.257244	-0.0106714	0.17225	null	null	null	null
PF3D7_0210900	0.0496077	0.293948	0.74237	0.536316	0.24434	-0.206055	GO:0006412	translation	null	null
PF3D7_0211000	0.108833	0.0127295	-1.1217	-1.22213	-0.0961034	-0.100429	null	null	null	null
PF3D7_0211100	0.23781	0.108125	0.0282737	-0.104267	-0.129685	-0.13254	null	null	null	null
PF3D7_0211200	-0.72342	-0.68721	-0.808838	-0.545919	0.0362092	0.262919	GO:0032889; GO:0060627; GO:0007264	regulation of vacuole fusion, non-autophagic;regulation of vesicle-mediated transport;small GTPase mediated signal transduction	null	null
PF3D7_0211300	0.960852	0.97257	0.380956	0.0374035	0.0117177	-0.343553	null	null	null	null
PF3D7_0211400	0.665822	0.940948	0.513597	0.303042	0.275125	-0.210555	GO:0006633	fatty acid biosynthetic process	GO:0006633; GO:0008152	fatty acid biosynthetic process;metabolic process
PF3D7_0211500	0.0311707	0.262187	-0.498285	-0.378977	0.231016	0.119308	null	null	null	null
PF3D7_0211600	0.911116	1.03929	0.877532	0.810869	0.12817	-0.0666637	GO:0006488	dolichol-linked oligosaccharide biosynthetic process	GO:0006488	dolichol-linked oligosaccharide biosynthetic process
PF3D7_0211700	-0.179851	0.307448	-0.233468	-0.175311	0.487299	0.058157	GO:0006468	protein phosphorylation	GO:0006468	protein phosphorylation
PF3D7_0211800	0.289939	0.358048	0.281712	0.159963	0.0681088	-0.121749	GO:0006421	asparaginyl-tRNA aminoacylation	GO:0006421; GO:0006418	asparaginyl-tRNA aminoacylation;tRNA aminoacylation for protein translation
PF3D7_0211900	-1.56112	-1.30785	-1.92606	-0.523022	0.253268	1.40304	null	null	GO:0009451; GO:0001522	RNA modification;pseudouridine synthesis
PF3D7_0212000	1.09008	1.18674	0.345599	0.390765	0.096655	0.0451666	null	null	null	null
PF3D7_0212100	0.861965	0.802468	0.856844	0.116083	-0.0594967	-0.740761	null	null	null	null
PF3D7_0212200	-0.266047	-0.046382	0.0936345	0.138015	0.219665	0.0443801	null	null	GO:0006412	translation
PF3D7_0212300	-1.98096	-1.87286	-0.420218	0.646036	0.1081	1.06625	null	null	GO:0006415	translational termination
PF3D7_0212400	0.204387	0.097144	-0.809475	-1.3302	-0.107243	-0.520723	null	null	null	null
PF3D7_0212500	0.193003	0.14276	0.76525	-0.0618482	-0.0502435	-0.827098	null	null	null	null
PF3D7_0212600	0.485544	0.663387	-0.565095	-1.33649	0.177843	-0.771397	GO:0098609	cell-cell adhesion	null	null
PF3D7_0212700	0.037594	0.114519	-0.254535	-0.264765	0.0769247	-0.0102299	null	null	GO:0007155; GO:0006817	cell adhesion;phosphate ion transport
PF3D7_0212800	-0.570095	-0.426658	-0.757714	-0.228945	0.143437	0.528769	GO:0042493	response to drug	GO:0006855; GO:0055085	drug transmembrane transport;transmembrane transport
PF3D7_0212900	0.118397	0.289023	-0.612262	-0.0631903	0.170626	0.549072	GO:0016598	protein arginylation	GO:0030163	protein catabolic process
PF3D7_0213000	-0.37504	-0.463741	-0.541247	-0.203757	-0.0887007	0.33749	null	null	null	null
PF3D7_0213100	-0.971823	-0.730038	-2.25656	-2.07797	0.241785	0.178592	GO:0009408; GO:0006986	response to heat;response to unfolded protein	GO:0006457	protein folding
PF3D7_0213200	-0.0610325	-0.232962	-0.341945	-0.424764	-0.17193	-0.0828198	null	null	null	null
PF3D7_0213300	1.14013	0.831008	0.677133	-0.0557623	-0.309119	-0.732895	null	null	null	null
PF3D7_0213400	0.681964	0.607537	0.253024	0.109513	-0.0744272	-0.143511	GO:0006468; GO:0020014	protein phosphorylation;schizogony	GO:0006468	protein phosphorylation
PF3D7_0213500	-0.131783	0.044692	-0.295246	-0.152236	0.176475	0.14301	null	null	null	null
PF3D7_0213600	0.626271	0.524815	0.157908	-0.496264	-0.101456	-0.654171	null	null	null	null
PF3D7_0213700	-0.524826	-0.284448	0.100835	0.0748411	0.240378	-0.0259942	null	null	null	null
PF3D7_0213800	-0.639854	-0.753314	1.01006	0.767659	-0.11346	-0.242401	null	null	null	null
PF3D7_0213900	0.926352	0.947136	1.02972	0.404015	0.0207835	-0.625708	null	null	null	null
PF3D7_0214000	-0.054828	0.0945769	-0.172267	0.030552	0.149405	0.202819	GO:0006457	protein folding	GO:0006457	protein folding
PF3D7_0214100	-0.395762	0.0272999	-1.65934	-0.837811	0.423061	0.821531	GO:0006888; GO:0044053	ER to Golgi vesicle-mediated transport;translocation of peptides or proteins into host cell cytoplasm	null	null
PF3D7_0214200	0.970029	0.913776	0.904156	0.436524	-0.0562536	-0.467632	null	null	GO:0006412	translation
PF3D7_0214300	-0.27121	-0.236641	-0.424943	-0.27283	0.0345691	0.152113	null	null	null	null
PF3D7_0214400	0.612448	0.498066	-0.445753	-0.133982	-0.114382	0.311771	null	null	null	null
PF3D7_0214500	-0.705693	-0.539396	-0.622945	-0.537714	0.166298	0.0852304	null	null	null	null
PF3D7_0214600	0.275414	-0.066271	-0.968368	-0.69055	-0.341685	0.277817	GO:0006468	protein phosphorylation	GO:0006468	protein phosphorylation
PF3D7_0214700	-2.06526	-2.32776	-1.06132	-0.443084	-0.262501	0.61824	null	null	null	null
PF3D7_0214800	0.37801	0.436796	0.339749	0.0809606	0.0587853	-0.258789	null	null	null	null
PF3D7_0214900	-0.169817	-0.186248	-0.421891	-0.675412	-0.0164307	-0.253522	GO:0044409	entry into host	null	null
PF3D7_0215000	-0.24504	-0.0961734	-0.446737	-0.892962	0.148866	-0.446225	GO:0006631; GO:0015909	fatty acid metabolic process;long-chain fatty acid transport	GO:0008152	metabolic process
PF3D7_0215100	-0.739536	-0.616793	-0.933754	-0.838821	0.122743	0.0949328	null	null	null	null
PF3D7_0215200	1.39083	1.42151	1.36995	1.30914	0.030683	-0.060802	null	null	null	null
PF3D7_0215300	0.585619	0.778653	-0.264655	-0.347811	0.193034	-0.0831563	GO:0006631; GO:0015909	fatty acid metabolic process;long-chain fatty acid transport	GO:0008152	metabolic process
PF3D7_0215400	-0.540251	-0.560139	-0.88647	-0.455895	-0.0198876	0.430575	null	null	null	null
PF3D7_0215500	0.730809	0.716276	0.64084	0.183296	-0.0145333	-0.457543	null	null	null	null
PF3D7_0215600	-0.630615	-0.756922	-0.127113	-0.590581	-0.126307	-0.463469	null	null	null	null
PF3D7_0215700	0.232842	0.255587	-0.61155	-0.67693	0.0227449	-0.0653796	GO:0006366	transcription by RNA polymerase II	GO:0006351	transcription, DNA-templated
PF3D7_0215800	0.196048	0.174605	-0.0693416	0.420986	-0.0214427	0.490327	GO:0006267	pre-replicative complex assembly involved in nuclear cell cycle DNA replication	GO:0006260	DNA replication
PF3D7_0215900	0.00607488	0.326225	-0.320403	0.0471479	0.32015	0.367551	GO:0018345	protein palmitoylation	null	null
PF3D7_0216000	-0.338241	-0.0529737	-1.2729	-1.53982	0.285267	-0.266921	null	null	null	null
PF3D7_0216100	-0.0729066	-0.134211	-0.290712	-0.407632	-0.0613046	-0.11692	null	null	null	null
PF3D7_0216300	-0.0838519	-0.0956323	-0.111776	-1.0178	-0.0117804	-0.906024	null	null	null	null
PF3D7_0216400	-0.95986	-0.958718	2.33526	1.66922	0.0011422	-0.666035	GO:0098657; GO:0015031	import into cell;protein transport	GO:0006904; GO:0016192	vesicle docking involved in exocytosis;vesicle-mediated transport
PF3D7_0216500	-0.0557933	-0.0433939	-0.916347	-0.462444	0.0123994	0.453903	null	null	GO:0006468	protein phosphorylation
PF3D7_0216600	-1.10488	-1.40701	-1.25377	-1.19252	-0.30213	0.06125	null	null	null	null
PF3D7_0216700	-0.386119	-0.568473	1.64136	1.48155	-0.182355	-0.159805	null	null	null	null
PF3D7_0216800	0.563578	0.392947	0.758082	0.506409	-0.170631	-0.251673	null	null	null	null
PF3D7_0216900	1.34973	0.7687	2.38257	1.65803	-0.581031	-0.724541	null	null	null	null
PF3D7_0217000	0.850588	0.760103	0.905193	0.0849728	-0.0904845	-0.820221	null	null	null	null
PF3D7_0217100	-0.67705	-0.910351	0.781504	1.11577	-0.233302	0.334267	null	null	GO:0046034; GO:0015986; GO:1902600	ATP metabolic process;ATP synthesis coupled proton transport;proton transmembrane transport
PF3D7_0217200	-0.592056	-0.499191	0.104566	0.107207	0.0928651	0.0026409	null	null	null	null
PF3D7_0217300	0.504949	0.316266	0.176876	-0.0328354	-0.188683	-0.209712	null	null	GO:0006886; GO:0015031; GO:0016192	intracellular protein transport;protein transport;vesicle-mediated transport
PF3D7_0217400	0.542565	0.879185	0.263385	-0.676236	0.336621	-0.939622	null	null	null	null
PF3D7_0217500	0.391697	0.546227	0.180307	-0.265023	0.15453	-0.44533	GO:0044409; GO:0035891; GO:0006468; GO:0042493	entry into host;exit from host cell;protein phosphorylation;response to drug	GO:0006468	protein phosphorylation
PF3D7_0217600	-1.51624	-1.90021	0.23493	0.746632	-0.383972	0.511702	null	null	null	null
PF3D7_0217700	0.214421	-0.0154311	0.944675	0.256351	-0.229852	-0.688324	null	null	null	null
PF3D7_0217800	-0.0193983	-0.311934	0.0172184	-0.0510294	-0.292535	-0.0682478	GO:0006412	translation	GO:0006412	translation
PF3D7_0217900	-0.301732	-0.600482	-0.863259	-0.0149556	-0.29875	0.848303	null	null	null	null
PF3D7_0218000	-0.0488509	-0.297597	-0.265065	-0.190594	-0.248746	0.0744707	null	null	GO:0006260	DNA replication
PF3D7_0218100	0.652871	0.489481	0.16555	0.0408717	-0.163389	-0.124679	null	null	GO:0006810	transport
PF3D7_0218200	0.547538	0.374682	-0.0558099	0.121769	-0.172856	0.177579	null	null	null	null
PF3D7_0218400	-0.593229	-0.547621	-0.637321	-0.468526	0.0456076	0.168796	null	null	null	null
PF3D7_0218500	-0.195592	-0.0336088	-0.148602	0.292576	0.161983	0.441178	GO:0000387	spliceosomal snRNP assembly	null	null
PF3D7_0218600	-0.0205804	0.0262122	1.50335	1.39179	0.0467926	-0.111566	GO:0006629	lipid metabolic process	GO:0008152	metabolic process
PF3D7_0218700	-0.184814	0.141842	-0.469262	-0.515215	0.326656	-0.0459536	null	null	GO:0000398	mRNA splicing, via spliceosome
PF3D7_0219100	-2.15167	-2.109	-0.405173	0.71305	0.042674	1.11822	null	null	GO:0008610; GO:0055114	lipid biosynthetic process;oxidation-reduction process
PF3D7_0219200	0.456954	0.267952	1.84151	1.49659	-0.189002	-0.344922	GO:0006412	translation	GO:0006412	translation
PF3D7_0219300	0.917328	1.06641	0.846924	1.17788	0.149077	0.330958	null	null	null	null
PF3D7_0219500	-0.21801	-0.454757	0.0566487	0.190041	-0.236747	0.133392	null	null	GO:0009451; GO:0001522	RNA modification;pseudouridine synthesis
PF3D7_0219600	-0.0210528	-0.185634	0.515798	0.44365	-0.164581	-0.0721481	GO:0006260	DNA replication	GO:0006281; GO:0006260	DNA repair;DNA replication
PF3D7_0219700	0.414178	0.25883	1.51507	1.49341	-0.155347	-0.021667	null	null	null	null
PF3D7_0219800	-0.693874	-0.127772	-2.09578	-2.31143	0.566102	-0.215647	null	null	null	null
PF3D7_0219900	0.806794	0.587052	-0.328094	0.0171717	-0.219742	0.345266	null	null	null	null
PF3D7_0220000	0.0649385	0.0903601	0.318893	0.127787	0.0254217	-0.191106	null	null	null	null
PF3D7_0220100	-0.550853	-0.978128	-0.150139	-0.195278	-0.427275	-0.0451395	null	null	null	null
PF3D7_0220200	1.04933	1.02846	0.893843	1.03589	-0.020865	0.142051	null	null	null	null
PF3D7_0220300	0.236721	0.444646	-0.0856008	0.0484001	0.207925	0.134001	null	null	null	null
PF3D7_0220400	0.433605	0.786925	0.283222	0.549869	0.35332	0.266646	null	null	null	null
PF3D7_0220500	0.80099	0.902957	0.149431	0.12026	0.101967	-0.0291713	null	null	null	null
PF3D7_0220600	-0.725906	-0.600526	-0.51456	-0.801989	0.12538	-0.287429	null	null	null	null
PF3D7_0220700	-0.123724	-0.329563	0.0990891	-0.292291	-0.20584	-0.39138	null	null	null	null
PF3D7_0220800	-0.558609	-0.521449	-0.649039	-0.167858	0.0371599	0.481181	null	null	GO:0020035	cytoadherence to microvasculature, mediated by symbiont protein
PF3D7_0220900	0.457279	0.192477	0.0440067	-0.243914	-0.264802	-0.287921	null	null	null	null
PF3D7_0221000	0.609627	1.11347	-0.328057	-0.0196638	0.503846	0.308393	null	null	null	null
PF3D7_0221100	0.0345945	0.235269	-0.0248716	-0.0846214	0.200675	-0.0597498	null	null	null	null
PF3D7_0221200	-1.34925	-1.43126	-0.273875	0.0131985	-0.082004	0.287074	null	null	null	null
PF3D7_0221400	-0.163533	-0.230344	-0.809132	-0.831415	-0.0668109	-0.0222833	GO:0020013	modulation by symbiont of host erythrocyte aggregation	null	null
PF3D7_0221500	-0.0688127	-0.00804474	0.264002	-0.168045	0.060768	-0.432047	null	null	null	null
PF3D7_0221600	-0.096576	-0.0343245	0.0668701	0.481839	0.0622515	0.414969	null	null	null	null
PF3D7_0221700	-0.0144201	0.272863	-0.0288803	0.2052	0.287283	0.234081	null	null	null	null
PF3D7_0221800	0.743437	0.790903	-0.421945	-0.547192	0.047466	-0.125247	null	null	null	null
PF3D7_0221900	0.133615	0.29352	0.886155	0.426089	0.159905	-0.460066	null	null	GO:0009405	pathogenesis
PF3D7_0222000	-0.668411	-0.559213	-0.330694	-0.896868	0.109198	-0.566174	null	null	null	null
PF3D7_0222100	-0.519277	-0.470859	-0.660549	-0.120988	0.0484178	0.539561	GO:0042000	translocation of peptides or proteins into host	null	null
PF3D7_0222200	0.695521	0.480387	-0.533447	-0.812267	-0.215134	-0.27882	null	null	null	null
PF3D7_0222300	0.736028	0.460113	-1.18522	-1.20265	-0.275916	-0.017423	null	null	null	null
PF3D7_0222400	-0.00398612	0.130329	-0.565007	-0.343488	0.134315	0.22152	null	null	null	null
PF3D7_0222500	0.418833	0.404459	-0.20344	0.283614	-0.0143734	0.487053	GO:0020033	antigenic variation	null	null
PF3D7_0222600	0.570595	0.412182	0.861148	0.367094	-0.158414	-0.494054	GO:0020033; GO:0020035; GO:0020013	antigenic variation;cytoadherence to microvasculature, mediated by symbiont protein;modulation by symbiont of host erythrocyte aggregation	null	null
PF3D7_0222700	0.440281	0.863728	-1.89466	-1.9197	0.423447	-0.025039	GO:0020033	antigenic variation	null	null
PF3D7_0222800	-0.204647	-0.756982	0.39874	0.244355	-0.552335	-0.154386	GO:0020013	modulation by symbiont of host erythrocyte aggregation	null	null
PF3D7_0222900	-1.94542	-1.98385	-0.352109	0.519913	-0.0384305	0.872022	null	null	null	null
PF3D7_0223100	0.177264	0.353242	1.08497	2.06666	0.175978	0.981698	GO:0020033; GO:0020035; GO:0020012; GO:0020013	antigenic variation;cytoadherence to microvasculature, mediated by symbiont protein;evasion or tolerance of host immune response;modulation by symbiont of host erythrocyte aggregation	null	null
PF3D7_0223200	0.34349	0.194323	-0.401433	0.305917	-0.149167	0.70735	GO:0020033	antigenic variation	null	null
PF3D7_0223300	0.147256	0.379665	-0.0720194	0.0445766	0.232409	0.116596	null	null	null	null
PF3D7_0223400	-0.924621	-0.771628	-0.444847	-0.34635	0.152993	0.0984974	GO:0020033; GO:0020035; GO:0020013	antigenic variation;cytoadherence to microvasculature, mediated by symbiont protein;modulation by symbiont of host erythrocyte aggregation	null	null
PF3D7_0223500	-2.38149	-2.27949	-0.768957	0.400518	0.101999	1.16948	GO:0020033; GO:0098609; GO:0020035; GO:0020013	antigenic variation;cell-cell adhesion;cytoadherence to microvasculature, mediated by symbiont protein;modulation by symbiont of host erythrocyte aggregation	GO:0009405	pathogenesis
PF3D7_0300100	-0.982923	-0.961141	-0.142082	-0.393487	0.0217816	-0.251405	null	null	GO:0009405	pathogenesis
PF3D7_0300200	0.247501	0.246514	-0.173801	-0.378702	-0.0009866	-0.204901	GO:0020033; GO:0020035; GO:0020013	antigenic variation;cytoadherence to microvasculature, mediated by symbiont protein;modulation by symbiont of host erythrocyte aggregation	null	null
PF3D7_0300300	-0.422663	-0.65109	-0.597328	0.0494767	-0.228428	0.646804	null	null	null	null
PF3D7_0300400	-0.842775	-0.779131	-1.60371	-1.28184	0.0636432	0.321869	GO:0020013	modulation by symbiont of host erythrocyte aggregation	null	null
PF3D7_0300500	-0.58101	-0.593914	1.40848	1.337	-0.0129042	-0.071481	GO:0020033	antigenic variation	null	null
PF3D7_0300700	0.578453	0.457422	1.11976	0.512694	-0.121031	-0.60707	GO:0020033; GO:0020035; GO:0020013	antigenic variation;cytoadherence to microvasculature, mediated by symbiont protein;modulation by symbiont of host erythrocyte aggregation	null	null
PF3D7_0300800	-0.546702	-0.549013	-0.929173	-0.836498	-0.0023109	0.0926759	GO:0020033; GO:0020035; GO:0020013	antigenic variation;cytoadherence to microvasculature, mediated by symbiont protein;modulation by symbiont of host erythrocyte aggregation	null	null
PF3D7_0300900	-0.825974	-0.57606	-1.53204	-1.42149	0.249913	0.110541	null	null	null	null
PF3D7_0301000	-0.0822017	-0.29383	-0.390596	-0.0323265	-0.211628	0.35827	GO:0006631	fatty acid metabolic process	GO:0008152	metabolic process
PF3D7_0301100	-1.30131	-0.892911	-0.0812647	1.1315	0.4084	1.21277	null	null	null	null
PF3D7_0301200	0.70322	0.802145	0.273273	0.0258721	0.0989243	-0.247401	GO:0044003; GO:0006468	modification by symbiont of host morphology or physiology;protein phosphorylation	GO:0006468	protein phosphorylation
PF3D7_0301300	-0.833483	-0.424627	-1.48214	-1.3655	0.408856	0.116644	null	null	null	null
PF3D7_0301400	0.695025	0.735633	0.964792	0.435356	0.0406081	-0.529436	null	null	null	null
PF3D7_0301500	-0.938658	-0.852059	-0.806126	-0.160211	0.086599	0.645915	null	null	null	null
PF3D7_0301600	0.56916	0.563579	0.71118	0.382952	-0.005581	-0.328229	null	null	null	null
PF3D7_0301700	-0.0163823	0.0566488	0.391417	0.264468	0.0730311	-0.126949	null	null	null	null
PF3D7_0301800	-1.38201	-1.49097	0.466609	0.233173	-0.108953	-0.233436	null	null	null	null
PF3D7_0301900	-0.0804617	-0.0105858	0.238142	-0.221055	0.0698759	-0.459197	null	null	null	null
PF3D7_0302000	-1.58922	-1.5472	-1.45701	-1.48829	0.042021	-0.031285	null	null	null	null
PF3D7_0302100	1.23025	1.06715	1.5609	0.806057	-0.163101	-0.754842	GO:0006468	protein phosphorylation	GO:0006468	protein phosphorylation
PF3D7_0302200	-1.06372	-1.26587	0.266331	-0.0464527	-0.202155	-0.312784	GO:0020035	cytoadherence to microvasculature, mediated by symbiont protein	null	null
PF3D7_0302300	0.603538	0.345512	2.18788	2.04524	-0.258026	-0.142636	null	null	GO:0009405	pathogenesis
PF3D7_0302400	-1.47525	-1.36361	0.986756	0.328819	0.111635	-0.657937	null	null	null	null
PF3D7_0302500	-1.4955	-0.88261	-1.92191	-1.95107	0.612888	-0.029153	GO:0020035	cytoadherence to microvasculature, mediated by symbiont protein	null	null
PF3D7_0302600	0.296288	0.343324	1.13996	0.716847	0.0470361	-0.423109	GO:0042493	response to drug	GO:0055085	transmembrane transport
PF3D7_0302700	0.7994	0.685397	0.383295	0.906765	-0.114003	0.52347	null	null	null	null
PF3D7_0302800	-0.13953	-0.00972649	0.286751	-0.354095	0.129803	-0.640846	null	null	null	null
PF3D7_0302900	0.379913	0.0314664	1.2292	0.803612	-0.348447	-0.425583	GO:0006611	protein export from nucleus	GO:0006886	intracellular protein transport
PF3D7_0303000	0.0665971	-0.072938	0.323871	0.667856	-0.139535	0.343985	GO:0006888	ER to Golgi vesicle-mediated transport	null	null
PF3D7_0303100	-1.24352	-1.02705	-1.08951	-0.379492	0.216466	0.710018	null	null	GO:0006364	rRNA processing
PF3D7_0303200	-0.694841	-0.594716	-0.554535	-0.372599	0.100125	0.181935	null	null	null	null
PF3D7_0303300	-1.30173	-1.30847	1.37949	0.940517	-0.006736	-0.438975	GO:0006366	transcription by RNA polymerase II	GO:0006351	transcription, DNA-templated
PF3D7_0303400	1.85502	1.86265	2.43152	1.73127	0.007622	-0.700245	GO:0018345	protein palmitoylation	null	null
PF3D7_0303500	-0.497891	-0.404014	-0.746912	-0.528966	0.0938779	0.217946	null	null	GO:0000226; GO:0007020	microtubule cytoskeleton organization;microtubule nucleation
PF3D7_0303600	0.286071	0.212152	0.767956	0.0763314	-0.0739188	-0.691625	null	null	null	null
PF3D7_0303700	0.0622916	-0.0328639	0.0531405	-0.0135002	-0.0951555	-0.0666407	null	null	GO:0008152	metabolic process
PF3D7_0303800	0.010333	-0.458763	0.549097	0.0624379	-0.469096	-0.486659	null	null	null	null
PF3D7_0303900	-0.569334	-0.57235	-0.139509	0.0464754	-0.0030167	0.185984	null	null	null	null
PF3D7_0304000	-1.05147	-0.982483	0.530953	0.704205	0.068992	0.173252	GO:0044409	entry into host	null	null
PF3D7_0304100	-0.376161	-0.478687	-0.415003	0.0160038	-0.102526	0.431007	null	null	null	null
PF3D7_0304200	-2.04859	-1.80859	-2.76976	-2.41059	0.239996	0.359173	GO:0006897	endocytosis	null	null
PF3D7_0304300	0.328374	0.140075	-1.06497	-0.415531	-0.188298	0.64944	null	null	null	null
PF3D7_0304500	-0.0517256	0.0439017	-1.33317	-1.21103	0.0956273	0.122141	null	null	GO:0045454	cell redox homeostasis
PF3D7_0304600	0.267587	0.40147	-0.427123	-0.52026	0.133883	-0.0931371	GO:0044409	entry into host	null	null
PF3D7_0304700	-0.0690102	0.143299	0.192556	0.0665213	0.21231	-0.126035	null	null	null	null
PF3D7_0304800	-0.35548	-0.423331	-0.0106686	-0.0199879	-0.0678513	-0.00931936	null	null	null	null
PF3D7_0304900	0.482725	-0.0352394	1.31739	0.936931	-0.517964	-0.380455	null	null	null	null
PF3D7_0305000	-1.19825	-1.07504	-0.0628772	-0.460851	0.123209	-0.397974	GO:0006414	translational elongation	GO:0006414	translational elongation
PF3D7_0305100	-1.19493	-0.743159	-0.971961	-0.193682	0.451776	0.778279	null	null	null	null
PF3D7_0305200	0.357062	0.0944295	-0.144593	0.637313	-0.262633	0.781906	null	null	null	null
PF3D7_0305300	-2.26177	-1.7058	-1.89778	-0.823916	0.555962	1.07386	null	null	null	null
PF3D7_0305400	0.326244	0.505539	-0.153133	0.145122	0.179295	0.298254	null	null	GO:0006412	translation
PF3D7_0305500	0.70722	0.36556	0.375979	0.00606118	-0.34166	-0.369918	null	null	GO:0006895	Golgi to endosome transport
PF3D7_0305600	-1.53155	-1.30515	-2.12245	-1.41088	0.2264	0.71157	null	null	GO:0006281	DNA repair
PF3D7_0305700	0.975119	0.957383	0.47138	0.356814	-0.0177357	-0.114565	GO:0006511	ubiquitin-dependent protein catabolic process	null	null
PF3D7_0305800	-1.33906	-0.906627	-0.335079	0.509892	0.432433	0.844972	null	null	null	null
PF3D7_0305900	0.268506	0.298418	0.465081	0.353588	0.0299117	-0.111493	null	null	GO:0065002; GO:0017038; GO:0006605	intracellular protein transmembrane transport;protein import;protein targeting
PF3D7_0306000	-0.288286	-0.250631	0.249594	0.184558	0.0376556	-0.0650364	null	null	null	null
PF3D7_0306100	0.544662	0.514861	0.0995906	-0.13098	-0.0298001	-0.230571	null	null	null	null
PF3D7_0306200	0.0176382	0.221047	-0.195589	-0.141132	0.203408	0.0544573	null	null	null	null
PF3D7_0306300	-1.25571	-1.41378	-1.83536	-2.00831	-0.158071	-0.17295	null	null	GO:0045454	cell redox homeostasis
PF3D7_0306400	-0.502536	-0.376543	-0.529979	-0.662684	0.125993	-0.132705	GO:0006127	glycerophosphate shuttle	GO:0006072; GO:0055114	glycerol-3-phosphate metabolic process;oxidation-reduction process
PF3D7_0306500	-1.05192	-1.21837	1.59856	0.878909	-0.166447	-0.719655	null	null	null	null
PF3D7_0306600	0.808439	0.362389	0.462104	0.797331	-0.44605	0.335227	null	null	null	null
PF3D7_0306700	0.984822	1.00267	0.53483	0.117294	0.0178499	-0.417536	GO:0034975	protein folding in endoplasmic reticulum	null	null
PF3D7_0306800	0.744436	0.746914	0.319006	-0.00847053	0.0024785	-0.327477	GO:0006457	protein folding	GO:0006457	protein folding
PF3D7_0306900	-0.0702516	-0.0571182	0.253137	0.250779	0.0131334	-0.0023582	null	null	GO:0006412	translation
PF3D7_0307000	0.154521	0.318092	-0.424746	-0.308422	0.163572	0.116324	null	null	null	null
PF3D7_0307100	0.868385	1.03304	0.762051	0.0581739	0.164659	-0.703877	null	null	GO:0006412	translation
PF3D7_0307200	0.357774	0.429664	0.892717	0.645064	0.0718897	-0.247653	GO:0006412	translation	null	null
PF3D7_0307300	0.214641	0.0982885	-0.236036	-0.404394	-0.116352	-0.168358	null	null	null	null
PF3D7_0307400	1.40053	1.36063	0.901076	0.736699	-0.039903	-0.164377	GO:0006508; GO:0042493	proteolysis;response to drug	null	null
PF3D7_0307500	0.218512	-0.260244	-0.522685	-0.119196	-0.478756	0.403489	null	null	GO:0051301; GO:0007059	cell division;chromosome segregation
PF3D7_0307600	1.0267	0.978128	1.11758	0.212271	-0.0485771	-0.905313	null	null	null	null
PF3D7_0307700	-0.44288	-0.400857	-0.350103	0.0839436	0.0420227	0.434047	null	null	null	null
PF3D7_0307800	0.192764	-0.155132	-0.0898197	-0.131043	-0.347896	-0.0412234	null	null	null	null
PF3D7_0307900	1.16447	1.49449	-0.114152	-0.447629	0.330015	-0.333477	null	null	null	null
PF3D7_0308000	0.632739	0.174585	0.216236	-0.158483	-0.458154	-0.374718	GO:0071897	DNA biosynthetic process	GO:0006260	DNA replication
PF3D7_0308100	1.61288	1.61666	0.849256	0.313139	0.003781	-0.536117	null	null	null	null
PF3D7_0308200	0.547868	0.633529	-0.298387	-0.516014	0.0856604	-0.217627	GO:0006457	protein folding	GO:0006457	protein folding
PF3D7_0308300	0.243967	0.057916	-0.852782	-0.347971	-0.186051	0.504811	null	null	null	null
PF3D7_0308400	0.459526	0.290854	0.111257	-0.651971	-0.168673	-0.763228	null	null	null	null
PF3D7_0308500	-0.423477	-0.608941	-0.252753	-0.0773792	-0.185464	0.175373	null	null	GO:0006950	response to stress
PF3D7_0308600	-0.607626	-0.959722	0.392526	0.942519	-0.352096	0.549992	GO:0000349	generation of catalytic spliceosome for first transesterification step	GO:0007023; GO:0016567; GO:0007021	post-chaperonin tubulin folding pathway;protein ubiquitination;tubulin complex assembly
PF3D7_0308700	-0.291867	-0.197677	-0.0603418	-0.581478	0.0941894	-0.521136	null	null	null	null
PF3D7_0308800	-0.724348	-0.749047	0.0449196	-0.936381	-0.024699	-0.981301	null	null	null	null
PF3D7_0308900	-0.354083	-0.641681	-0.00357723	-0.196646	-0.287599	-0.193069	GO:0000398	mRNA splicing, via spliceosome	null	null
PF3D7_0309000	-0.164047	-0.2963	-0.17269	-0.455705	-0.132253	-0.283015	GO:0006470	protein dephosphorylation	GO:0016311; GO:0006470	dephosphorylation;protein dephosphorylation
PF3D7_0309100	-1.39991	-1.36653	0.285009	-0.300192	0.033377	-0.585201	GO:0071976	cell gliding	null	null
PF3D7_0309200	0.171339	0.038625	0.311933	0.288794	-0.132714	-0.0231397	null	null	GO:0006468	protein phosphorylation
PF3D7_0309300	-0.0720211	-0.310808	0.0968443	0.518351	-0.238787	0.421507	null	null	null	null
PF3D7_0309500	1.21038	0.985662	0.683899	1.69467	-0.224715	1.01077	null	null	GO:0006529	asparagine biosynthetic process
PF3D7_0309600	-1.01204	-1.24352	-1.03858	-0.838347	-0.231481	0.200229	GO:0044409; GO:0051262; GO:0006414	entry into host;protein tetramerization;translational elongation	null	null
PF3D7_0309700	0.0035158	0.0476995	-0.0408274	0.0113791	0.0441837	0.0522065	null	null	null	null
PF3D7_0309800	-1.36612	-1.23928	-1.69668	-2.76359	0.126834	-1.06691	null	null	null	null
PF3D7_0309900	0.23014	0.548602	-0.770135	-0.964058	0.318461	-0.193924	null	null	null	null
PF3D7_0310000	-0.480881	-0.543081	0.485991	0.503932	-0.0622005	0.0179411	null	null	GO:0006412	translation
PF3D7_0310100	0.508747	0.6114	1.06869	0.404523	0.102653	-0.664171	GO:0006468	protein phosphorylation	GO:0006468	protein phosphorylation
PF3D7_0310200	0.360788	0.193417	0.374546	0.0408259	-0.167371	-0.33372	GO:0042493	response to drug	null	null
PF3D7_0310300	0.575882	0.0230111	-0.288914	0.00695263	-0.552871	0.295867	null	null	null	null
PF3D7_0310400	0.725544	0.181717	0.469422	-0.0636885	-0.543827	-0.533111	null	null	null	null
PF3D7_0310500	0.0219108	0.320153	-0.934839	-1.37084	0.298242	-0.436005	null	null	null	null
PF3D7_0310700	-0.289406	-0.339402	2.0156	1.30069	-0.0499952	-0.714907	null	null	GO:0016192	vesicle-mediated transport
PF3D7_0310800	-0.755544	-0.877688	-0.29932	0.697361	-0.122144	0.996681	null	null	null	null
PF3D7_0310900	0.211107	0.143485	0.961358	0.690424	-0.067622	-0.270934	null	null	null	null
PF3D7_0311000	2.12059	2.32548	0.893421	1.61942	0.204891	0.725999	null	null	null	null
PF3D7_0311100	-0.523561	-0.801711	-0.616613	0.070694	-0.27815	0.687307	null	null	GO:0006397	mRNA processing
PF3D7_0311200	0.204404	0.0869072	-0.436178	-0.120881	-0.117497	0.315297	GO:0006438	valyl-tRNA aminoacylation	GO:0006418	tRNA aminoacylation for protein translation
PF3D7_0311300	0.482848	0.515393	-0.626952	-1.1768	0.0325453	-0.549844	null	null	null	null
PF3D7_0311400	0.640764	0.0913805	0.484966	0.478444	-0.549383	-0.0065223	GO:0006468	protein phosphorylation	GO:0006468	protein phosphorylation
PF3D7_0311500	0.478973	0.302183	0.439391	0.306853	-0.17679	-0.132538	null	null	null	null
PF3D7_0311600	-0.177318	-0.273952	-0.0411837	0.367766	-0.0966333	0.40895	GO:0006486	protein glycosylation	GO:0006486	protein glycosylation
PF3D7_0311700	-1.28914	-1.48106	-1.23516	-1.50024	-0.191922	-0.265085	GO:0006508	proteolysis	null	null
PF3D7_0311800	-1.47888	-1.55069	-0.546006	-0.347262	-0.071815	0.198744	null	null	null	null
PF3D7_0311900	-1.35455	-0.493993	-1.25682	-1.6318	0.860558	-0.374974	null	null	null	null
PF3D7_0312000	-0.232261	-0.5733	0.178544	0.297571	-0.341039	0.119027	null	null	null	null
PF3D7_0312100	-0.686062	-0.58957	-0.338215	0.181069	0.096492	0.519284	null	null	null	null
PF3D7_0312200	-0.478372	-0.60902	-0.455868	-0.311003	-0.130648	0.144865	null	null	null	null
PF3D7_0312300	-0.365415	-0.352551	-0.290966	-0.256951	0.0128637	0.0340144	GO:0006511	ubiquitin-dependent protein catabolic process	null	null
PF3D7_0312400	-0.951702	-0.973996	0.818679	0.384551	-0.0222944	-0.434128	GO:0018105; GO:0042493	peptidyl-serine phosphorylation;response to drug	GO:0006468	protein phosphorylation
PF3D7_0312500	-0.0297855	-0.0660807	-0.274228	-0.625837	-0.0362953	-0.351609	null	null	GO:0055085	transmembrane transport
PF3D7_0312600	0.258881	0.0518808	0.227487	0.0472714	-0.207001	-0.180216	null	null	null	null
PF3D7_0312700	-1.44543	-1.25927	0.587579	1.23381	0.186153	0.646235	null	null	null	null
PF3D7_0312800	0.98156	0.924376	1.57907	1.04472	-0.0571837	-0.534351	null	null	GO:0006412	translation
PF3D7_0312900	-0.124852	-0.0843985	0.0367335	0.562647	0.0404539	0.525913	null	null	null	null
PF3D7_0313000	-0.408192	-0.351477	-0.253893	-0.321383	0.0567145	-0.06749	null	null	null	null
PF3D7_0313100	-0.594241	-0.790647	-0.271807	0.232437	-0.196406	0.504244	GO:0010564; GO:0030433	regulation of cell cycle process;ubiquitin-dependent ERAD pathway	null	null
PF3D7_0313200	-0.0580355	0.191382	-0.330677	0.0987299	0.249417	0.429407	null	null	null	null
PF3D7_0313300	-0.0842761	-0.0517174	0.869794	0.549494	0.0325586	-0.320301	null	null	null	null
PF3D7_0313400	0.188815	0.0886659	0.421619	-0.252465	-0.100149	-0.674084	null	null	null	null
PF3D7_0313500	-0.636628	-0.823026	-0.829617	-0.643844	-0.186398	0.185773	null	null	null	null
PF3D7_0313600	-0.188129	-0.227578	-0.602506	-0.840939	-0.0394485	-0.238433	null	null	null	null
PF3D7_0313800	0.270527	0.128778	1.8456	1.35105	-0.141749	-0.494547	null	null	null	null
PF3D7_0313900	0.200934	0.307625	0.451272	-0.184116	0.106691	-0.635388	null	null	null	null
PF3D7_0314000	1.03314	0.751743	0.627976	0.314857	-0.281398	-0.313119	null	null	null	null
PF3D7_0314200	0.587083	0.443034	0.448001	0.272166	-0.144049	-0.175835	null	null	null	null
PF3D7_0314400	-0.0882702	-0.315212	0.786266	1.09702	-0.226942	0.310758	GO:0006470	protein dephosphorylation	null	null
PF3D7_0314500	-0.892854	-0.822936	-0.719665	0.0309512	0.0699183	0.750617	null	null	null	null
PF3D7_0314600	-0.314117	-0.376161	-1.38226	-1.47457	-0.0620432	-0.092312	null	null	null	null
PF3D7_0314700	-1.23199	-0.957782	-0.15876	0.710806	0.27421	0.869565	null	null	null	null
PF3D7_0314800	1.00471	0.934429	1.22735	0.929156	-0.0702833	-0.298193	null	null	null	null
PF3D7_0314900	-0.466741	-0.515614	-1.14541	-0.66018	-0.0488739	0.485227	null	null	null	null
PF3D7_0315000	0.718683	0.691667	0.815334	0.579644	-0.0270164	-0.235689	null	null	null	null
PF3D7_0315100	0.50166	0.418658	0.705635	-0.394817	-0.0830028	-1.10045	GO:0006413	translational initiation	GO:0006413	translational initiation
PF3D7_0315200	-0.322481	-0.465844	0.754263	0.160279	-0.143363	-0.593983	GO:0002312; GO:0044409	B cell activation involved in immune response;entry into host	null	null
PF3D7_0315300	-0.60517	-0.528456	-0.37752	-0.317941	0.0767147	0.0595781	null	null	null	null
PF3D7_0315400	0.10839	0.371638	0.385532	0.315766	0.263248	-0.0697659	null	null	null	null
PF3D7_0315500	0.170636	0.226312	0.272986	0.24011	0.0556753	-0.0328764	null	null	GO:0006412	translation
PF3D7_0315600	-0.303994	-0.385496	0.0201004	0.146039	-0.0815024	0.125939	null	null	null	null
PF3D7_0315700	-1.13249	-1.43724	0.411331	0.631036	-0.30475	0.219705	null	null	null	null
PF3D7_0315800	-0.0744828	0.136467	-0.861314	-0.717239	0.21095	0.144076	null	null	null	null
PF3D7_0315900	-0.1618	-0.337665	1.02129	1.04103	-0.175865	0.019742	null	null	null	null
PF3D7_0316000	-0.266423	-0.35672	-0.233682	-0.237905	-0.0902966	-0.0042231	GO:0044409	entry into host	null	null
PF3D7_0316100	0.0591133	0.130127	-0.522401	-0.663423	0.0710134	-0.141023	null	null	GO:0006412	translation
PF3D7_0316200	-1.58333	-1.25531	-1.4709	-0.788178	0.328015	0.682726	null	null	null	null
PF3D7_0316400	0.558754	0.670041	-0.116492	-0.488117	0.111288	-0.371625	null	null	null	null
PF3D7_0316500	0.28413	0.405852	0.156015	0.481619	0.121722	0.325603	GO:0007059	chromosome segregation	null	null
PF3D7_0316600	0.161014	0.0870909	-1.01565	-0.539569	-0.0739227	0.476086	GO:0006846; GO:0015724; GO:0035873; GO:0006848; GO:0042493	acetate transport;formate transport;lactate transmembrane transport;pyruvate transport;response to drug	GO:0055085	transmembrane transport
PF3D7_0316700	-0.207911	-0.319101	-0.0354542	-0.0661621	-0.11119	-0.0307079	GO:0007029; GO:0071786	endoplasmic reticulum organization;endoplasmic reticulum tubular network organization	null	null
PF3D7_0316800	0.832511	0.739346	0.900497	-0.00905574	-0.0931643	-0.909553	GO:0006412	translation	GO:0006412	translation
PF3D7_0316900	-0.36542	-0.286081	-0.474455	-0.280643	0.0793392	0.193811	null	null	null	null
PF3D7_0317000	-0.33286	-0.110727	-0.14578	0.0387483	0.222133	0.184529	GO:0006511	ubiquitin-dependent protein catabolic process	GO:0051603; GO:0006511	proteolysis involved in cellular protein catabolic process;ubiquitin-dependent protein catabolic process
PF3D7_0317100	-0.133576	0.17988	-0.700687	-0.216966	0.313456	0.483721	null	null	GO:0006412; GO:0006413	translation;translational initiation
PF3D7_0317200	-0.080658	0.204727	-0.154847	0.0822927	0.285385	0.23714	GO:0006260; GO:0000278; GO:0006468	DNA replication;mitotic cell cycle;protein phosphorylation	GO:0006468	protein phosphorylation
PF3D7_0317300	-0.048915	-0.235626	-1.1043	-1.05202	-0.186711	0.052279	null	null	null	null
PF3D7_0317400	-0.10725	0.29577	-0.54053	-0.271669	0.40302	0.268861	null	null	null	null
PF3D7_0317500	0.400966	0.680191	-0.00502267	0.28302	0.279225	0.288042	null	null	GO:0007018	microtubule-based movement
PF3D7_0317600	0.569443	0.595178	0.545123	0.108412	0.0257349	-0.436712	null	null	GO:0006412	translation
PF3D7_0317700	0.44527	0.518056	0.0301213	-0.351804	0.0727854	-0.381926	null	null	null	null
PF3D7_0317800	-0.880664	-0.867344	-1.92971	-1.81727	0.0133205	0.112446	GO:0070682; GO:0006511	proteasome regulatory particle assembly;ubiquitin-dependent protein catabolic process	null	null
PF3D7_0317900	-0.0447412	-0.145745	-0.112004	-0.193536	-0.101004	-0.0815327	null	null	null	null
PF3D7_0318000	-0.337037	-0.122375	-1.74779	-1.76685	0.214661	-0.019053	null	null	null	null
PF3D7_0318100	1.20187	1.1155	2.08583	1.73191	-0.086373	-0.353924	null	null	null	null
PF3D7_0318200	-1.03755	-1.04824	0.0235828	0.221305	-0.010693	0.197722	GO:0006366	transcription by RNA polymerase II	GO:0006366; GO:0006351	transcription by RNA polymerase II;transcription, DNA-templated
PF3D7_0318300	-0.206947	0.217228	0.138616	0.0206985	0.424175	-0.117918	null	null	null	null
PF3D7_0318400	-0.252077	-0.675018	-0.919903	-0.693598	-0.422941	0.226305	null	null	null	null
PF3D7_0318500	-0.364842	-0.212268	0.72844	0.902663	0.152574	0.174223	null	null	null	null
PF3D7_0318600	-0.206243	0.21321	-0.0990275	0.0480816	0.419453	0.147109	GO:0006379; GO:0006378	mRNA cleavage;mRNA polyadenylation	null	null
PF3D7_0318700	-0.00781924	0.0697175	0.974669	0.281905	0.0775368	-0.692764	null	null	null	null
PF3D7_0318800	-0.307517	-0.392143	-1.14354	-0.871068	-0.0846267	0.272468	GO:0006096	glycolytic process	GO:0008152	metabolic process
PF3D7_0318900	-0.175435	-0.0536409	-0.0835985	-0.175121	0.121795	-0.0915222	null	null	null	null
PF3D7_0319000	-0.509033	-0.376659	-0.513549	-0.575595	0.132374	-0.062045	GO:0006812	cation transport	null	null
PF3D7_0319100	-1.42494	-1.89608	-1.67292	-2.36266	-0.471142	-0.68974	GO:0006511	ubiquitin-dependent protein catabolic process	null	null
PF3D7_0319200	-0.307031	-0.442755	-0.221291	0.599811	-0.135724	0.821102	null	null	null	null
PF3D7_0319300	0.040565	0.299758	0.177148	-0.0621565	0.259193	-0.239305	null	null	null	null
PF3D7_0319400	-0.00128733	-0.330987	-0.632613	0.117909	-0.329699	0.750522	GO:0007019; GO:0007018	microtubule depolymerization;microtubule-based movement	GO:0007018	microtubule-based movement
PF3D7_0319500	1.26586	0.966548	2.32621	0.545414	-0.299309	-1.78079	null	null	null	null
PF3D7_0319600	-1.1911	-1.05523	-2.60398	-2.61308	0.135865	-0.0091	GO:0006414	translational elongation	GO:0006414	translational elongation
PF3D7_0319700	-0.053904	0.131696	-0.0206241	-0.0303353	0.1856	-0.00971122	GO:0042493	response to drug	null	null
PF3D7_0319800	0.298196	0.578272	-0.322764	-0.0136891	0.280076	0.309075	null	null	null	null
PF3D7_0319900	-2.34361	-2.00228	-3.32226	-2.72479	0.341325	0.59747	null	null	null	null
PF3D7_0320000	-0.272673	-0.434723	-0.927137	-0.0758689	-0.16205	0.851268	GO:0043666	regulation of phosphoprotein phosphatase activity	GO:0043666; GO:0009966	regulation of phosphoprotein phosphatase activity;regulation of signal transduction
PF3D7_0320100	0.361201	1.06354	-0.774364	-0.751155	0.702335	0.0232095	GO:0006888; GO:0006886; GO:0031338; GO:0016192	ER to Golgi vesicle-mediated transport;intracellular protein transport;regulation of vesicle fusion;vesicle-mediated transport	GO:0016192	vesicle-mediated transport
PF3D7_0320200	0.152893	0.346792	0.283119	0.274679	0.193899	-0.00844	null	null	null	null
PF3D7_0320300	-0.344159	-0.157326	-0.276303	-0.342219	0.186833	-0.0659165	GO:0006457	protein folding	GO:0006457	protein folding
PF3D7_0320400	0.395488	0.510113	0.948526	1.87172	0.114625	0.923193	null	null	null	null
PF3D7_0320500	-0.0418616	0.00068317	0.0567361	0.0890461	0.0425448	0.03231	null	null	GO:0008152	metabolic process
PF3D7_0320600	0.173796	0.599962	-0.145514	-0.484931	0.426167	-0.339416	null	null	null	null
PF3D7_0320700	-1.03127	-1.114	0.7998	1.08841	-0.082733	0.288609	GO:0045047; GO:0006465	protein targeting to ER;signal peptide processing	GO:0006465	signal peptide processing
PF3D7_0320800	-0.00396628	0.352621	-0.942168	-0.427443	0.356588	0.514725	null	null	null	null
PF3D7_0320900	-0.0208569	-0.427695	1.60424	1.36082	-0.406838	-0.243418	GO:0006333	chromatin assembly or disassembly	null	null
PF3D7_0321000	0.77054	0.551992	1.87464	1.04664	-0.218548	-0.827998	null	null	null	null
PF3D7_0321100	-0.00871297	-0.232694	0.733709	1.03343	-0.223981	0.299718	null	null	null	null
PF3D7_0321200	0.901859	0.51502	1.36888	1.23453	-0.386839	-0.134352	GO:0006488; GO:0006487	dolichol-linked oligosaccharide biosynthetic process;protein N-linked glycosylation	null	null
PF3D7_0321300	1.39043	1.375	1.15237	1.97345	-0.015427	0.821081	null	null	null	null
PF3D7_0321400	-0.172344	-0.214477	0.522088	1.28335	-0.0421329	0.761261	GO:0006468	protein phosphorylation	GO:0006468	protein phosphorylation
PF3D7_0321500	-1.165	-1.32524	0.612424	1.63305	-0.160235	1.02063	null	null	GO:0006508	proteolysis
PF3D7_0321600	0.966648	0.991003	0.794219	0.237964	0.0243545	-0.556255	null	null	null	null
PF3D7_0321700	-0.0315403	0.0400298	0.293055	0.0940594	0.0715701	-0.198996	null	null	null	null
PF3D7_0321800	-0.185743	-0.285173	0.163866	0.581848	-0.0994296	0.417983	null	null	null	null
PF3D7_0321900	-0.256014	-0.832947	0.476841	0.261952	-0.576934	-0.214889	GO:0042493	response to drug	null	null
PF3D7_0322000	0.903301	0.684652	1.37912	0.711173	-0.218649	-0.667952	GO:0006457	protein folding	GO:0000413	protein peptidyl-prolyl isomerization
PF3D7_0322100	0.754762	0.417942	0.153639	-0.0678148	-0.33682	-0.221454	null	null	null	null
PF3D7_0322200	0.0736647	0.0781132	-0.500894	-0.376465	0.00444855	0.124429	null	null	null	null
PF3D7_0322300	-0.53339	-0.358691	-0.561641	-0.504725	0.1747	0.0569155	GO:0019432	triglyceride biosynthetic process	GO:0019432	triglyceride biosynthetic process
PF3D7_0322400	0.27322	0.522785	-0.235273	0.152544	0.249565	0.387817	null	null	GO:0007049	cell cycle
PF3D7_0322500	0.791304	0.930165	-0.304018	0.207288	0.138861	0.511306	null	null	GO:0097428	protein maturation by iron-sulfur cluster transfer
PF3D7_0322600	0.736078	0.762261	-0.216468	0.250512	0.0261826	0.46698	null	null	null	null
PF3D7_0322700	0.631088	0.507802	0.701422	0.0962298	-0.123286	-0.605192	null	null	null	null
PF3D7_0322800	0.296451	0.0586517	0.673166	0.356723	-0.2378	-0.316443	null	null	null	null
PF3D7_0322900	0.733882	0.636169	1.10264	0.398754	-0.0977123	-0.703888	GO:0006412	translation	GO:0006412	translation
PF3D7_0323000	0.916889	0.581485	0.876198	0.339415	-0.335404	-0.536783	null	null	null	null
PF3D7_0323100	-0.153923	-0.0650322	-0.44888	-0.640118	0.0888912	-0.191238	null	null	null	null
PF3D7_0323200	0.0618566	0.134154	-0.124147	-0.169193	0.0722976	-0.0450462	null	null	null	null
PF3D7_0323300	-0.130764	-0.276259	-0.766329	-1.21452	-0.145495	-0.448191	null	null	null	null
PF3D7_0323400	0.55499	0.350342	-0.201298	-0.501388	-0.204649	-0.30009	GO:0044409; GO:0051205	entry into host;protein insertion into membrane	null	null
PF3D7_0323500	-0.0983626	-0.0275062	-1.09139	-1.1943	0.0708564	-0.10291	null	null	null	null
PF3D7_0323600	-0.777682	0.0166493	0.608174	0.916085	0.794331	0.307911	null	null	null	null
PF3D7_0323700	-0.175486	-0.32497	0.963547	1.62176	-0.149484	0.658209	GO:0000481	maturation of 5S rRNA	GO:0000398	mRNA splicing, via spliceosome
PF3D7_0323800	-0.191857	0.142113	-0.0860587	-0.140076	0.33397	-0.0540174	null	null	null	null
PF3D7_0323900	-0.321545	-0.177877	-0.701591	-0.435459	0.143669	0.266132	null	null	GO:0009405	pathogenesis
PF3D7_0324000	-0.367264	-0.334071	-0.352579	-0.42752	0.0331933	-0.0749411	null	null	GO:0006457	protein folding
PF3D7_0324100	0.259745	0.247214	2.14767	1.46585	-0.0125312	-0.681818	GO:0042000	translocation of peptides or proteins into host	null	null
PF3D7_0324200	0.0270147	-0.110996	0.606013	0.572068	-0.138011	-0.0339454	null	null	null	null
PF3D7_0324300	0.170941	0.0589805	-0.0841047	-0.256545	-0.11196	-0.172441	null	null	null	null
PF3D7_0324400	-0.283448	-0.423884	-0.568194	-0.434551	-0.140436	0.133643	GO:0020033; GO:0020035; GO:0020013	antigenic variation;cytoadherence to microvasculature, mediated by symbiont protein;modulation by symbiont of host erythrocyte aggregation	null	null
PF3D7_0324500	0.496576	0.282272	-0.627611	-1.02193	-0.214303	-0.394315	null	null	null	null
PF3D7_0324600	0.0645056	0.0450037	0.269525	0.301403	-0.0195019	0.0318781	GO:0020013	modulation by symbiont of host erythrocyte aggregation	null	null
PF3D7_0324700	-1.25208	-0.0451875	0.930111	1.81207	1.20689	0.881962	null	null	null	null
PF3D7_0324800	0.377086	0.486731	-0.501121	-1.09692	0.109645	-0.595801	GO:0020033; GO:0020035; GO:0020013	antigenic variation;cytoadherence to microvasculature, mediated by symbiont protein;modulation by symbiont of host erythrocyte aggregation	null	null
PF3D7_0324900	-0.0833914	0.112989	-0.267077	-0.544887	0.19638	-0.27781	null	null	GO:0009405	pathogenesis
PF3D7_0400100	-1.81724	-1.39559	-1.64214	-0.778495	0.421646	0.863644	GO:0020033; GO:0098609; GO:0020035; GO:0020013	antigenic variation;cell-cell adhesion;cytoadherence to microvasculature, mediated by symbiont protein;modulation by symbiont of host erythrocyte aggregation	GO:0009405	pathogenesis
PF3D7_0400300	-0.16557	-0.167183	0.117246	0.0936352	-0.0016128	-0.0236111	GO:0020033; GO:0020035; GO:0020013	antigenic variation;cytoadherence to microvasculature, mediated by symbiont protein;modulation by symbiont of host erythrocyte aggregation	null	null
PF3D7_0400400	0.22454	-0.0176822	-0.212283	-0.0692035	-0.242222	0.14308	GO:0020033; GO:0098609; GO:0020035; GO:0020013	antigenic variation;cell-cell adhesion;cytoadherence to microvasculature, mediated by symbiont protein;modulation by symbiont of host erythrocyte aggregation	GO:0009405	pathogenesis
PF3D7_0400500	-0.48673	-0.579472	-1.11587	-1.26183	-0.0927418	-0.145956	GO:0020033; GO:0020035; GO:0020013	antigenic variation;cytoadherence to microvasculature, mediated by symbiont protein;modulation by symbiont of host erythrocyte aggregation	null	null
PF3D7_0400600	-0.0743583	0.134545	0.0695797	-0.242436	0.208903	-0.312016	null	null	null	null
PF3D7_0400700	0.136489	0.236303	-0.595333	-0.931283	0.0998144	-0.33595	GO:0020033; GO:0020035; GO:0020013	antigenic variation;cytoadherence to microvasculature, mediated by symbiont protein;modulation by symbiont of host erythrocyte aggregation	null	null
PF3D7_0400800	0.942657	1.04994	1.99793	1.54726	0.107285	-0.450674	GO:0020013	modulation by symbiont of host erythrocyte aggregation	null	null
PF3D7_0400900	0.892509	0.770337	0.504252	-0.138361	-0.122172	-0.642613	GO:0020033; GO:0020035; GO:0020013	antigenic variation;cytoadherence to microvasculature, mediated by symbiont protein;modulation by symbiont of host erythrocyte aggregation	null	null
PF3D7_0401000	0.412726	0.726633	-0.0701094	-0.0670547	0.313907	0.00305473	GO:0020033	antigenic variation	null	null
PF3D7_0401200	1.19509	0.875312	1.37524	0.666706	-0.319779	-0.708536	GO:0020033; GO:0020035; GO:0020013	antigenic variation;cytoadherence to microvasculature, mediated by symbiont protein;modulation by symbiont of host erythrocyte aggregation	null	null
PF3D7_0401300	-0.486725	-0.387592	0.263004	0.902533	0.099133	0.63953	GO:0020033; GO:0020035; GO:0020013	antigenic variation;cytoadherence to microvasculature, mediated by symbiont protein;modulation by symbiont of host erythrocyte aggregation	null	null
PF3D7_0401400	0.58021	0.423808	-0.228836	0.704558	-0.156402	0.933394	GO:0020033; GO:0020035; GO:0020013	antigenic variation;cytoadherence to microvasculature, mediated by symbiont protein;modulation by symbiont of host erythrocyte aggregation	null	null
PF3D7_0401500	1.156	0.816182	1.12141	1.24247	-0.339814	0.121059	null	null	null	null
PF3D7_0401700	-1.89535	-2.15295	-0.315704	-0.145278	-0.257606	0.170426	null	null	null	null
PF3D7_0401800	0.652131	0.785733	-0.113222	0.317804	0.133602	0.431026	null	null	null	null
PF3D7_0401900	1.31444	1.68578	0.670613	-0.451467	0.371334	-1.12208	GO:0015908	fatty acid transport	GO:0008152	metabolic process
PF3D7_0402000	-0.129027	-0.451963	0.28577	0.453961	-0.322936	0.168192	null	null	null	null
PF3D7_0402100	-0.426885	-0.865831	1.24767	1.199	-0.438946	-0.048666	null	null	null	null
PF3D7_0402200	0.144028	0.0437022	1.133	0.929611	-0.100326	-0.203388	null	null	null	null
PF3D7_0402300	-0.53025	-0.818878	0.305586	0.456052	-0.288628	0.150466	GO:0098609	cell-cell adhesion	null	null
PF3D7_0402400	-0.216472	-0.42312	0.917537	0.867163	-0.206649	-0.0503736	null	null	null	null
PF3D7_0402500	0.296276	0.324903	0.211574	0.0393012	0.0286271	-0.172273	null	null	null	null
PF3D7_0402600	0.0502889	0.0412702	0.533996	1.19308	-0.0090187	0.659088	GO:0020013	modulation by symbiont of host erythrocyte aggregation	null	null
PF3D7_0402700	0.493711	0.0769115	-0.0362095	-0.202113	-0.4168	-0.165903	null	null	null	null
PF3D7_0402800	0.860479	0.595624	0.56312	0.106775	-0.264855	-0.456345	null	null	GO:0009405	pathogenesis
PF3D7_0402900	0.0953455	0.267492	0.0452325	0.16772	0.172147	0.122488	null	null	null	null
PF3D7_0403000	-1.2369	-1.28327	-2.47363	-2.17801	-0.046371	0.29562	null	null	null	null
PF3D7_0403100	-0.341242	-0.432517	-0.344131	-0.665025	-0.0912751	-0.320894	null	null	null	null
PF3D7_0403200	-0.541053	-0.665982	0.221992	0.254095	-0.124929	0.0321033	null	null	null	null
PF3D7_0403300	-0.0400596	0.173954	-0.0835985	-0.00556517	0.214014	0.0780334	null	null	null	null
PF3D7_0403400	0.445105	0.327378	-1.28875	-1.40274	-0.117727	-0.113988	null	null	null	null
PF3D7_0403500	0.248413	0.717168	1.43716	0.79619	0.468756	-0.640968	GO:0016579	protein deubiquitination	GO:0016579	protein deubiquitination
PF3D7_0403600	0.410445	0.641527	-0.464826	-0.217532	0.231082	0.247294	null	null	null	null
PF3D7_0403700	-0.169366	-0.330037	-0.0725566	-0.682422	-0.160671	-0.609866	GO:0006270; GO:0000354	DNA replication initiation;cis assembly of pre-catalytic spliceosome	GO:0006396	RNA processing
PF3D7_0403800	0.101713	0.0639883	-0.0318662	0.175136	-0.037725	0.207002	null	null	null	null
PF3D7_0403900	0.870641	0.770049	0.949487	1.39062	-0.100592	0.441134	null	null	null	null
PF3D7_0404000	0.16469	0.484105	0.434554	0.776915	0.319415	0.342362	null	null	null	null
PF3D7_0404100	-0.15125	-0.0330725	-0.221539	-0.151117	0.118177	0.0704221	GO:0006355	regulation of transcription, DNA-templated	GO:0006355	regulation of transcription, DNA-templated
PF3D7_0404200	0.39965	0.511827	-0.171411	-0.400495	0.112177	-0.229084	null	null	null	null
PF3D7_0404300	-0.911706	-1.01463	1.49008	1.48766	-0.102922	-0.002424	null	null	GO:0046907	intracellular transport
PF3D7_0404400	0.851442	0.742341	0.194629	-0.120795	-0.109101	-0.315423	GO:0044409	entry into host	null	null
PF3D7_0404500	0.832974	0.442517	-0.10996	-0.53214	-0.390457	-0.42218	null	null	null	null
PF3D7_0404600	1.18999	0.696825	2.42395	1.50684	-0.493168	-0.917104	null	null	GO:0006817	phosphate ion transport
PF3D7_0404700	-0.50601	-0.220987	-0.439559	-0.985557	0.285023	-0.545998	GO:0044409	entry into host	GO:0006508	proteolysis
PF3D7_0404800	0.334597	0.226907	-0.224152	-0.583689	-0.10769	-0.359537	null	null	null	null
PF3D7_0404900	-0.573908	-0.328672	-0.595096	-0.257579	0.245236	0.337517	null	null	null	null
PF3D7_0405000	0.129338	0.0256235	-0.473933	-0.534463	-0.103715	-0.0605307	GO:0016070	RNA metabolic process	null	null
PF3D7_0405100	-0.1774	-0.037685	0.536329	1.10458	0.139716	0.568254	null	null	GO:0006888; GO:0006886	ER to Golgi vesicle-mediated transport;intracellular protein transport
PF3D7_0405200	1.02532	0.718163	0.632068	0.23373	-0.307154	-0.398338	null	null	null	null
PF3D7_0405300	0.572357	0.764105	0.714778	-0.1823	0.191748	-0.897078	null	null	null	null
PF3D7_0405400	-1.39644	-1.7417	0.489962	1.0747	-0.345261	0.58474	GO:0008380; GO:0000375	RNA splicing;RNA splicing, via transesterification reactions	GO:0000398	mRNA splicing, via spliceosome
PF3D7_0405500	-0.168203	0.117093	0.221915	1.36205	0.285296	1.14013	null	null	null	null
PF3D7_0405600	0.145845	0.288481	0.183383	0.0438612	0.142636	-0.139522	null	null	null	null
PF3D7_0405700	-1.61792	-1.41486	0.493267	2.05539	0.203057	1.56212	GO:0006554	lysine catabolic process	null	null
PF3D7_0405800	-0.122057	-0.328691	-0.329401	-0.204238	-0.206634	0.125164	null	null	null	null
PF3D7_0405900	0.293201	0.406948	0.681892	0.350585	0.113747	-0.331307	null	null	null	null
PF3D7_0406000	-1.02771	-0.583619	-2.78644	-3.00357	0.444088	-0.217128	null	null	null	null
PF3D7_0406100	0.730756	0.455746	-0.238312	-0.726281	-0.27501	-0.487969	GO:0007035	vacuolar acidification	GO:0015991; GO:0046034; GO:1902600	ATP hydrolysis coupled proton transport;ATP metabolic process;proton transmembrane transport
PF3D7_0406200	-1.03745	-0.708891	0.320397	0.666446	0.328563	0.346049	null	null	null	null
PF3D7_0406400	-0.103173	0.0136262	-0.859284	-0.545709	0.116799	0.313575	null	null	GO:0019243	methylglyoxal catabolic process to D-lactate via S-lactoyl-glutathione
PF3D7_0406500	1.31956	1.33902	0.75236	0.622532	0.019461	-0.129828	null	null	null	null
PF3D7_0406600	1.56928	1.25903	1.19444	1.02918	-0.310252	-0.165257	null	null	null	null
PF3D7_0406700	0.69204	0.603617	0.839793	1.1555	-0.0884229	0.315703	null	null	null	null
PF3D7_0406800	1.02161	0.48766	-0.204324	-0.366754	-0.533947	-0.16243	null	null	GO:0006412	translation
PF3D7_0406900	-0.695852	-0.568767	-0.743381	-0.470739	0.127085	0.272642	null	null	null	null
PF3D7_0407000	-0.227259	0.105504	0.00291104	0.181709	0.332764	0.178798	null	null	null	null
PF3D7_0407100	-0.261184	-0.184645	0.0487031	0.329036	0.0765393	0.280333	null	null	GO:0008152	metabolic process
PF3D7_0407200	-0.778002	-0.944895	-0.474885	-0.507112	-0.166893	-0.0322269	null	null	null	null
PF3D7_0407300	0.231957	0.103366	0.121805	0.265086	-0.12859	0.143281	null	null	GO:0006351	transcription, DNA-templated
PF3D7_0407400	0.065792	-0.0496738	0.228743	0.322764	-0.115466	0.0940208	null	null	null	null
PF3D7_0407500	-1.7999	-1.55017	0.610634	0.85164	0.249733	0.241006	null	null	GO:0055085	transmembrane transport
PF3D7_0407600	-0.561235	-0.391801	-0.286012	-0.51977	0.169434	-0.233759	null	null	null	null
PF3D7_0407700	0.368276	0.442019	1.17582	0.673796	0.073743	-0.502028	null	null	null	null
PF3D7_0407800	0.317507	0.101178	0.672418	0.199763	-0.216328	-0.472655	GO:0051301	cell division	null	null
PF3D7_0407900	0.450623	0.455553	-0.970422	-0.927478	0.0049299	0.0429436	null	null	null	null
PF3D7_0408000	0.671151	0.592906	-0.0525875	-0.329757	-0.0782451	-0.27717	null	null	null	null
PF3D7_0408100	0.0134866	0.436015	1.00106	-0.210416	0.422528	-1.21147	null	null	null	null
PF3D7_0408200	1.17743	1.2104	0.516043	0.535439	0.032964	0.019396	null	null	null	null
PF3D7_0408300	-0.542191	-0.54563	-0.832613	-0.834591	-0.0034386	-0.0019779	null	null	null	null
PF3D7_0408400	0.957239	0.677069	0.94442	1.44119	-0.28017	0.496772	null	null	null	null
PF3D7_0408500	0.11971	-0.0821478	-0.436734	-0.643851	-0.201858	-0.207116	GO:0006259	DNA metabolic process	GO:0006281	DNA repair
PF3D7_0408600	0.131494	-0.0350522	1.55925	1.29877	-0.166546	-0.260479	null	null	null	null
PF3D7_0408700	0.0807437	0.280659	0.797422	0.257463	0.199915	-0.539959	GO:0046931	pore complex assembly	null	null
PF3D7_0408800	0.143863	0.276842	0.278103	0.413724	0.132979	0.135621	null	null	null	null
PF3D7_0408900	-0.394683	-0.125221	-1.26421	-0.961086	0.269463	0.303128	null	null	null	null
PF3D7_0409000	0.696505	0.595544	-0.142116	-0.49006	-0.100962	-0.347944	null	null	null	null
PF3D7_0409100	0.648984	0.56021	0.929794	1.06449	-0.0887736	0.134699	GO:0000398; GO:0000387	mRNA splicing, via spliceosome;spliceosomal snRNP assembly	null	null
PF3D7_0409200	0.182181	0.659792	-0.346056	-0.239816	0.477611	0.10624	null	null	null	null
PF3D7_0409300	-1.80613	-1.94947	0.123013	0.43562	-0.143337	0.312607	null	null	GO:0008295	spermidine biosynthetic process
PF3D7_0409400	0.0475644	-0.178887	-0.384853	-0.313182	-0.226451	0.0716712	GO:0009408	response to heat	GO:0006457	protein folding
PF3D7_0409500	-2.06176	-1.88824	-2.77386	-2.56209	0.17352	0.211768	null	null	GO:0006633	fatty acid biosynthetic process
PF3D7_0409600	-0.292148	-0.0376263	0.0436906	-0.808107	0.254521	-0.851798	GO:0006260; GO:0006261; GO:0051052	DNA replication;DNA-dependent DNA replication;regulation of DNA metabolic process	null	null
PF3D7_0409700	0.874043	0.731792	1.01966	1.33684	-0.14225	0.317183	null	null	GO:0006415	translational termination
PF3D7_0409800	0.180053	0.424619	-0.32102	-0.408807	0.244566	-0.0877871	null	null	GO:0006355	regulation of transcription, DNA-templated
PF3D7_0409900	-0.887424	-0.618594	0.161735	0.0683785	0.26883	-0.0933565	GO:0007010	cytoskeleton organization	null	null
PF3D7_0410000	0.193948	0.181635	0.0174745	-0.440798	-0.0123138	-0.458273	null	null	null	null
PF3D7_0410100	0.676763	0.671554	0.634653	0.0206918	-0.005209	-0.613961	null	null	null	null
PF3D7_0410200	-0.520266	-0.422734	-0.337298	-0.720616	0.0975317	-0.383318	null	null	null	null
PF3D7_0410300	-0.268991	-0.367809	-0.694445	-0.394383	-0.0988175	0.300062	GO:0006470	protein dephosphorylation	null	null
PF3D7_0410400	0.223412	0.292418	0.159421	-1.04099	0.069006	-1.20041	GO:0006364	rRNA processing	null	null
PF3D7_0410500	0.316138	0.430249	0.186649	0.988108	0.114111	0.801458	null	null	null	null
PF3D7_0410600	0.233616	0.297103	-0.184203	-0.697018	0.0634875	-0.512815	null	null	null	null
PF3D7_0410700	0.168952	0.0606269	0.19142	0.148076	-0.108325	-0.0433438	null	null	null	null
PF3D7_0410800	0.160412	0.0545615	0.11519	-0.792081	-0.105851	-0.907271	null	null	GO:0006355	regulation of transcription, DNA-templated
PF3D7_0410900	0.306443	0.472326	-0.138976	-0.0386662	0.165882	0.10031	null	null	null	null
PF3D7_0411000	0.00639368	-0.085155	0.0442823	0.403251	-0.0915487	0.358969	null	null	null	null
PF3D7_0411100	0.111743	0.222329	0.42251	0.81042	0.110585	0.38791	null	null	null	null
PF3D7_0411200	0.578336	0.5736	0.146549	0.586848	-0.0047358	0.4403	null	null	GO:0006400; GO:0006412	tRNA modification;translation
PF3D7_0411300	-0.00096758	-0.128855	1.27805	1.02325	-0.127887	-0.254795	null	null	null	null
PF3D7_0411400	-0.543609	-0.528799	-1.20181	-1.67998	0.0148105	-0.478171	GO:0016070	RNA metabolic process	null	null
PF3D7_0411500	-0.740368	-0.492961	-1.82673	-1.65906	0.247406	0.167677	null	null	null	null
PF3D7_0411600	-0.0860139	-0.410154	-0.693862	-1.14478	-0.32414	-0.450915	null	null	null	null
PF3D7_0411700	0.882825	0.803804	0.545673	0.222845	-0.0790205	-0.322828	null	null	null	null
PF3D7_0411800	-0.604528	-0.88418	-1.16962	-0.775166	-0.279653	0.394458	null	null	null	null
PF3D7_0411900	-0.363143	-0.668989	-0.460759	-0.465671	-0.305845	-0.0049114	GO:0006260	DNA replication	null	null
PF3D7_0412000	-0.668844	-0.484778	-0.380958	-0.548072	0.184066	-0.167114	null	null	null	null
PF3D7_0412100	-0.468859	-0.457841	-0.530679	-0.605411	0.0110174	-0.074732	GO:0032543; GO:0042493	mitochondrial translation;response to drug	GO:0006412	translation
PF3D7_0412200	0.625719	0.703489	0.302613	-0.277743	0.0777695	-0.580357	null	null	null	null
PF3D7_0412300	1.45011	1.33863	1.30956	0.830353	-0.111476	-0.479204	null	null	null	null
PF3D7_0412400	-0.0129594	-0.242034	-0.735814	-1.01169	-0.229074	-0.27588	GO:0020033; GO:0098609; GO:0020035; GO:0020013	antigenic variation;cell-cell adhesion;cytoadherence to microvasculature, mediated by symbiont protein;modulation by symbiont of host erythrocyte aggregation	GO:0009405	pathogenesis
PF3D7_0412700	0.356914	0.809655	-0.00524928	-0.83818	0.452741	-0.83293	GO:0020033; GO:0098609; GO:0020035; GO:0020013	antigenic variation;cell-cell adhesion;cytoadherence to microvasculature, mediated by symbiont protein;modulation by symbiont of host erythrocyte aggregation	GO:0009405	pathogenesis
PF3D7_0412900	1.86007	1.7698	1.23097	1.0272	-0.090269	-0.203769	GO:0020033; GO:0098609; GO:0020035; GO:0020013	antigenic variation;cell-cell adhesion;cytoadherence to microvasculature, mediated by symbiont protein;modulation by symbiont of host erythrocyte aggregation	GO:0009405	pathogenesis
PF3D7_0413100	0.844484	0.926134	-0.120406	-0.411741	0.0816501	-0.291335	GO:0020033; GO:0098609; GO:0020035; GO:0020013	antigenic variation;cell-cell adhesion;cytoadherence to microvasculature, mediated by symbiont protein;modulation by symbiont of host erythrocyte aggregation	GO:0009405	pathogenesis
PF3D7_0413200	0.296189	0.540018	-0.158491	-0.153233	0.243829	0.0052579	GO:0020033; GO:0020035; GO:0020013	antigenic variation;cytoadherence to microvasculature, mediated by symbiont protein;modulation by symbiont of host erythrocyte aggregation	null	null
PF3D7_0413300	-0.21033	-0.113976	-0.805745	-0.427404	0.0963536	0.378341	GO:0020033; GO:0020035; GO:0020013	antigenic variation;cytoadherence to microvasculature, mediated by symbiont protein;modulation by symbiont of host erythrocyte aggregation	null	null
PF3D7_0413400	-0.897642	-1.46323	0.0501935	0.552374	-0.56559	0.50218	null	null	GO:0009405	pathogenesis
PF3D7_0413500	-0.410871	-0.327473	-0.369824	-0.396992	0.0833978	-0.0271678	GO:0006096	glycolytic process	null	null
PF3D7_0413600	0.64271	0.888595	-0.860648	-1.28876	0.245885	-0.428117	GO:0070682; GO:0006511	proteasome regulatory particle assembly;ubiquitin-dependent protein catabolic process	GO:0030163	protein catabolic process
PF3D7_0413700	0.201173	0.590778	0.309555	1.12162	0.389605	0.812068	null	null	null	null
PF3D7_0413800	-0.39603	-0.876152	0.00377126	0.339188	-0.480122	0.335416	null	null	GO:0042254	ribosome biogenesis
PF3D7_0413900	0.0141362	0.113082	0.129301	-0.046138	0.0989453	-0.175439	GO:0006511	ubiquitin-dependent protein catabolic process	GO:0016579	protein deubiquitination
PF3D7_0414000	0.587196	0.337803	0.224456	-0.0284203	-0.249393	-0.252876	null	null	GO:0051276	chromosome organization
PF3D7_0414100	1.20656	0.9697	1.28116	0.249989	-0.236856	-1.03117	null	null	null	null
PF3D7_0414200	0.140655	0.30977	-0.355655	-0.630941	0.169116	-0.275286	null	null	null	null
PF3D7_0414300	-0.658134	-0.93996	-0.151061	0.754387	-0.281826	0.905448	null	null	null	null
PF3D7_0414400	-0.269139	-0.356053	-0.755386	-0.427466	-0.0869143	0.32792	null	null	null	null
PF3D7_0414500	0.2775	0.363629	-0.197961	-0.00317597	0.0861293	0.194785	GO:0016070	RNA metabolic process	null	null
PF3D7_0414600	0.278329	0.484657	-0.696102	-0.732591	0.206328	-0.0364885	null	null	null	null
PF3D7_0414700	-0.314955	-0.0621893	-1.13825	-0.825993	0.252766	0.312258	null	null	null	null
PF3D7_0414800	-1.20738	-1.56065	-0.377862	0.223863	-0.353262	0.601725	null	null	null	null
PF3D7_0414900	1.30425	1.22301	0.912886	0.613112	-0.081236	-0.299774	null	null	null	null
PF3D7_0415000	0.952782	0.568882	0.603034	0.263445	-0.383901	-0.339589	null	null	null	null
PF3D7_0415100	0.875009	0.53561	0.373045	-0.243753	-0.339399	-0.616798	null	null	null	null
PF3D7_0415200	-0.417857	-0.456954	-0.434999	-0.131417	-0.0390971	0.303582	null	null	null	null
PF3D7_0415300	0.955406	0.783187	1.40508	1.27103	-0.172219	-0.134052	GO:0006468	protein phosphorylation	GO:0006468	protein phosphorylation
PF3D7_0415400	-0.365943	-0.172543	-0.47334	-0.159028	0.193399	0.314313	GO:0006890	retrograde vesicle-mediated transport, Golgi to ER	null	null
PF3D7_0415500	0.40817	0.546045	-0.694053	-1.18571	0.137874	-0.491651	GO:0000398	mRNA splicing, via spliceosome	null	null
PF3D7_0415600	-0.344355	-0.439341	-0.300974	-0.274426	-0.0949852	0.0265481	GO:0006139	nucleobase-containing compound metabolic process	null	null
PF3D7_0415700	-0.917136	-1.0981	0.50872	0.109483	-0.180961	-0.399237	null	null	null	null
PF3D7_0415800	0.279116	0.250023	-0.3275	0.183163	-0.0290924	0.510663	null	null	null	null
PF3D7_0415900	-0.773642	-0.836479	-0.398323	0.195239	-0.0628366	0.593561	GO:0006412	translation	GO:0006412	translation
PF3D7_0416000	0.0588315	0.185352	0.994792	0.572002	0.12652	-0.42279	null	null	null	null
PF3D7_0416100	-0.708682	-0.375599	-1.14209	-1.17304	0.333082	-0.030942	GO:0070681	glutaminyl-tRNAGln biosynthesis via transamidation	null	null
PF3D7_0416200	0.0822911	0.2071	0.646592	0.481578	0.124809	-0.165014	null	null	GO:0006364; GO:0042254	rRNA processing;ribosome biogenesis
PF3D7_0416300	-0.126878	-0.139903	-0.774774	-1.26082	-0.0130248	-0.486042	GO:0006270	DNA replication initiation	GO:0006270	DNA replication initiation
PF3D7_0416400	2.00572	1.78069	2.05392	1.99848	-0.225038	-0.055446	null	null	GO:0006281; GO:0006974; GO:0006325	DNA repair;cellular response to DNA damage stimulus;chromatin organization
PF3D7_0416500	-0.0891581	-0.0326409	-0.0212876	-0.836369	0.0565172	-0.815081	GO:0016480	negative regulation of transcription by RNA polymerase III	GO:0016480	negative regulation of transcription by RNA polymerase III
PF3D7_0416600	-0.391177	-0.247358	-1.70311	-1.21185	0.143819	0.491263	GO:0051881	regulation of mitochondrial membrane potential	null	null
PF3D7_0416700	-0.306937	-0.0998331	1.88239	1.26954	0.207104	-0.612853	null	null	null	null
PF3D7_0416800	-0.255944	-0.210176	-1.32274	-0.863422	0.0457675	0.459315	null	null	GO:0006886	intracellular protein transport
PF3D7_0416900	-0.0859442	-0.080148	-0.478701	-0.444436	0.00579622	0.0342648	null	null	null	null
PF3D7_0417000	1.08268	0.861386	0.902107	0.825189	-0.221296	-0.0769181	null	null	null	null
PF3D7_0417100	0.31349	0.177235	0.150158	0.341343	-0.136255	0.191185	GO:0017148	negative regulation of translation	null	null
PF3D7_0417200	0.516369	0.451759	0.179957	0.257252	-0.0646105	0.0772942	GO:0042493	response to drug	GO:0006231; GO:0006545; GO:0006730; GO:0055114; GO:0046654	dTMP biosynthetic process;glycine biosynthetic process;one-carbon metabolic process;oxidation-reduction process;tetrahydrofolate biosynthetic process
PF3D7_0417300	-2.4867	-2.53359	-2.82629	-3.25269	-0.046897	-0.4264	null	null	null	null
PF3D7_0417400	-0.922714	-0.709531	-1.4238	-1.42809	0.213183	-0.004291	null	null	null	null
PF3D7_0417600	0.12884	0.08163	0.313878	0.166504	-0.0472096	-0.147374	null	null	null	null
PF3D7_0417700	-0.0840735	-0.11688	0.474186	0.391253	-0.0328069	-0.0829332	null	null	null	null
PF3D7_0417800	0.0526395	0.145495	-0.130732	-0.0290864	0.0928553	0.101646	GO:0006468	protein phosphorylation	GO:0006468	protein phosphorylation
PF3D7_0417900	0.625039	0.392617	0.626742	0.466046	-0.232422	-0.160696	null	null	null	null
PF3D7_0418000	0.507338	0.234507	-0.357165	-0.815232	-0.272831	-0.458067	null	null	GO:0006412; GO:0006413	translation;translational initiation
PF3D7_0418100	0.165058	0.268945	0.586196	0.516454	0.103887	-0.0697424	null	null	null	null
PF3D7_0418200	0.486788	0.591949	0.62259	0.46348	0.105161	-0.15911	null	null	null	null
PF3D7_0418300	-0.263253	-0.244417	-0.845056	-0.116922	0.0188368	0.728134	null	null	null	null
PF3D7_0418400	-0.714017	-1.22145	0.00169157	1.38027	-0.507436	1.37858	null	null	null	null
PF3D7_0418500	-0.133056	0.0688885	0.0961755	0.108305	0.201945	0.0121293	GO:0006888	ER to Golgi vesicle-mediated transport	GO:0048193	Golgi vesicle transport
PF3D7_0418600	-0.183364	0.0938152	-0.156622	-0.232131	0.27718	-0.0755093	null	null	GO:0007049	cell cycle
PF3D7_0418700	0.0936308	-0.562967	0.567732	0.413954	-0.656597	-0.153779	null	null	GO:0000469; GO:0042274	cleavage involved in rRNA processing;ribosomal small subunit biogenesis
PF3D7_0418800	0.132619	0.300934	0.240412	-0.0117094	0.168315	-0.252121	null	null	null	null
PF3D7_0418900	0.258037	0.22693	0.0480946	-0.330894	-0.0311066	-0.378989	null	null	null	null
PF3D7_0419000	-0.729299	-0.898235	-0.188297	0.379704	-0.168936	0.568001	null	null	null	null
PF3D7_0419100	0.0759372	-0.255993	0.184004	-0.352556	-0.33193	-0.53656	null	null	null	null
PF3D7_0419200	-0.156158	-0.0231984	-0.180451	-0.254986	0.132959	-0.074535	null	null	GO:0016192	vesicle-mediated transport
PF3D7_0419300	-1.0829	-1.07017	0.982339	2.10151	0.012731	1.11917	null	null	GO:0018144; GO:0006508	RNA-protein covalent cross-linking;proteolysis
PF3D7_0419400	0.187192	0.16856	-0.426475	0.0650226	-0.0186325	0.491498	null	null	null	null
PF3D7_0419500	-1.07923	-0.652194	0.318475	1.0738	0.427031	0.755328	null	null	null	null
PF3D7_0419600	0.798502	1.04141	0.432613	1.05067	0.24291	0.618057	GO:0006405; GO:0006606	RNA export from nucleus;protein import into nucleus	GO:0046907	intracellular transport
PF3D7_0419700	-1.23458	-1.04171	1.03584	1.3481	0.19287	0.312268	null	null	null	null
PF3D7_0419800	0.303052	0.254323	0.414532	0.74112	-0.0487282	0.326588	GO:0006412	translation	null	null
PF3D7_0419900	0.263967	0.217384	-0.455668	-0.610928	-0.0465825	-0.15526	GO:0046488	phosphatidylinositol metabolic process	null	null
PF3D7_0420000	0.422187	0.271259	0.502073	0.82834	-0.150928	0.326267	null	null	null	null
PF3D7_0420100	-0.491619	-0.397668	-0.958557	-0.608921	0.0939502	0.349635	null	null	GO:0006468	protein phosphorylation
PF3D7_0420200	0.283912	0.407439	0.509672	0.305	0.123527	-0.204672	GO:0006633	fatty acid biosynthetic process	GO:0006633; GO:0006364	fatty acid biosynthetic process;rRNA processing
PF3D7_0420300	0.0542645	0.202302	1.28279	1.30081	0.148037	0.01802	null	null	GO:0006355	regulation of transcription, DNA-templated
PF3D7_0420400	0.116213	0.283064	0.65377	-0.302538	0.166851	-0.956308	GO:0032790	ribosome disassembly	null	null
PF3D7_0420500	-0.460455	-0.228411	-1.12106	-1.16796	0.232044	-0.046906	null	null	GO:0006470	protein dephosphorylation
PF3D7_0420700	0.554623	0.541478	0.996689	0.643395	-0.013144	-0.353294	GO:0020033; GO:0098609; GO:0020035; GO:0020013	antigenic variation;cell-cell adhesion;cytoadherence to microvasculature, mediated by symbiont protein;modulation by symbiont of host erythrocyte aggregation	GO:0009405	pathogenesis
PF3D7_0420900	-2.44231	-2.6625	-0.793279	-0.0370165	-0.220193	0.756263	GO:0020033; GO:0098609; GO:0020035; GO:0020013	antigenic variation;cell-cell adhesion;cytoadherence to microvasculature, mediated by symbiont protein;modulation by symbiont of host erythrocyte aggregation	GO:0009405	pathogenesis
PF3D7_0421100	0.110918	0.235285	0.304201	-0.402823	0.124368	-0.707024	GO:0020033; GO:0098609; GO:0020035; GO:0020013	antigenic variation;cell-cell adhesion;cytoadherence to microvasculature, mediated by symbiont protein;modulation by symbiont of host erythrocyte aggregation	GO:0009405	pathogenesis
PF3D7_0421200	0.436621	0.568934	-0.0197598	0.0182021	0.132313	0.037962	GO:0020033	antigenic variation	null	null
PF3D7_0421300	0.879901	1.09132	1.4044	1.00195	0.211416	-0.40245	GO:0020033; GO:0098609; GO:0020035; GO:0020013	antigenic variation;cell-cell adhesion;cytoadherence to microvasculature, mediated by symbiont protein;modulation by symbiont of host erythrocyte aggregation	GO:0009405	pathogenesis
PF3D7_0421500	0.360962	0.191992	-0.223082	-0.221164	-0.16897	0.0019183	null	null	null	null
PF3D7_0421600	0.507973	0.32749	1.1692	0.254671	-0.180483	-0.914525	null	null	null	null
PF3D7_0421700	-0.6834	-1.06395	-1.10397	-0.981617	-0.380552	0.122356	null	null	null	null
PF3D7_0421800	-0.340668	-0.12448	0.0479731	-0.265666	0.216188	-0.313639	null	null	null	null
PF3D7_0421900	-0.388146	-0.28744	0.069567	0.59677	0.100706	0.527203	null	null	null	null
PF3D7_0422000	1.44329	1.47261	1.54057	0.81365	0.02932	-0.726919	GO:0006633	fatty acid biosynthetic process	null	null
PF3D7_0422100	-0.369192	-0.383454	-0.311044	-0.221036	-0.0142618	0.0900079	null	null	GO:0015031; GO:0016192	protein transport;vesicle-mediated transport
PF3D7_0422200	0.052384	0.0122735	0.192795	0.19058	-0.0401105	-0.0022147	null	null	null	null
PF3D7_0422300	-1.47674	-1.50195	-0.466826	-0.156162	-0.025204	0.310663	null	null	GO:0007017	microtubule-based process
PF3D7_0422400	-0.205733	-0.290761	-0.19096	-0.0379001	-0.085028	0.153059	GO:0006412	translation	GO:0006412	translation
PF3D7_0422500	0.343576	-0.0685454	0.693183	0.177764	-0.412121	-0.515419	GO:0000375	RNA splicing, via transesterification reactions	null	null
PF3D7_0422600	-0.67787	-0.584126	-0.923188	-0.681832	0.0937441	0.241356	null	null	null	null
PF3D7_0422700	0.787908	0.900896	0.230609	0.682418	0.112988	0.451809	GO:0006417	regulation of translation	null	null
PF3D7_0422900	0.222293	0.18039	-0.405665	-0.499633	-0.0419027	-0.0939682	null	null	null	null
PF3D7_0423000	0.355067	0.594552	-0.487395	-0.495855	0.239486	-0.0084599	null	null	null	null
PF3D7_0423100	-0.182849	-0.116522	-0.203525	-0.209579	0.0663276	-0.0060545	GO:0016192	vesicle-mediated transport	GO:0015031	protein transport
PF3D7_0423200	-0.614656	-0.661363	-0.535861	-0.224946	-0.0467064	0.310915	null	null	null	null
PF3D7_0423300	-0.0903681	0.143267	-0.346501	-0.840525	0.233635	-0.494024	null	null	GO:0006412; GO:0006413	translation;translational initiation
PF3D7_0423400	0.415521	0.43405	-0.342038	0.247347	0.0185293	0.589385	GO:0044409	entry into host	null	null
PF3D7_0423500	0.327676	-0.0854442	-0.665641	-0.859099	-0.41312	-0.193458	null	null	null	null
PF3D7_0423600	0.386807	0.403826	0.678082	1.3618	0.0170198	0.683717	null	null	null	null
PF3D7_0423700	1.03428	0.893955	0.607728	0.706984	-0.140322	0.0992565	null	null	null	null
PF3D7_0423800	-0.14689	-0.0257524	0.557177	0.619728	0.121138	0.0625511	GO:0044409	entry into host	null	null
PF3D7_0423900	0.58875	0.712954	0.538115	0.899711	0.124204	0.361596	null	null	null	null
PF3D7_0424000	0.811456	0.672691	1.04326	0.638647	-0.138765	-0.404615	null	null	null	null
PF3D7_0424100	-0.909339	-1.45203	-0.14804	0.265869	-0.542693	0.413909	GO:0044409; GO:0051205	entry into host;protein insertion into membrane	null	null
PF3D7_0424200	0.111001	0.371843	-0.111152	0.289716	0.260842	0.400868	GO:0044409	entry into host	null	null
PF3D7_0424300	-0.237111	-0.398921	-1.27289	-0.893703	-0.16181	0.379185	null	null	GO:0009405	pathogenesis
PF3D7_0424400	-0.347855	-0.052696	-1.38143	-1.38316	0.295159	-0.001731	GO:0044409	entry into host	null	null
PF3D7_0424500	0.628034	0.529437	0.171892	0.312684	-0.0985963	0.140792	GO:0020035; GO:0044003; GO:0006468	cytoadherence to microvasculature, mediated by symbiont protein;modification by symbiont of host morphology or physiology;protein phosphorylation	GO:0006468	protein phosphorylation
PF3D7_0424600	-0.0271033	0.070286	0.00182927	0.458723	0.0973893	0.456894	GO:0020035	cytoadherence to microvasculature, mediated by symbiont protein	null	null
PF3D7_0424700	-0.190594	-0.204514	1.0803	1.3252	-0.0139204	0.244898	GO:0044003; GO:0006468	modification by symbiont of host morphology or physiology;protein phosphorylation	GO:0006468	protein phosphorylation
PF3D7_0424800	-0.223352	-0.407389	-0.0588169	-0.150749	-0.184037	-0.0919325	null	null	null	null
PF3D7_0424900	0.286475	0.462739	0.099775	0.872445	0.176264	0.77267	null	null	null	null
PF3D7_0425000	-0.182462	-0.15603	0.198979	0.0325244	0.0264329	-0.166455	null	null	null	null
PF3D7_0425100	0.246327	0.526407	-0.00628628	-0.26031	0.28008	-0.254024	null	null	null	null
PF3D7_0425200	0.339087	0.456265	-0.0593548	0.0794236	0.117179	0.138778	null	null	null	null
PF3D7_0425300	-0.434377	-0.124407	-1.36723	-1.56282	0.30997	-0.19559	null	null	null	null
PF3D7_0425400	1.13033	1.02957	0.785523	0.91783	-0.100767	0.132307	null	null	null	null
PF3D7_0425500	1.02229	0.957496	0.218039	0.200792	-0.0647934	-0.0172472	GO:0020013	modulation by symbiont of host erythrocyte aggregation	null	null
PF3D7_0425600	-0.213095	-0.216519	0.0176349	-0.0393121	-0.003423	-0.056947	null	null	null	null
PF3D7_0425700	-0.92361	-0.919115	-0.483684	0.713631	0.0044947	1.19731	GO:0020033; GO:0020035; GO:0020013	antigenic variation;cytoadherence to microvasculature, mediated by symbiont protein;modulation by symbiont of host erythrocyte aggregation	null	null
PF3D7_0425800	-0.0713282	-0.206738	0.174896	-0.403297	-0.13541	-0.578193	GO:0020033; GO:0098609; GO:0020035; GO:0020013	antigenic variation;cell-cell adhesion;cytoadherence to microvasculature, mediated by symbiont protein;modulation by symbiont of host erythrocyte aggregation	GO:0009405	pathogenesis
PF3D7_0425900	-0.826231	-0.681833	-0.646828	-0.138198	0.144398	0.50863	GO:0020033; GO:0020035; GO:0020013	antigenic variation;cytoadherence to microvasculature, mediated by symbiont protein;modulation by symbiont of host erythrocyte aggregation	null	null
PF3D7_0426000	-0.57305	-0.32807	-0.542451	-0.558615	0.24498	-0.016164	GO:0020033; GO:0098609; GO:0020035; GO:0020013	antigenic variation;cell-cell adhesion;cytoadherence to microvasculature, mediated by symbiont protein;modulation by symbiont of host erythrocyte aggregation	GO:0009405	pathogenesis
PF3D7_0500100	-0.540471	-0.276967	0.444246	-0.111411	0.263504	-0.555657	GO:0020033; GO:0098609; GO:0020035; GO:0020013	antigenic variation;cell-cell adhesion;cytoadherence to microvasculature, mediated by symbiont protein;modulation by symbiont of host erythrocyte aggregation	GO:0009405	pathogenesis
PF3D7_0500200	0.283663	0.107322	0.263682	0.334777	-0.176341	0.0710952	null	null	null	null
PF3D7_0500300	0.0153092	0.219343	-0.372405	-0.38726	0.204034	-0.0148549	null	null	null	null
PF3D7_0500400	0.344698	0.0660724	0.0990662	0.714997	-0.278626	0.615931	GO:0020033; GO:0020035; GO:0020013	antigenic variation;cytoadherence to microvasculature, mediated by symbiont protein;modulation by symbiont of host erythrocyte aggregation	null	null
PF3D7_0500500	0.437451	0.416852	-0.008953	0.215194	-0.0205992	0.224147	GO:0020033	antigenic variation	null	null
PF3D7_0500600	0.773583	0.892014	1.57859	0.579256	0.118431	-0.999336	null	null	null	null
PF3D7_0500700	-0.106109	0.0336803	0.293495	0.502789	0.139789	0.209294	null	null	null	null
PF3D7_0500800	-0.971325	-0.737478	-1.91241	-1.23665	0.233847	0.675759	null	null	null	null
PF3D7_0500900	0.374675	0.925829	-0.651347	-0.656805	0.551153	-0.0054581	GO:0044003; GO:0006468	modification by symbiont of host morphology or physiology;protein phosphorylation	GO:0006468	protein phosphorylation
PF3D7_0501000	-0.572496	-0.310145	-0.653733	-0.288506	0.262351	0.365227	null	null	null	null
PF3D7_0501100	0.801907	0.537943	1.38619	0.611352	-0.263964	-0.774837	null	null	GO:0006457	protein folding
PF3D7_0501200	-0.943546	-1.06672	-0.935168	-0.388561	-0.123171	0.546606	null	null	null	null
PF3D7_0501300	0.0394568	0.230961	-1.78376	-1.70055	0.191504	0.083206	GO:0015031	protein transport	null	null
PF3D7_0501400	0.155026	0.192616	1.49438	1.00609	0.0375908	-0.488291	null	null	null	null
PF3D7_0501500	-0.150886	0.199396	-0.788894	-0.501545	0.350282	0.287349	null	null	null	null
PF3D7_0501600	0.140969	0.415346	0.0237749	0.204442	0.274377	0.180667	GO:0044409	entry into host	null	null
PF3D7_0501700	0.684057	0.810524	0.76206	0.442428	0.126467	-0.319631	GO:0030261; GO:0000910	chromosome condensation;cytokinesis	null	null
PF3D7_0501800	0.0452731	0.0229633	-0.0726577	0.343501	-0.0223097	0.416159	null	null	null	null
PF3D7_0501900	0.24223	-0.106257	-0.633852	0.0410846	-0.348487	0.674936	null	null	null	null
PF3D7_0502000	0.0779948	0.251174	0.172047	0.124127	0.173179	-0.0479193	GO:0006886; GO:0016192	intracellular protein transport;vesicle-mediated transport	GO:0006886; GO:0016192	intracellular protein transport;vesicle-mediated transport
PF3D7_0502100	0.0154947	-0.130761	-0.765024	-1.20292	-0.146255	-0.437897	null	null	GO:0006355	regulation of transcription, DNA-templated
PF3D7_0502200	0.754863	1.05519	1.01467	1.05159	0.300328	0.03692	null	null	null	null
PF3D7_0502300	0.919193	0.897441	0.874166	0.784594	-0.0217522	-0.089572	null	null	null	null
PF3D7_0502400	0.396972	0.630592	-0.245193	-0.202269	0.23362	0.0429239	null	null	null	null
PF3D7_0502500	0.182217	0.236425	0.376476	0.481619	0.0542078	0.105143	null	null	null	null
PF3D7_0502600	-0.804326	-1.8028	-1.70383	-2.35526	-0.998475	-0.651432	null	null	null	null
PF3D7_0502700	0.639993	0.532481	1.31591	0.924499	-0.107512	-0.391408	null	null	null	null
PF3D7_0502800	-0.665264	-0.355646	-2.03392	-2.17032	0.309618	-0.136398	null	null	null	null
PF3D7_0502900	-0.14777	-0.189848	-0.141295	-0.0386379	-0.0420777	0.102657	null	null	null	null
PF3D7_0503000	-0.134819	0.0912764	0.320556	0.145172	0.226095	-0.175384	GO:0006412	translation	GO:0006412	translation
PF3D7_0503100	-0.374102	-0.337536	0.321472	0.80871	0.0365661	0.487239	GO:0008299	isoprenoid biosynthetic process	null	null
PF3D7_0503200	-0.140429	0.104932	0.261003	0.223648	0.245361	-0.037355	null	null	GO:0006260	DNA replication
PF3D7_0503300	0.736727	0.771779	0.0993101	0.64499	0.0350517	0.54568	GO:0008380	RNA splicing	null	null
PF3D7_0503400	-0.414	-0.448673	0.157232	0.525072	-0.0346729	0.367839	GO:0030036; GO:0051014; GO:0060327	actin cytoskeleton organization;actin filament severing;cytoplasmic actin-based contraction involved in cell motility	null	null
PF3D7_0503500	-0.198626	0.0372012	0.0149468	-0.805428	0.235827	-0.820375	GO:0006468	protein phosphorylation	null	null
PF3D7_0503600	0.731645	0.545718	0.0938752	-0.545951	-0.185926	-0.639826	null	null	null	null
PF3D7_0503800	0.876094	1.22408	0.786007	0.530693	0.347988	-0.255313	GO:0006412	translation	GO:0006412	translation
PF3D7_0503900	-0.133059	-0.161867	-0.243678	0.225487	-0.028808	0.469165	null	null	null	null
PF3D7_0504000	-0.561976	-0.532208	-0.113173	0.149058	0.0297678	0.262231	GO:0006812	cation transport	null	null
PF3D7_0504100	-0.265829	-0.0263675	-0.117096	-0.41342	0.239461	-0.296324	null	null	null	null
PF3D7_0504200	-0.114544	0.0633581	-0.916773	-1.63797	0.177902	-0.721202	null	null	null	null
PF3D7_0504300	1.07106	0.821987	1.16748	0.748731	-0.249074	-0.418749	null	null	null	null
PF3D7_0504400	-0.334605	-0.249337	-0.0921171	-0.0729608	0.0852671	0.0191563	null	null	null	null
PF3D7_0504500	-0.517406	-0.562405	0.045233	-0.0741902	-0.044999	-0.119423	null	null	null	null
PF3D7_0504600	0.117219	0.262371	-0.311268	-0.0127402	0.145152	0.298528	GO:0006099	tricarboxylic acid cycle	GO:0008152	metabolic process
PF3D7_0504700	0.254517	0.00741861	0.13699	0.0200956	-0.247098	-0.116895	null	null	null	null
PF3D7_0504800	-0.848141	-0.756517	-0.161963	-0.484683	0.0916238	-0.32272	null	null	GO:0006817	phosphate ion transport
PF3D7_0504900	-0.408327	-0.759699	-0.116944	-0.287309	-0.351372	-0.170365	null	null	null	null
PF3D7_0505000	-0.0153919	0.0334941	0.237163	0.0791753	0.048886	-0.157988	null	null	null	null
PF3D7_0505100	0.620059	0.704271	-0.431311	-0.664363	0.0842116	-0.233052	null	null	null	null
PF3D7_0505200	0.0232802	0.0851083	0.0517252	-0.0548184	0.0618282	-0.106544	GO:0007010	cytoskeleton organization	null	null
PF3D7_0505300	-0.141622	-0.0831019	-1.18297	-0.762197	0.0585204	0.42077	null	null	GO:0090481	pyrimidine nucleotide-sugar transmembrane transport
PF3D7_0505400	-0.134184	-0.231513	-0.0641171	-0.234394	-0.0973294	-0.170277	null	null	null	null
PF3D7_0505500	-0.184169	-0.172273	0.41843	-0.160568	0.0118968	-0.578998	GO:0006281	DNA repair	GO:0006298	mismatch repair
PF3D7_0505600	-0.591793	-0.430246	-0.848241	-1.68718	0.161546	-0.838941	null	null	null	null
PF3D7_0505700	-0.171969	-0.172033	-0.027487	0.719094	-6.36e-05	0.746581	null	null	null	null
PF3D7_0505800	-0.0299973	0.00853444	-0.188041	-0.57719	0.0385317	-0.389149	GO:0019941	modification-dependent protein catabolic process	null	null
PF3D7_0505900	0.121776	-0.0318619	0.182726	0.11069	-0.153638	-0.0720358	null	null	null	null
PF3D7_0506000	-0.39849	-0.308802	-0.325607	-0.166579	0.0896874	0.159027	null	null	null	null
PF3D7_0506100	0.714512	0.922945	0.215663	0.107011	0.208433	-0.108652	GO:0006412	translation	null	null
PF3D7_0506200	-0.657338	-1.31685	-1.52917	-1.8705	-0.659514	-0.341325	GO:0006366	transcription by RNA polymerase II	GO:0006352	DNA-templated transcription, initiation
PF3D7_0506300	0.113098	-0.0822167	-0.263036	0.481556	-0.195315	0.744592	null	null	null	null
PF3D7_0506400	-0.560942	-0.659924	0.704499	0.734822	-0.0989816	0.0303235	null	null	null	null
PF3D7_0506500	0.167197	-0.509324	0.292064	0.990103	-0.676521	0.698039	null	null	null	null
PF3D7_0506600	0.418104	0.385946	-0.998542	-0.902257	-0.0321581	0.0962852	null	null	null	null
PF3D7_0506700	-1.9118	-1.7794	-1.56503	-1.64101	0.132407	-0.075975	null	null	null	null
PF3D7_0506800	0.0326782	-0.0770185	-0.519822	-0.214615	-0.109697	0.305207	null	null	GO:0000122	negative regulation of transcription by RNA polymerase II
PF3D7_0506900	-0.959344	-1.07581	-0.180681	-0.168783	-0.116465	0.0118981	GO:0006465	signal peptide processing	null	null
PF3D7_0507000	0.00733003	0.102408	-0.324688	-0.139477	0.0950777	0.185211	null	null	null	null
PF3D7_0507100	-0.110694	0.217852	-0.00081925	0.385877	0.328546	0.386696	GO:0006412	translation	GO:0006412	translation
PF3D7_0507200	0.449986	-0.190914	1.1852	1.06519	-0.6409	-0.120013	GO:0006508	proteolysis	GO:0006508	proteolysis
PF3D7_0507300	0.559653	0.59833	-0.125755	0.26348	0.0386768	0.389235	GO:0044409	entry into host	null	null
PF3D7_0507400	0.623045	0.812991	-0.167521	0.136697	0.189946	0.304218	null	null	null	null
PF3D7_0507500	-2.43324	-2.69234	-0.865023	-0.151614	-0.259094	0.713409	GO:0035891; GO:0006508	exit from host cell;proteolysis	GO:0006508	proteolysis
PF3D7_0507600	0.510933	0.57556	1.38869	1.51375	0.0646276	0.125065	null	null	null	null
PF3D7_0507700	-1.34225	-1.29446	-1.37376	-1.05477	0.047786	0.318987	GO:0010564; GO:0030433	regulation of cell cycle process;ubiquitin-dependent ERAD pathway	GO:0006511	ubiquitin-dependent protein catabolic process
PF3D7_0507800	0.117537	0.0443695	-0.408814	-0.293088	-0.0731675	0.115726	null	null	null	null
PF3D7_0507900	0.340444	0.214266	0.288106	0.74093	-0.126178	0.452824	null	null	null	null
PF3D7_0508000	0.843559	0.936853	0.503883	0.996541	0.0932942	0.492657	null	null	null	null
PF3D7_0508100	0.275188	0.0493146	0.265601	0.488571	-0.225873	0.222969	null	null	null	null
PF3D7_0508200	0.123041	0.0264825	-0.0531277	-0.797683	-0.096559	-0.744556	null	null	null	null
PF3D7_0508300	-1.12766	-0.887043	-0.87726	-0.668811	0.240614	0.208449	GO:0046323	glucose import	null	null
PF3D7_0508400	-0.0799317	0.0834957	-0.00372539	-0.216752	0.163427	-0.213027	null	null	null	null
PF3D7_0508500	0.548685	0.600045	0.809074	-0.0419776	0.0513603	-0.851051	GO:0006323	DNA packaging	null	null
PF3D7_0508600	-0.18947	-0.00166766	0.264695	-0.601987	0.187802	-0.866682	null	null	null	null
PF3D7_0508700	0.730217	0.81606	-0.0576214	0.140306	0.0858433	0.197928	null	null	null	null
PF3D7_0508800	1.2058	1.04572	0.9397	0.960128	-0.160084	0.0204281	null	null	GO:0006260	DNA replication
PF3D7_0508900	0.341232	0.694272	-0.781243	-0.400572	0.353039	0.380671	null	null	null	null
PF3D7_0509000	1.10922	1.0662	1.25962	0.84187	-0.043019	-0.417752	null	null	GO:0006886	intracellular protein transport
PF3D7_0509100	-0.239275	-0.16569	-0.232532	-0.0873721	0.0735845	0.14516	null	null	GO:0051276	chromosome organization
PF3D7_0509200	0.344915	0.0586474	-0.403974	-0.0270245	-0.286268	0.37695	null	null	null	null
PF3D7_0509300	-0.327885	-0.390502	-0.397451	-0.334239	-0.0626168	0.063212	null	null	null	null
PF3D7_0509400	0.743994	0.589381	-0.239789	-0.140696	-0.154613	0.0990935	null	null	GO:0006351	transcription, DNA-templated
PF3D7_0509500	-0.14168	-0.00570282	-0.108255	-0.0798135	0.135977	0.0284413	null	null	GO:0006310; GO:0006281; GO:0006974	DNA recombination;DNA repair;cellular response to DNA damage stimulus
PF3D7_0509600	-0.513693	-0.841068	1.04775	0.871899	-0.327375	-0.175851	GO:0006421	asparaginyl-tRNA aminoacylation	GO:0006421; GO:0006418	asparaginyl-tRNA aminoacylation;tRNA aminoacylation for protein translation
PF3D7_0509700	-1.78591	-1.49946	-0.377033	0.962047	0.286453	1.33908	null	null	null	null
PF3D7_0509800	-0.105803	-0.0624165	-0.0529984	0.193211	0.0433868	0.246209	GO:0046488; GO:0042493	phosphatidylinositol metabolic process;response to drug	null	null
PF3D7_0509900	-0.352411	-0.138233	-0.464078	-0.212443	0.214177	0.251636	null	null	null	null
PF3D7_0510000	0.302495	0.300058	-0.679827	-0.154241	-0.0024369	0.525586	null	null	null	null
PF3D7_0510100	0.0353345	0.201357	0.178608	-0.0349619	0.166023	-0.21357	null	null	null	null
PF3D7_0510200	0.148029	0.126833	0.536937	0.437477	-0.0211961	-0.0994602	GO:0006457	protein folding	GO:0000413	protein peptidyl-prolyl isomerization
PF3D7_0510300	0.423371	0.229048	0.0515666	-0.280232	-0.194323	-0.331799	null	null	null	null
PF3D7_0510400	0.106819	0.186728	-0.134924	-0.846511	0.0799097	-0.711587	null	null	null	null
PF3D7_0510500	0.419393	0.52561	0.0821466	-0.486821	0.106218	-0.568967	GO:0006265; GO:0042493	DNA topological change;response to drug	GO:0006265	DNA topological change
PF3D7_0510600	0.0939051	-0.0733689	0.45961	-0.312499	-0.167274	-0.772109	null	null	null	null
PF3D7_0510700	-0.27944	-0.528222	0.334727	-0.624954	-0.248782	-0.959681	null	null	null	null
PF3D7_0510800	0.547094	0.690773	0.534832	0.152409	0.14368	-0.382422	null	null	null	null
PF3D7_0511000	0.463785	0.392518	0.492758	0.454565	-0.0712674	-0.0381924	GO:0032715	negative regulation of interleukin-6 production	null	null
PF3D7_0511100	0.0742474	-0.477821	-0.670593	-1.37246	-0.552068	-0.701864	null	null	null	null
PF3D7_0511200	1.16137	1.35981	0.987859	-0.537024	0.198441	-1.52488	GO:0006633	fatty acid biosynthetic process	GO:0055114	oxidation-reduction process
PF3D7_0511300	0.0985536	0.177949	0.0659589	0.166868	0.0793955	0.100909	null	null	null	null
PF3D7_0511400	-2.3662	-2.71505	-0.297152	0.252922	-0.348845	0.550075	null	null	null	null
PF3D7_0511500	-0.208065	-0.256526	-0.0980576	-0.115776	-0.0484606	-0.0177181	null	null	GO:0009451; GO:0001522	RNA modification;pseudouridine synthesis
PF3D7_0511600	-0.141545	-0.164191	-0.0204341	-0.384406	-0.0226461	-0.363971	null	null	null	null
PF3D7_0511700	0.62167	0.289398	0.292177	0.832132	-0.332273	0.539955	null	null	null	null
PF3D7_0511800	-1.85301	-1.54951	0.508922	0.634039	0.303499	0.125117	GO:0006021	inositol biosynthetic process	GO:0006021; GO:0008654	inositol biosynthetic process;phospholipid biosynthetic process
PF3D7_0511900	0.696194	0.359118	0.904321	0.320675	-0.337077	-0.583645	null	null	null	null
PF3D7_0512000	1.07496	1.02478	0.0660259	0.392657	-0.05018	0.326631	null	null	GO:0006457	protein folding
PF3D7_0512100	0.00949263	-0.252905	-0.307338	-0.334884	-0.262398	-0.027546	null	null	null	null
PF3D7_0512200	0.269754	0.189208	-0.194266	-0.152107	-0.0805457	0.0421585	GO:0006750; GO:0006979	glutathione biosynthetic process;response to oxidative stress	GO:0006750	glutathione biosynthetic process
PF3D7_0512300	1.37407	1.1155	0.819321	0.364418	-0.258567	-0.454903	GO:0032147	activation of protein kinase activity	null	null
PF3D7_0512400	-0.215015	0.0751241	-1.31073	-1.17516	0.290139	0.135569	null	null	null	null
PF3D7_0512500	0.685225	0.405218	0.788451	0.555817	-0.280007	-0.232635	null	null	null	null
PF3D7_0512600	0.117858	0.010316	0.238993	0.201043	-0.107542	-0.0379508	GO:0060627	regulation of vesicle-mediated transport	null	null
PF3D7_0512700	-0.355152	-0.188344	-1.1137	-0.886584	0.166808	0.227113	null	null	GO:0009116	nucleoside metabolic process
PF3D7_0512800	-0.418158	-0.416224	-1.34949	-0.75937	0.0019345	0.590116	null	null	null	null
PF3D7_0512900	-0.317806	-0.249332	-0.360346	-0.190526	0.0684745	0.16982	null	null	null	null
PF3D7_0513000	0.00455943	-0.119013	0.0214025	-0.0526345	-0.123573	-0.074037	null	null	null	null
PF3D7_0513100	0.4659	0.502428	1.22729	0.970253	0.0365283	-0.257036	null	null	null	null
PF3D7_0513200	0.657129	0.46897	0.750108	0.522816	-0.188159	-0.227293	null	null	GO:0006397	mRNA processing
PF3D7_0513300	-0.0961884	0.0572322	-0.0211624	-0.00146576	0.153421	0.0196967	GO:0006148; GO:0006152; GO:0042493	inosine catabolic process;purine nucleoside catabolic process;response to drug	GO:0009116	nucleoside metabolic process
PF3D7_0513400	0.181625	0.275858	-0.164762	-0.957735	0.0942329	-0.792973	null	null	null	null
PF3D7_0513500	-0.299756	-0.511003	0.393082	0.819412	-0.211246	0.42633	null	null	GO:0065002	intracellular protein transmembrane transport
PF3D7_0513600	0.254878	0.348979	0.994632	1.00211	0.0941012	0.007481	GO:0006281	DNA repair	null	null
PF3D7_0513700	0.857264	0.82741	0.836739	0.681184	-0.0298545	-0.155555	null	null	null	null
PF3D7_0513800	-0.0123904	-0.0364842	-0.159346	-0.310426	-0.0240938	-0.15108	null	null	null	null
PF3D7_0513900	1.55986	1.03937	0.816927	0.974065	-0.520488	0.157137	null	null	null	null
PF3D7_0514000	0.622455	0.913219	-0.162336	-0.340437	0.290764	-0.178101	null	null	GO:0006464	cellular protein modification process
PF3D7_0514100	-0.994871	-0.80246	-1.35379	-0.968753	0.192411	0.385038	null	null	null	null
PF3D7_0514200	-0.253507	-0.48584	-0.250069	-0.396927	-0.232333	-0.146858	null	null	null	null
PF3D7_0514300	0.495615	0.35412	1.06555	0.908705	-0.141495	-0.156846	GO:0006422	aspartyl-tRNA aminoacylation	GO:0006418	tRNA aminoacylation for protein translation
PF3D7_0514400	0.435984	0.0230671	-1.0518	-0.866368	-0.412917	0.185433	null	null	null	null
PF3D7_0514500	0.225328	0.415955	0.459734	-0.244033	0.190626	-0.703767	null	null	null	null
PF3D7_0514600	-0.71415	-0.771075	-0.596048	-0.0577235	-0.0569254	0.538324	GO:0009052; GO:0008615	pentose-phosphate shunt, non-oxidative branch;pyridoxine biosynthetic process	GO:0009052	pentose-phosphate shunt, non-oxidative branch
PF3D7_0514700	1.04366	0.885797	0.511058	0.53228	-0.157863	0.0212223	null	null	null	null
PF3D7_0514800	0.13071	-0.24459	-0.193272	0.218674	-0.375301	0.411946	null	null	GO:0032958	inositol phosphate biosynthetic process
PF3D7_0514900	-0.860227	-1.05573	-0.432264	-0.255971	-0.195505	0.176293	null	null	null	null
PF3D7_0515000	-0.462716	-0.557872	-0.980825	-1.06421	-0.0951557	-0.0833797	GO:0000398; GO:0045787; GO:0000387	mRNA splicing, via spliceosome;positive regulation of cell cycle;spliceosomal snRNP assembly	null	null
PF3D7_0515100	0.163296	0.109727	0.435386	0.186953	-0.0535693	-0.248433	null	null	null	null
PF3D7_0515200	0.0388672	0.124963	0.00984141	-0.0695173	0.0860955	-0.0793587	null	null	null	null
PF3D7_0515300	-0.5289	-0.426524	0.474098	-0.614026	0.102376	-1.08812	GO:0006897; GO:0046907; GO:0042493	endocytosis;intracellular transport;response to drug	GO:0046488	phosphatidylinositol metabolic process
PF3D7_0515400	-1.55038	-1.75095	-0.0581539	-0.175748	-0.200572	-0.117594	null	null	null	null
PF3D7_0515500	-0.362961	-0.0791928	0.933307	0.431509	0.283769	-0.501797	GO:0006182	cGMP biosynthetic process	GO:0006836	neurotransmitter transport
PF3D7_0515600	1.2995	1.1419	1.16464	0.370212	-0.157591	-0.794427	null	null	GO:0006817	phosphate ion transport
PF3D7_0515700	-0.10104	-0.129692	0.538056	0.492227	-0.0286517	-0.0458288	null	null	null	null
PF3D7_0515800	-0.0231387	-0.183017	0.0686325	0.11967	-0.159878	0.0510379	null	null	null	null
PF3D7_0515900	1.52981	1.02087	0.917561	1.05676	-0.508937	0.139195	null	null	null	null
PF3D7_0516000	0.617335	0.645846	0.649683	0.571774	0.0285105	-0.0779092	null	null	null	null
PF3D7_0516100	0.847954	0.788814	1.4426	0.926899	-0.0591397	-0.515698	null	null	GO:0006812	cation transport
PF3D7_0516200	0.448375	0.528395	-0.363498	-0.859627	0.0800195	-0.496129	GO:0006412	translation	GO:0006412	translation
PF3D7_0516300	0.134946	0.255198	-0.221766	0.0841571	0.120252	0.305923	null	null	GO:0009451; GO:0001522	RNA modification;pseudouridine synthesis
PF3D7_0516400	-0.303185	-0.29185	-1.17041	-1.1183	0.0113354	0.052112	null	null	null	null
PF3D7_0516500	-0.934752	-1.11832	-1.09826	-0.823937	-0.183566	0.274324	GO:0006810	transport	GO:0055085	transmembrane transport
PF3D7_0516600	0.409281	0.300742	1.00973	0.206908	-0.108539	-0.802826	GO:0006412	translation	null	null
PF3D7_0516700	-0.873961	-0.946225	-0.475115	0.395204	-0.0722647	0.870319	GO:0016579	protein deubiquitination	GO:0016579; GO:0006511	protein deubiquitination;ubiquitin-dependent protein catabolic process
PF3D7_0516800	-0.798998	-0.764441	0.0448682	0.290966	0.0345567	0.246098	null	null	GO:0006355	regulation of transcription, DNA-templated
PF3D7_0516900	0.539598	0.58437	-0.188005	-0.311552	0.044772	-0.123547	GO:0006412	translation	GO:0006412	translation
PF3D7_0517000	-0.31925	-0.513691	0.115043	0.186169	-0.194441	0.0711254	null	null	GO:0006412	translation
PF3D7_0517100	1.58414	1.70294	2.39496	2.72195	0.118797	0.326995	null	null	null	null
PF3D7_0517200	-0.105349	0.0412485	-0.558498	-0.571685	0.146597	-0.0131868	null	null	null	null
PF3D7_0517300	0.052384	-0.0482998	0.0949582	0.138946	-0.100684	0.043988	GO:0008380; GO:0006397; GO:0048024	RNA splicing;mRNA processing;regulation of mRNA splicing, via spliceosome	null	null
PF3D7_0517400	-0.304379	-0.504482	0.203363	0.10208	-0.200103	-0.101284	GO:0006351	transcription, DNA-templated	null	null
PF3D7_0517500	-0.835187	-0.558117	-1.76639	-1.50168	0.27707	0.264708	null	null	GO:0008152	metabolic process
PF3D7_0517600	-0.596103	-0.462987	0.0562995	-0.101241	0.133116	-0.15754	GO:0051693; GO:0051016; GO:0044409	actin filament capping;barbed-end actin filament capping;entry into host	GO:0051016	barbed-end actin filament capping
PF3D7_0517700	0.00066296	-0.0356843	0.153719	0.782424	-0.0363473	0.628706	null	null	GO:0006413	translational initiation
PF3D7_0517800	-0.211589	-0.012934	-0.368632	-0.510942	0.198655	-0.142311	null	null	GO:0035556	intracellular signal transduction
PF3D7_0517900	0.248534	0.36338	0.288756	0.159249	0.114846	-0.129507	null	null	null	null
PF3D7_0518000	2.13766	1.91603	1.93237	0.678172	-0.22163	-1.2542	null	null	null	null
PF3D7_0518100	-0.289447	0.00271567	-1.25432	-0.556608	0.292162	0.697715	GO:0009657	plastid organization	null	null
PF3D7_0518200	0.557039	0.685577	-0.203202	-0.194693	0.128538	0.0085097	null	null	null	null
PF3D7_0518300	-0.45502	-0.422548	-0.473708	-0.53374	0.032473	-0.060032	GO:0006511	ubiquitin-dependent protein catabolic process	GO:0051603	proteolysis involved in cellular protein catabolic process
PF3D7_0518400	1.25388	1.33536	2.36036	1.51032	0.081483	-0.850042	GO:0045736; GO:0051726	negative regulation of cyclin-dependent protein serine/threonine kinase activity;regulation of cell cycle	GO:0000079	regulation of cyclin-dependent protein serine/threonine kinase activity
PF3D7_0518500	-0.660777	-0.963019	-1.50769	-1.24706	-0.302242	0.260631	null	null	null	null
PF3D7_0518600	-0.646671	-1.20431	-0.749738	-0.329522	-0.557642	0.420216	null	null	null	null
PF3D7_0518700	-2.17673	-1.94808	-1.90098	-1.75394	0.22865	0.147037	GO:0043487; GO:0006417	regulation of RNA stability;regulation of translation	null	null
PF3D7_0518800	0.521722	0.508509	-0.0517169	-0.907005	-0.0132127	-0.855288	null	null	null	null
PF3D7_0518900	0.856396	0.59602	0.345026	-0.466638	-0.260376	-0.811664	null	null	null	null
PF3D7_0519000	0.195447	0.250867	0.782339	0.949168	0.0554197	0.166829	null	null	GO:0006397	mRNA processing
PF3D7_0519100	0.346742	0.0551966	0.299298	0.368831	-0.291546	0.0695327	null	null	GO:0006412	translation
PF3D7_0519200	0.976648	0.497534	0.131933	-0.697296	-0.479114	-0.829229	null	null	GO:0015991	ATP hydrolysis coupled proton transport
PF3D7_0519300	0.994515	1.24813	0.913144	0.62726	0.253611	-0.285884	GO:0048034	heme O biosynthetic process	GO:0048034	heme O biosynthetic process
PF3D7_0519400	-0.231854	-0.0636525	-0.0296112	0.173568	0.168202	0.203179	null	null	GO:0006412	translation
PF3D7_0519500	0.250728	0.0633503	-1.02966	-0.569255	-0.187377	0.460409	null	null	null	null
PF3D7_0519600	-0.218705	-0.322527	-0.426606	-0.52016	-0.103821	-0.0935531	null	null	null	null
PF3D7_0519700	0.910363	0.940122	0.645868	-0.112929	0.0297587	-0.758796	null	null	null	null
PF3D7_0519800	0.31836	-0.172763	0.517635	0.841905	-0.491123	0.32427	null	null	null	null
PF3D7_0519900	0.533191	0.494318	0.179194	0.51046	-0.0388732	0.331266	null	null	null	null
PF3D7_0520000	0.874133	0.305011	0.313025	0.54603	-0.569122	0.233005	null	null	GO:0006412	translation
PF3D7_0520100	0.340085	0.335657	0.34643	0.571411	-0.004429	0.224981	null	null	null	null
PF3D7_0520200	-0.739026	-0.663094	-1.82005	-1.97241	0.0759315	-0.152357	null	null	null	null
PF3D7_0520300	1.03889	0.784731	0.925605	0.306994	-0.254158	-0.618612	GO:0000398	mRNA splicing, via spliceosome	GO:0006397	mRNA processing
PF3D7_0520400	-1.14684	-1.12278	0.929358	1.08451	0.024063	0.155151	null	null	GO:0006355	regulation of transcription, DNA-templated
PF3D7_0520500	0.47466	0.331704	0.115913	-0.305679	-0.142956	-0.421592	GO:0009228	thiamine biosynthetic process	null	null
PF3D7_0520600	-0.0527221	-0.352638	0.394078	1.10283	-0.299916	0.708748	null	null	null	null
PF3D7_0520700	-0.00516747	0.064993	-0.246893	0.471641	0.0701605	0.718534	null	null	null	null
PF3D7_0520800	0.763927	0.68174	0.398281	-0.105573	-0.0821869	-0.503854	null	null	null	null
PF3D7_0520900	0.115716	0.12086	0.610533	0.27217	0.0051442	-0.338363	null	null	null	null
PF3D7_0521000	0.231293	0.273943	0.573037	0.773097	0.0426493	0.200061	null	null	null	null
PF3D7_0521100	-0.101258	-0.0985504	-0.0601378	0.207709	0.0027077	0.267847	null	null	null	null
PF3D7_0521200	-0.0339276	-0.0741029	-0.360544	-0.327981	-0.0401753	0.0325622	null	null	null	null
PF3D7_0521300	0.0395074	0.113243	0.0781908	0.188632	0.0737354	0.110441	null	null	null	null
PF3D7_0521400	-0.881499	-0.991976	-1.06869	-1.02075	-0.110477	0.047936	null	null	null	null
PF3D7_0521500	0.00058834	0.0734946	0.326062	-0.138734	0.0729062	-0.464796	GO:0006364	rRNA processing	GO:0009451; GO:0001522	RNA modification;pseudouridine synthesis
PF3D7_0521600	0.473009	0.280456	0.511147	0.756302	-0.192553	0.245155	null	null	null	null
PF3D7_0521700	-0.242356	-1.02921	0.974927	0.866518	-0.786856	-0.108409	null	null	null	null
PF3D7_0521800	0.8696	0.782454	0.673347	0.403234	-0.0871458	-0.270113	null	null	null	null
PF3D7_0521900	-0.333713	-0.0173858	-0.711312	-0.493953	0.316327	0.21736	null	null	null	null
PF3D7_0522000	-0.345913	-0.290024	0.376537	1.09962	0.0558887	0.723083	null	null	GO:0006351	transcription, DNA-templated
PF3D7_0522100	0.4406	0.535941	0.320994	-0.253938	0.0953408	-0.574932	null	null	null	null
PF3D7_0522200	0.22571	0.23201	0.149542	0.253226	0.0063	0.103684	GO:0006366	transcription by RNA polymerase II	null	null
PF3D7_0522300	0.773051	0.482887	0.840999	0.504891	-0.290164	-0.336108	GO:0070476	rRNA (guanine-N7)-methylation	GO:0008152; GO:0070476	metabolic process;rRNA (guanine-N7)-methylation
PF3D7_0522400	-0.279157	-0.484285	-0.36158	-0.644821	-0.205128	-0.283241	null	null	GO:0008104; GO:0015031	protein localization;protein transport
PF3D7_0522500	0.0275299	-0.0579479	-0.59732	-0.730142	-0.0854778	-0.132822	GO:0006412	translation	GO:0006412	translation
PF3D7_0522600	-0.179985	0.159425	-0.143345	-0.817992	0.339411	-0.674647	null	null	GO:0015693	magnesium ion transport
PF3D7_0522700	-0.125472	0.212216	-0.369977	-0.589981	0.337688	-0.220004	null	null	GO:0097428	protein maturation by iron-sulfur cluster transfer
PF3D7_0522800	0.358169	0.476259	0.405872	-0.350133	0.118089	-0.756005	GO:0008380; GO:0000380	RNA splicing;alternative mRNA splicing, via spliceosome	null	null
PF3D7_0522900	0.752182	0.345792	-0.010576	0.175232	-0.40639	0.185808	null	null	null	null
PF3D7_0523000	-1.05104	-0.911148	0.577257	0.886986	0.139893	0.309728	GO:0042493	response to drug	GO:0055085	transmembrane transport
PF3D7_0523100	0.0285713	-0.118281	0.144358	-0.0828299	-0.146853	-0.227188	GO:0006627	protein processing involved in protein targeting to mitochondrion	null	null
PF3D7_0523200	0.117372	0.825541	1.20588	0.677953	0.708168	-0.527931	null	null	null	null
PF3D7_0523300	0.0392511	0.0573932	-0.155465	-0.330834	0.0181422	-0.175369	null	null	null	null
PF3D7_0523400	-0.735093	-0.738849	0.853024	0.48975	-0.0037556	-0.363274	null	null	null	null
PF3D7_0523500	-0.684041	-0.956698	0.991881	1.12181	-0.272657	0.129928	null	null	null	null
PF3D7_0523600	0.261042	0.0891358	0.371728	0.144146	-0.171906	-0.227581	null	null	null	null
PF3D7_0523700	-0.127054	-0.0810206	-0.0626426	-0.893971	0.0460336	-0.831328	null	null	null	null
PF3D7_0523800	0.754432	1.25431	0.129901	0.872077	0.499877	0.742175	null	null	GO:0030001	metal ion transport
PF3D7_0523900	0.12555	0.277681	-0.365218	-0.127436	0.152131	0.237781	null	null	GO:0015694	mercury ion transport
PF3D7_0524000	0.21498	0.105323	0.595469	0.581644	-0.109657	-0.0138253	GO:0006607; GO:0006913	NLS-bearing protein import into nucleus;nucleocytoplasmic transport	null	null
PF3D7_0524100	0.213621	0.390195	0.366774	0.377933	0.176574	0.0111593	null	null	null	null
PF3D7_0524200	-0.0299151	0.0522629	0.798022	0.63914	0.082178	-0.158883	null	null	null	null
PF3D7_0524300	0.77189	0.85807	0.167856	-0.761256	0.0861798	-0.929112	null	null	null	null
PF3D7_0524400	0.000329	-0.0714372	-1.63706	-1.73219	-0.0717662	-0.095128	null	null	null	null
PF3D7_0524500	0.185648	0.09199	0.00113749	-0.149329	-0.0936577	-0.150467	null	null	null	null
PF3D7_0524600	0.696982	0.536808	1.98862	1.82463	-0.160174	-0.163988	GO:0006412	translation	GO:0006412	translation
PF3D7_0524700	0.811245	0.684741	-0.100311	-0.731173	-0.126504	-0.630861	GO:0006626	protein targeting to mitochondrion	GO:0006886	intracellular protein transport
PF3D7_0524800	-0.622088	-0.440147	-0.93238	-0.60262	0.181941	0.329759	null	null	GO:0006511	ubiquitin-dependent protein catabolic process
PF3D7_0524900	-0.832029	-1.00984	-0.917787	-0.943684	-0.177809	-0.0258971	GO:0031591	wybutosine biosynthetic process	null	null
PF3D7_0525000	0.660267	0.361535	0.543668	-0.098296	-0.298732	-0.641964	null	null	null	null
PF3D7_0525100	0.353104	0.200615	-0.178705	0.404163	-0.152488	0.582868	GO:0006631; GO:0042493	fatty acid metabolic process;response to drug	GO:0008152	metabolic process
PF3D7_0525200	-0.437712	-0.105622	-0.0102574	-0.482881	0.33209	-0.472624	null	null	null	null
PF3D7_0525300	0.542695	0.446071	0.548518	0.642495	-0.0966236	0.0939773	null	null	null	null
PF3D7_0525400	0.00573245	0.082143	-0.703346	-0.660727	0.0764106	0.0426197	GO:0017148	negative regulation of translation	null	null
PF3D7_0525500	-0.902012	-1.50404	-1.04276	-0.87749	-0.602031	0.165265	null	null	null	null
PF3D7_0525600	1.17115	1.10852	-0.187705	-0.0340556	-0.062622	0.15365	GO:0006396	RNA processing	GO:0006396	RNA processing
PF3D7_0525700	0.63995	0.560671	0.354669	0.458298	-0.0792795	0.103629	null	null	null	null
PF3D7_0525800	-0.34915	-0.201368	-1.20153	-1.49903	0.147782	-0.297506	null	null	null	null
PF3D7_0525900	0.438938	0.463016	0.232349	0.725039	0.0240783	0.49269	GO:0006468	protein phosphorylation	GO:0006468	protein phosphorylation
PF3D7_0526000	0.650054	0.52567	1.6324	1.13667	-0.124384	-0.495725	null	null	null	null
PF3D7_0526100	0.459667	0.469284	0.178018	0.268792	0.0096172	0.0907742	null	null	null	null
PF3D7_0526300	1.1476	0.957443	1.1821	0.870428	-0.19016	-0.311677	GO:0006364	rRNA processing	null	null
PF3D7_0526400	-0.277772	-0.130434	-0.0449449	0.46481	0.147338	0.509755	null	null	GO:0006810	transport
PF3D7_0526500	0.159683	0.437478	0.692283	0.0230502	0.277795	-0.669233	null	null	GO:0006396; GO:0008380; GO:0007049; GO:0006397	RNA processing;RNA splicing;cell cycle;mRNA processing
PF3D7_0526600	-0.99484	-0.966048	-0.290716	0.305387	0.0287918	0.596103	null	null	GO:0009245; GO:0008610	lipid A biosynthetic process;lipid biosynthetic process
PF3D7_0526700	-0.141331	-0.11434	0.136406	0.0543114	0.026991	-0.0820941	null	null	null	null
PF3D7_0526800	-0.462597	-0.551943	-0.0244808	-0.484371	-0.0893462	-0.45989	null	null	null	null
PF3D7_0526900	0.467582	0.332059	0.607471	0.0569829	-0.135523	-0.550488	null	null	GO:0015031; GO:0016192	protein transport;vesicle-mediated transport
PF3D7_0527000	0.0431053	0.0224311	-0.408233	-0.602307	-0.0206742	-0.194074	null	null	GO:0006270	DNA replication initiation
PF3D7_0527100	-0.108128	0.014709	-0.160701	-1.15617	0.122837	-0.995468	GO:0016567	protein ubiquitination	null	null
PF3D7_0527200	1.96867	1.94798	1.2923	1.54745	-0.020685	0.255149	GO:0016579	protein deubiquitination	GO:0016579; GO:0006511	protein deubiquitination;ubiquitin-dependent protein catabolic process
PF3D7_0527300	-3.37679	-3.26694	-2.47887	-2.37525	0.109847	0.103622	GO:0006508	proteolysis	GO:0006508	proteolysis
PF3D7_0527400	0.529354	0.603672	-0.322814	0.257939	0.0743173	0.580753	null	null	null	null
PF3D7_0527500	0.0833511	0.136641	0.754948	0.504278	0.0532901	-0.25067	GO:0051085	chaperone cofactor-dependent protein refolding	null	null
PF3D7_0527600	-0.554659	-0.605802	-1.47447	-1.26293	-0.0511423	0.211543	null	null	null	null
PF3D7_0527700	-0.427155	-0.716909	0.424634	0.817718	-0.289754	0.393084	null	null	null	null
PF3D7_0527800	-1.12915	-1.28853	-2.26222	-1.46847	-0.159383	0.793749	null	null	null	null
PF3D7_0527900	-0.146218	0.245075	0.326753	0.120302	0.391293	-0.206451	null	null	null	null
PF3D7_0528000	1.24571	1.12461	0.881202	0.497056	-0.121107	-0.384146	GO:0043248	proteasome assembly	null	null
PF3D7_0528100	-0.507454	-0.292351	-0.450353	-0.324072	0.215103	0.126281	null	null	GO:0006886; GO:0015031; GO:0016192	intracellular protein transport;protein transport;vesicle-mediated transport
PF3D7_0528200	0.906521	0.801411	1.04519	0.385337	-0.10511	-0.659851	null	null	null	null
PF3D7_0528300	0.342434	0.456431	0.449587	-0.0419505	0.113997	-0.491538	null	null	null	null
PF3D7_0528400	-0.0262162	0.0228793	-1.24214	-0.773368	0.0490955	0.468776	GO:0018345	protein palmitoylation	null	null
PF3D7_0528500	0.470113	0.436839	-0.185541	0.135807	-0.0332735	0.321347	GO:0051693	actin filament capping	GO:0051016	barbed-end actin filament capping
PF3D7_0528600	-0.171443	0.0555373	0.213608	0.28181	0.22698	0.0682019	null	null	null	null
PF3D7_0528700	0.268966	-0.0219121	0.540515	0.00662354	-0.290878	-0.533891	GO:0006457	protein folding	GO:0000413	protein peptidyl-prolyl isomerization
PF3D7_0528800	0.228841	0.368272	0.424796	0.40917	0.139431	-0.015626	null	null	null	null
PF3D7_0528900	0.273533	0.467777	-0.00804714	-0.227574	0.194245	-0.219527	null	null	null	null
PF3D7_0529000	-0.601446	-0.499892	-0.469213	-0.484652	0.101553	-0.0154387	null	null	null	null
PF3D7_0529100	-0.579775	-0.540309	1.59742	1.98603	0.0394659	0.388607	null	null	null	null
PF3D7_0529200	-0.167901	0.359577	1.09438	0.574711	0.527478	-0.519671	GO:0008643	carbohydrate transport	null	null
PF3D7_0529300	0.504406	0.46073	0.789848	0.499888	-0.0436761	-0.289961	GO:0006457	protein folding	GO:0015031	protein transport
PF3D7_0529500	-1.06275	-1.08592	-0.036331	0.608819	-0.023177	0.64515	GO:0051726	regulation of cell cycle	null	null
PF3D7_0529600	0.236483	0.447414	0.52573	0.644218	0.210931	0.118488	null	null	null	null
PF3D7_0529700	1.00991	1.09953	1.1277	0.330471	0.089617	-0.797231	null	null	null	null
PF3D7_0529800	-1.33392	-1.09571	-0.301241	0.233825	0.23821	0.535066	null	null	null	null
PF3D7_0529900	0.225969	0.514296	0.14353	-0.283468	0.288327	-0.426999	null	null	null	null
PF3D7_0530000	0.680919	0.730415	1.66301	1.07295	0.049496	-0.590059	null	null	null	null
PF3D7_0530100	1.36944	1.2082	0.403507	0.354112	-0.161244	-0.0493949	GO:0006886; GO:0031338; GO:0016192	intracellular protein transport;regulation of vesicle fusion;vesicle-mediated transport	null	null
PF3D7_0530200	-0.0825168	-0.104162	1.17944	1.18995	-0.0216455	0.010512	GO:0046323	glucose import	null	null
PF3D7_0530300	-0.1294	-0.180637	-1.02868	-0.131956	-0.051237	0.896722	null	null	null	null
PF3D7_0530400	0.318055	0.21064	0.790591	0.193015	-0.107414	-0.597576	null	null	null	null
PF3D7_0530500	-0.270159	-0.519667	-0.315652	0.113518	-0.249508	0.429171	null	null	GO:0006468; GO:0007169	protein phosphorylation;transmembrane receptor protein tyrosine kinase signaling pathway
PF3D7_0530600	0.671645	0.716249	0.256372	0.0678599	0.0446039	-0.188512	null	null	null	null
PF3D7_0530700	0.22657	0.269597	-0.0422627	0.599903	0.0430266	0.642165	null	null	GO:0007049	cell cycle
PF3D7_0530800	0.164496	0.291269	-0.185994	-0.00731006	0.126772	0.178684	null	null	null	null
PF3D7_0530900	0.115145	0.355721	0.0258906	0.235802	0.240576	0.209912	GO:0030036; GO:0045010; GO:0008154	actin cytoskeleton organization;actin nucleation;actin polymerization or depolymerization	null	null
PF3D7_0531000	-1.24087	-1.11452	-1.75193	-1.94396	0.126347	-0.192027	null	null	null	null
PF3D7_0531100	-0.683706	-0.994137	-0.639395	-0.725343	-0.310431	-0.0859485	null	null	GO:0008104	protein localization
PF3D7_0531200	0.951595	0.876101	0.794046	0.262346	-0.0754941	-0.5317	null	null	GO:0006412	translation
PF3D7_0531300	-1.4251	-1.72928	1.18219	1.27305	-0.304187	0.090861	null	null	null	null
PF3D7_0531400	0.190146	0.337699	0.554301	0.353932	0.147553	-0.200369	null	null	null	null
PF3D7_0531500	-1.64621	-1.64509	0.144717	0.460587	0.001118	0.31587	null	null	null	null
PF3D7_0531600	0.520436	0.549487	0.461564	0.629954	0.0290503	0.16839	null	null	null	null
PF3D7_0531700	0.915141	0.804417	1.32201	0.639627	-0.110724	-0.682383	null	null	null	null
PF3D7_0531800	0.848733	0.743734	0.773884	0.326807	-0.104999	-0.447077	null	null	null	null
PF3D7_0531900	-0.792836	-0.76227	0.617603	1.34325	0.0305657	0.725645	null	null	null	null
PF3D7_0532000	-0.547268	-0.459076	0.14515	-0.366925	0.088192	-0.512075	null	null	null	null
PF3D7_0532100	-0.0463486	-0.0683959	1.37231	0.708919	-0.0220473	-0.663387	null	null	null	null
PF3D7_0532200	0.372653	0.319878	0.184237	-0.0897777	-0.0527747	-0.274015	null	null	null	null
PF3D7_0532300	0.628301	0.612862	0.652077	0.299188	-0.0154386	-0.352889	null	null	null	null
PF3D7_0532400	-0.766394	-1.09621	0.142958	0.16123	-0.329816	0.0182713	GO:0020035	cytoadherence to microvasculature, mediated by symbiont protein	null	null
PF3D7_0532500	-0.16863	-0.133728	-0.137961	-0.123178	0.0349029	0.0147823	null	null	null	null
PF3D7_0532600	-1.05182	-0.758374	-1.04956	-1.56045	0.293444	-0.510891	null	null	null	null
PF3D7_0532700	0.484765	0.385777	0.511344	1.40445	-0.0989881	0.893107	null	null	null	null
PF3D7_0532900	-0.151191	-0.172002	0.218083	0.311213	-0.0208107	0.0931306	GO:0020033	antigenic variation	null	null
PF3D7_0533000	0.516748	0.911548	0.824262	1.37149	0.394799	0.547225	null	null	null	null
PF3D7_0533100	0.980906	0.537984	-0.227687	-0.0376789	-0.442922	0.190008	null	null	GO:0009405	pathogenesis
PF3D7_0600100	-1.41147	-1.1744	-1.10085	-0.886576	0.237063	0.214273	null	null	GO:0009405	pathogenesis
PF3D7_0600200	0.331025	0.265265	-0.370088	-0.917363	-0.06576	-0.547276	GO:0020033; GO:0098609; GO:0020035; GO:0020013	antigenic variation;cell-cell adhesion;cytoadherence to microvasculature, mediated by symbiont protein;modulation by symbiont of host erythrocyte aggregation	GO:0009405	pathogenesis
PF3D7_0600300	0.281024	0.470024	0.097583	0.668064	0.189	0.57048	GO:0020033; GO:0020035; GO:0020013	antigenic variation;cytoadherence to microvasculature, mediated by symbiont protein;modulation by symbiont of host erythrocyte aggregation	null	null
PF3D7_0600400	-0.839383	-1.11727	0.694349	0.217076	-0.277884	-0.477273	null	null	GO:0009405	pathogenesis
PF3D7_0600500	0.503435	0.55428	0.603872	0.304987	0.0508455	-0.298885	GO:0020033; GO:0020035; GO:0020013	antigenic variation;cytoadherence to microvasculature, mediated by symbiont protein;modulation by symbiont of host erythrocyte aggregation	null	null
PF3D7_0600600	-0.127551	-0.0751105	0.293414	-0.587558	0.05244	-0.880973	null	null	null	null
PF3D7_0600700	-0.75575	-0.582149	-1.45425	-1.28595	0.173602	0.168306	GO:0020033; GO:0020035; GO:0020013	antigenic variation;cytoadherence to microvasculature, mediated by symbiont protein;modulation by symbiont of host erythrocyte aggregation	null	null
PF3D7_0600800	0.150585	0.197466	0.0822285	-0.591107	0.0468806	-0.673336	null	null	null	null
PF3D7_0600900	-0.188115	-0.255979	-0.890294	-0.765962	-0.067864	0.124332	null	null	null	null
PF3D7_0601000	-0.232682	-0.0919675	-0.358527	0.468994	0.140714	0.82752	null	null	null	null
PF3D7_0601100	0.25923	-0.30197	0.463695	-0.0428428	-0.561199	-0.506538	null	null	null	null
PF3D7_0601200	-0.129778	-0.107591	-0.601477	-0.785485	0.022187	-0.184008	null	null	null	null
PF3D7_0601300	0.110946	0.113118	-0.592961	-0.738737	0.0021725	-0.145776	null	null	null	null
PF3D7_0601400	-0.111893	-0.029381	-1.27142	-1.32344	0.0825123	-0.052023	null	null	GO:0009405	pathogenesis
PF3D7_0601500	0.0446907	-0.00655088	-0.201299	0.238102	-0.0512416	0.439401	null	null	null	null
PF3D7_0601600	-0.11753	-0.225731	0.0888081	-0.0666462	-0.108202	-0.155454	null	null	null	null
PF3D7_0601700	0.431284	0.537926	0.23396	-0.244033	0.106642	-0.477993	null	null	null	null
PF3D7_0601900	-0.161085	-0.278971	-0.00875278	0.294218	-0.117886	0.302971	null	null	null	null
PF3D7_0602000	-0.0601984	-0.169681	-0.632332	-0.0846525	-0.109483	0.547679	null	null	null	null
PF3D7_0602100	0.106409	0.293884	-0.203499	-0.568176	0.187475	-0.364677	GO:0006401	RNA catabolic process	GO:0006401	RNA catabolic process
PF3D7_0602200	-0.644083	-0.682144	0.0288732	0.295882	-0.0380609	0.267009	null	null	null	null
PF3D7_0602300	0.0701835	-0.0573677	-0.400301	-0.0448133	-0.127551	0.355488	null	null	null	null
PF3D7_0602400	-0.802023	-0.677624	0.427611	0.835026	0.124399	0.407415	GO:0006414	translational elongation	null	null
PF3D7_0602500	1.31759	1.45511	1.38451	0.958761	0.137515	-0.425749	GO:0018344	protein geranylgeranylation	null	null
PF3D7_0602600	0.13405	0.100761	-0.289893	0.117995	-0.0332892	0.407888	null	null	GO:0006508	proteolysis
PF3D7_0602700	0.861588	0.818076	0.594597	0.827674	-0.0435119	0.233077	null	null	null	null
PF3D7_0602800	-0.370932	-0.56292	0.436591	1.00446	-0.191989	0.567864	null	null	null	null
PF3D7_0602900	-1.19904	-0.978745	0.0204578	0.491664	0.220293	0.471206	null	null	null	null
PF3D7_0603000	1.01453	0.882064	1.76893	0.657594	-0.132471	-1.11134	null	null	null	null
PF3D7_0603100	-0.0934682	-0.135555	0.399856	0.513798	-0.042087	0.113942	null	null	null	null
PF3D7_0603200	0.590621	0.62403	0.050073	-0.341058	0.0334089	-0.391131	GO:0051131	chaperone-mediated protein complex assembly	GO:0034551	mitochondrial respiratory chain complex III assembly
PF3D7_0603300	0.82236	0.678905	0.846828	0.0524541	-0.143455	-0.794374	GO:0006207; GO:0042493	'de novo' pyrimidine nucleobase biosynthetic process;response to drug	GO:0055114	oxidation-reduction process
PF3D7_0603400	-0.169227	-0.0439766	-2.3441	-2.10581	0.125251	0.238286	null	null	null	null
PF3D7_0603500	0.600499	0.616406	0.954163	0.739741	0.0159068	-0.214422	GO:0006816	calcium ion transport	GO:0006816; GO:0006812; GO:0055085	calcium ion transport;cation transport;transmembrane transport
PF3D7_0603600	-0.718488	-0.440216	-0.0310426	0.610939	0.278272	0.641982	null	null	GO:0006355	regulation of transcription, DNA-templated
PF3D7_0603700	0.606913	0.367012	0.516284	-0.0177744	-0.239901	-0.534059	GO:0006432	phenylalanyl-tRNA aminoacylation	GO:0043039	tRNA aminoacylation
PF3D7_0603800	0.929246	0.76584	0.593062	0.340645	-0.163406	-0.252417	null	null	null	null
PF3D7_0603900	-0.406401	-0.165861	-0.865251	-0.593369	0.24054	0.271882	null	null	null	null
PF3D7_0604000	0.35325	0.36936	1.18358	0.344212	0.0161096	-0.839367	null	null	null	null
PF3D7_0604100	-0.0890119	-0.133059	-0.112382	-0.159849	-0.0440472	-0.0474666	null	null	null	null
PF3D7_0604200	-0.0298157	0.0182195	-0.285142	-0.0124454	0.0480352	0.272696	null	null	null	null
PF3D7_0604300	0.35569	0.258439	1.06489	0.243263	-0.0972508	-0.821626	null	null	null	null
PF3D7_0604400	-0.397535	-0.395271	0.922742	-0.35897	0.0022633	-1.28171	null	null	null	null
PF3D7_0604500	-0.60719	-0.340436	-0.313348	-0.298162	0.266754	0.0151859	null	null	null	null
PF3D7_0604600	-0.667986	-0.799501	-0.668902	-0.451216	-0.131516	0.217686	null	null	null	null
PF3D7_0604700	1.4952	1.30817	1.23888	1.64092	-0.187033	0.402049	null	null	null	null
PF3D7_0604800	1.14225	0.896012	0.661766	0.890809	-0.246235	0.229043	null	null	null	null
PF3D7_0604900	0.0507185	-0.0718192	0.202224	-0.0925992	-0.122538	-0.294823	null	null	null	null
PF3D7_0605000	0.552075	0.0321814	1.26376	0.901191	-0.519894	-0.362572	GO:0006412	translation	GO:0006412	translation
PF3D7_0605100	0.546768	0.300518	0.976548	0.128342	-0.24625	-0.848206	null	null	null	null
PF3D7_0605200	0.19372	0.144972	-0.116549	-0.0546978	-0.0487484	0.0618512	null	null	null	null
PF3D7_0605300	0.0456311	0.0957352	-0.664806	-0.558264	0.050104	0.106542	GO:0020014	schizogony	GO:0006468	protein phosphorylation
PF3D7_0605400	-0.0061513	0.118304	0.0697393	0.115397	0.124455	0.0456576	null	null	null	null
PF3D7_0605500	-0.220475	-0.307204	-0.332615	-0.393761	-0.0867286	-0.061146	GO:0051726	regulation of cell cycle	GO:0051726	regulation of cell cycle
PF3D7_0605600	-0.520276	-1.45175	-1.68278	-2.70469	-0.931472	-1.02191	GO:0006241; GO:0006183; GO:0006228	CTP biosynthetic process;GTP biosynthetic process;UTP biosynthetic process	GO:0006165	nucleoside diphosphate phosphorylation
PF3D7_0605700	-1.39666	-1.09712	1.25076	2.11027	0.299536	0.85951	null	null	null	null
PF3D7_0605800	-0.108495	-0.189642	0.291965	0.332039	-0.0811463	0.0400735	GO:0006302	double-strand break repair	null	null
PF3D7_0605900	-1.05702	-0.970707	-1.31851	-1.01591	0.0863092	0.3026	null	null	null	null
PF3D7_0606000	0.654002	0.692508	1.29019	1.33445	0.0385061	0.044265	null	null	null	null
PF3D7_0606100	0.781132	0.44975	0.396139	-0.787882	-0.331382	-1.18402	null	null	null	null
PF3D7_0606200	3.40969	3.3607	5.61441	4.6636	-0.048988	-0.950816	null	null	null	null
PF3D7_0606300	0.291254	0.0856864	0.545936	0.77562	-0.205568	0.229685	null	null	null	null
PF3D7_0606400	0.460553	1.05313	-0.274481	0.681539	0.592579	0.95602	null	null	null	null
PF3D7_0606500	0.282186	0.346124	0.454095	-0.327768	0.0639384	-0.781863	GO:0008380; GO:0043484	RNA splicing;regulation of RNA splicing	null	null
PF3D7_0606600	-0.27754	-0.375229	0.230414	0.607905	-0.0976897	0.37749	null	null	null	null
PF3D7_0606700	-1.15272	-1.22413	-1.39678	-1.27345	-0.071405	0.123324	GO:0006888; GO:0006890	ER to Golgi vesicle-mediated transport;retrograde vesicle-mediated transport, Golgi to ER	GO:0006886; GO:0016192	intracellular protein transport;vesicle-mediated transport
PF3D7_0606800	0.124369	-0.21201	-0.233941	-0.201509	-0.336379	0.0324321	null	null	null	null
PF3D7_0606900	0.364326	0.294782	0.317791	0.547705	-0.0695437	0.229914	null	null	GO:0045454	cell redox homeostasis
PF3D7_0607000	-0.177755	0.0556303	-0.0625829	0.0854651	0.233385	0.148048	GO:0006413	translational initiation	null	null
PF3D7_0607100	-0.467728	-0.409471	-0.500536	-0.743205	0.058257	-0.242669	null	null	null	null
PF3D7_0607200	-0.326149	-0.566051	0.765882	0.52394	-0.239903	-0.241942	null	null	null	null
PF3D7_0607300	0.618956	0.790128	-0.0114013	-0.414297	0.171172	-0.402896	GO:0006783	heme biosynthetic process	GO:0006779	porphyrin-containing compound biosynthetic process
PF3D7_0607400	0.336453	0.261435	0.334224	0.412033	-0.0750186	0.0778091	null	null	null	null
PF3D7_0607500	-0.254102	0.0352662	-0.447939	-0.808789	0.289368	-0.36085	GO:0006744	ubiquinone biosynthetic process	null	null
PF3D7_0607600	-0.908254	-1.08812	-0.27199	-0.219018	-0.179863	0.052972	GO:0007052	mitotic spindle organization	null	null
PF3D7_0607700	-0.049384	-0.0511494	-0.0596309	-0.102436	-0.00176544	-0.0428052	null	null	GO:0007155; GO:0006817	cell adhesion;phosphate ion transport
PF3D7_0607800	1.11827	0.970577	1.28117	0.836305	-0.147696	-0.44486	null	null	GO:0006400	tRNA modification
PF3D7_0607900	-0.025216	-0.314962	-0.225608	0.338452	-0.289746	0.564061	null	null	null	null
PF3D7_0608000	0.371635	0.728907	0.382286	0.544806	0.357272	0.162519	GO:0070988	demethylation	null	null
PF3D7_0608100	0.015608	0.220131	-0.153126	-0.3531	0.204523	-0.199975	null	null	null	null
PF3D7_0608200	-0.732475	-1.08494	-1.20347	-0.793705	-0.352469	0.409768	null	null	null	null
PF3D7_0608300	-0.465662	-0.265228	0.501927	0.790477	0.200435	0.28855	null	null	null	null
PF3D7_0608400	1.65725	1.61945	1.56191	1.39109	-0.037801	-0.170815	null	null	null	null
PF3D7_0608500	-0.832932	-1.02047	-0.203641	0.999356	-0.187538	1.203	GO:0006511	ubiquitin-dependent protein catabolic process	GO:0051603; GO:0006511	proteolysis involved in cellular protein catabolic process;ubiquitin-dependent protein catabolic process
PF3D7_0608600	-0.112918	-0.166371	-0.589095	-0.795377	-0.0534534	-0.206282	null	null	null	null
PF3D7_0608700	0.436619	0.275067	-0.27232	-0.487897	-0.161551	-0.215577	GO:0006457	protein folding	GO:0006457	protein folding
PF3D7_0608800	0.185808	0.322032	0.0957009	-0.100768	0.136224	-0.196469	GO:0006591	ornithine metabolic process	null	null
PF3D7_0608900	0.127306	0.0635649	-0.920971	-0.133298	-0.0637407	0.787672	null	null	null	null
PF3D7_0609000	0.160946	-0.126173	0.0686325	0.165856	-0.287119	0.0972233	null	null	null	null
PF3D7_0609100	0.25502	0.321529	-0.868564	-0.475158	0.0665098	0.393407	GO:0006810	transport	GO:0030001; GO:0055085	metal ion transport;transmembrane transport
PF3D7_0609200	-1.00433	-1.13615	-0.234131	0.044365	-0.131822	0.278496	null	null	null	null
PF3D7_0609300	0.0948559	0.185068	0.223021	0.186981	0.090212	-0.0360399	null	null	null	null
PF3D7_0609400	1.02357	1.25419	0.834139	1.16289	0.230612	0.328749	null	null	null	null
PF3D7_0609500	0.90806	0.688118	0.716905	0.333411	-0.219942	-0.383495	null	null	null	null
PF3D7_0609600	1.03302	1.46072	-0.515736	-0.570736	0.427695	-0.0549997	null	null	null	null
PF3D7_0609700	-0.00646325	0.045804	-0.440209	-0.778589	0.0522672	-0.33838	null	null	null	null
PF3D7_0609800	-0.161314	-0.00845836	-0.188417	-0.100076	0.152856	0.0883404	GO:0018345	protein palmitoylation	null	null
PF3D7_0609900	-2.40552	-2.04115	-2.4779	-2.07857	0.364378	0.399334	null	null	null	null
PF3D7_0610000	0.569008	0.46276	-0.136129	-0.210095	-0.106247	-0.073966	null	null	GO:0006412	translation
PF3D7_0610100	-0.39553	-0.211144	-0.616787	-0.255489	0.184386	0.361299	GO:0008380; GO:0000375; GO:0000350	RNA splicing;RNA splicing, via transesterification reactions;generation of catalytic spliceosome for second transesterification step	null	null
PF3D7_0610200	0.475068	-0.279105	1.68953	0.343964	-0.754173	-1.34556	null	null	GO:0006397	mRNA processing
PF3D7_0610300	-0.143963	-0.362661	0.268453	0.363507	-0.218698	0.0950539	null	null	null	null
PF3D7_0610400	0.233615	0.404002	-0.467085	-0.189256	0.170387	0.277829	GO:0006333; GO:0051276	chromatin assembly or disassembly;chromosome organization	null	null
PF3D7_0610500	-0.183757	-0.216253	-1.13333	-0.921513	-0.0324958	0.211819	null	null	null	null
PF3D7_0610600	-0.246417	-0.244878	-0.774651	-0.297398	0.0015389	0.477253	GO:0009405; GO:0006468	pathogenesis;protein phosphorylation	GO:0006468	protein phosphorylation
PF3D7_0610700	1.00785	1.20991	0.415588	0.510198	0.202062	0.0946105	null	null	null	null
PF3D7_0610800	0.328031	0.626042	0.44186	0.0059528	0.29801	-0.435907	GO:0006098	pentose-phosphate shunt	GO:0008152	metabolic process
PF3D7_0610900	0.60152	0.622359	0.545651	-0.0912791	0.0208389	-0.63693	GO:0006351	transcription, DNA-templated	GO:0006412	translation
PF3D7_0611000	0.54112	0.686387	0.483802	0.662604	0.145267	0.178802	null	null	null	null
PF3D7_0611100	0.263777	0.281648	-0.650332	-1.14848	0.0178707	-0.498147	null	null	null	null
PF3D7_0611200	0.412243	0.590435	0.0967033	-0.189651	0.178192	-0.286354	null	null	GO:0006355	regulation of transcription, DNA-templated
PF3D7_0611300	0.434812	0.471815	0.202805	-0.170807	0.0370029	-0.373613	null	null	null	null
PF3D7_0611400	0.106986	0.177798	-0.252395	-0.100565	0.0708122	0.15183	GO:0010468	regulation of gene expression	null	null
PF3D7_0611500	1.32631	1.18597	1.25252	0.535001	-0.140347	-0.717523	null	null	null	null
PF3D7_0611600	0.966439	1.05079	-0.0877088	-0.22636	0.0843481	-0.138651	null	null	null	null
PF3D7_0611700	0.26935	0.326968	0.878511	0.825233	0.0576183	-0.0532778	null	null	GO:0006412	translation
PF3D7_0611800	0.901176	0.865201	0.660319	0.19212	-0.0359752	-0.468199	null	null	null	null
PF3D7_0611900	0.190266	0.184211	0.237219	0.809004	-0.0060551	0.571785	null	null	null	null
PF3D7_0612000	-1.03884	-0.814381	-0.607385	-0.698903	0.224457	-0.0915179	null	null	GO:0006810	transport
PF3D7_0612100	-0.304165	-0.365235	-0.17726	0.295725	-0.0610692	0.472985	null	null	null	null
PF3D7_0612200	-0.0801347	-0.27761	-0.137081	0.746564	-0.197476	0.883645	null	null	null	null
PF3D7_0612300	0.0590637	0.211795	-0.21189	0.211185	0.152732	0.423075	null	null	null	null
PF3D7_0612400	0.136311	0.126656	0.293993	-0.348652	-0.0096559	-0.642644	null	null	null	null
PF3D7_0612500	-0.747876	-0.304247	-1.15173	-0.99397	0.443629	0.157759	null	null	null	null
PF3D7_0612600	0.243899	-0.060977	1.18152	0.741515	-0.304876	-0.440009	GO:0032447	protein urmylation	GO:0034227; GO:0002098	tRNA thio-modification;tRNA wobble uridine modification
PF3D7_0612700	-0.0159241	0.366748	0.673935	0.52984	0.382672	-0.144095	GO:0044409	entry into host	null	null
PF3D7_0612800	-0.176918	-0.194543	-0.0941344	-0.245784	-0.0176244	-0.15165	null	null	null	null
PF3D7_0612900	0.110649	0.310831	-0.685409	-0.483875	0.200182	0.201533	GO:0042273	ribosomal large subunit biogenesis	null	null
PF3D7_0613100	-0.186265	-0.187114	-0.04891	-0.0128996	-0.0008489	0.0360104	null	null	GO:0006810	transport
PF3D7_0613200	-2.02204	-1.92908	0.309368	0.934997	0.092966	0.625629	null	null	null	null
PF3D7_0613300	0.0234535	-0.567892	0.460344	-0.0329454	-0.591346	-0.493289	null	null	null	null
PF3D7_0613400	0.481797	0.346106	0.0473149	-0.0633832	-0.135691	-0.110698	null	null	GO:0006412	translation
PF3D7_0613500	-0.111015	-0.227492	-0.818128	-1.18983	-0.116477	-0.371703	GO:0016192	vesicle-mediated transport	GO:0006886; GO:0016192	intracellular protein transport;vesicle-mediated transport
PF3D7_0613600	0.139976	0.318721	0.526278	0.36634	0.178745	-0.159939	null	null	null	null
PF3D7_0613700	0.216666	0.0517262	0.336942	0.210959	-0.16494	-0.125983	null	null	GO:0006904; GO:0016192	vesicle docking involved in exocytosis;vesicle-mediated transport
PF3D7_0613800	-0.432847	-0.414511	-0.536995	-0.291531	0.0183357	0.245464	GO:0042493	response to drug	GO:0006355	regulation of transcription, DNA-templated
PF3D7_0613900	-0.0167471	-0.0654081	-0.515556	-0.441408	-0.048661	0.0741482	GO:0048870	cell motility	null	null
PF3D7_0614000	2.12766	2.02244	1.459	1.65124	-0.10522	0.192236	GO:0009228	thiamine biosynthetic process	null	null
PF3D7_0614100	0.0151155	0.0873741	-0.134753	0.0211543	0.0722586	0.155907	null	null	null	null
PF3D7_0614300	0.32813	0.368985	0.760233	1.42731	0.0408553	0.667072	null	null	GO:0055085	transmembrane transport
PF3D7_0614400	-0.113354	0.134342	-1.04897	-0.764517	0.247697	0.284454	GO:0006397	mRNA processing	GO:0008380; GO:0006397	RNA splicing;mRNA processing
PF3D7_0614500	0.0254212	0.0539798	0.252548	0.60293	0.0285586	0.350382	GO:0006412	translation	GO:0006412	translation
PF3D7_0614600	-0.308277	-0.432119	-0.0724148	0.203579	-0.123843	0.275994	null	null	GO:0006412; GO:0006413	translation;translational initiation
PF3D7_0614700	-0.265381	-0.175568	-0.0309593	-0.277878	0.089813	-0.246919	null	null	null	null
PF3D7_0614800	-0.229149	-0.267085	-0.540804	-0.111446	-0.0379358	0.429357	GO:0006281	DNA repair	GO:0006281; GO:0006284	DNA repair;base-excision repair
PF3D7_0614900	0.451367	0.522635	0.226551	0.5229	0.0712676	0.296349	null	null	null	null
PF3D7_0615000	-0.309129	-0.505479	-0.948654	-1.29061	-0.196351	-0.341956	null	null	null	null
PF3D7_0615100	0.373435	0.0730016	-0.471211	-0.272061	-0.300433	0.199151	GO:0006633; GO:0042493	fatty acid biosynthetic process;response to drug	null	null
PF3D7_0615200	0.487125	0.531005	-0.566168	-0.252554	0.04388	0.313614	null	null	null	null
PF3D7_0615300	-0.00923944	-0.0715133	0.107172	0.110927	-0.0622739	0.0037548	null	null	GO:0006506	GPI anchor biosynthetic process
PF3D7_0615400	-0.904028	-1.16544	-0.926781	-0.744037	-0.261412	0.182744	GO:0006396	RNA processing	null	null
PF3D7_0615500	0.149534	-0.147948	0.0442236	0.338041	-0.297482	0.293817	GO:0006468; GO:0051726	protein phosphorylation;regulation of cell cycle	GO:0006468	protein phosphorylation
PF3D7_0615600	-0.0709981	0.301165	-0.306086	-0.537185	0.372163	-0.2311	null	null	null	null
PF3D7_0615700	-1.21295	-1.16344	-1.24181	-1.17075	0.049513	0.071064	GO:0006406	mRNA export from nucleus	null	null
PF3D7_0615800	-0.0827439	-0.121218	0.525563	0.9051	-0.0384745	0.379538	null	null	GO:0015031	protein transport
PF3D7_0615900	0.409243	-0.526803	-2.03562	-1.45668	-0.936046	0.578936	null	null	null	null
PF3D7_0616000	-0.363806	-0.226815	-0.397547	-0.264462	0.136991	0.133085	GO:0016310; GO:0008614; GO:0000304; GO:0042819	phosphorylation;pyridoxine metabolic process;response to singlet oxygen;vitamin B6 biosynthetic process	null	null
PF3D7_0616100	-2.34494	-2.58064	-0.742596	-0.134782	-0.235702	0.607814	null	null	null	null
PF3D7_0616200	0.407913	0.152811	0.673747	0.167182	-0.255101	-0.506565	GO:0007059	chromosome segregation	null	null
PF3D7_0616300	-0.0230133	-0.00128529	-0.0375632	-0.100089	0.021728	-0.0625254	null	null	null	null
PF3D7_0616400	-1.50146	-1.37567	1.91407	2.31817	0.125786	0.404095	null	null	null	null
PF3D7_0616500	-0.0902897	-0.301457	0.357012	0.265948	-0.211167	-0.0910632	GO:0048870; GO:0044409	cell motility;entry into host	null	null
PF3D7_0616600	-0.755619	-0.620616	-1.34016	-1.4275	0.135002	-0.087338	null	null	null	null
PF3D7_0616700	-0.590015	-0.677972	-0.459927	0.153848	-0.0879571	0.613776	null	null	GO:0015031; GO:0007264	protein transport;small GTPase mediated signal transduction
PF3D7_0616800	-0.071071	-0.239459	-0.304818	-0.693427	-0.168388	-0.388609	GO:0042493	response to drug	GO:0006099	tricarboxylic acid cycle
PF3D7_0616900	0.524158	0.547484	0.26272	0.775692	0.0233256	0.512972	null	null	null	null
PF3D7_0617000	0.111476	0.186271	0.844163	0.733505	0.0747951	-0.110658	GO:0030150	protein import into mitochondrial matrix	GO:0055085	transmembrane transport
PF3D7_0617100	0.556671	0.541117	-0.253661	-0.136646	-0.0155546	0.117015	null	null	GO:0006886; GO:0016192	intracellular protein transport;vesicle-mediated transport
PF3D7_0617200	-0.313435	-0.290973	-0.219585	-0.0963819	0.022462	0.123204	null	null	null	null
PF3D7_0617300	0.138185	0.298738	0.273429	0.545862	0.160552	0.272433	null	null	null	null
PF3D7_0617400	0.129783	0.378759	-0.663518	-0.895935	0.248976	-0.232417	GO:0020033; GO:0098609; GO:0020035; GO:0020013	antigenic variation;cell-cell adhesion;cytoadherence to microvasculature, mediated by symbiont protein;modulation by symbiont of host erythrocyte aggregation	GO:0009405	pathogenesis
PF3D7_0617500	-1.39717	-1.68115	-0.260672	0.279538	-0.283984	0.54021	null	null	null	null
PF3D7_0617600	0.135487	0.258948	0.450511	-0.0792452	0.123461	-0.529757	GO:0020013	modulation by symbiont of host erythrocyte aggregation	null	null
PF3D7_0617700	-0.852964	-0.801375	-0.302453	-0.858331	0.051589	-0.555879	GO:0020033; GO:0020035; GO:0020013	antigenic variation;cytoadherence to microvasculature, mediated by symbiont protein;modulation by symbiont of host erythrocyte aggregation	null	null
PF3D7_0617800	0.440158	0.582743	0.0714476	0.0493695	0.142585	-0.0220781	GO:0051276	chromosome organization	null	null
PF3D7_0617900	-0.0857477	-0.155238	-0.0862159	0.0706441	-0.06949	0.15686	GO:0051276	chromosome organization	null	null
PF3D7_0618000	0.66141	0.834444	0.417898	1.07684	0.173034	0.658942	null	null	null	null
PF3D7_0618100	0.0533312	-0.116401	-1.27064	-1.31334	-0.169732	-0.042702	null	null	null	null
PF3D7_0618200	0.0533429	0.0778878	0.18561	0.248146	0.0245449	0.0625356	null	null	null	null
PF3D7_0618300	-0.17245	-0.143623	-0.247815	-0.129715	0.028827	0.118101	GO:0006412	translation	null	null
PF3D7_0618400	0.845427	1.21002	0.449683	1.06321	0.364593	0.613529	null	null	null	null
PF3D7_0618500	-1.59411	-1.76448	-0.241429	0.0687978	-0.170374	0.310227	GO:0006099	tricarboxylic acid cycle	GO:0005975; GO:0019752; GO:0055114	carbohydrate metabolic process;carboxylic acid metabolic process;oxidation-reduction process
PF3D7_0618600	0.659551	0.693908	1.29537	0.898309	0.0343572	-0.397063	GO:0006465	signal peptide processing	null	null
PF3D7_0618700	-0.351936	-0.447248	-1.43861	-1.11524	-0.095312	0.323378	null	null	null	null
PF3D7_0618800	0.864791	0.964282	0.602673	0.685205	0.0994914	0.0825315	null	null	null	null
PF3D7_0618900	0.463909	0.33956	0.0582226	0.363509	-0.12435	0.305287	GO:0006506	GPI anchor biosynthetic process	GO:0006506	GPI anchor biosynthetic process
PF3D7_0619100	-0.259427	-0.142979	-0.349859	-0.256841	0.116449	0.093018	null	null	GO:0006281; GO:0009432; GO:0006974	DNA repair;SOS response;cellular response to DNA damage stimulus
PF3D7_0619200	0.246835	0.315512	0.104302	-0.0537564	0.0686769	-0.158058	null	null	GO:0006412; GO:0006413	translation;translational initiation
PF3D7_0619300	0.479829	0.399738	-0.238678	-0.40904	-0.0800914	-0.170361	null	null	null	null
PF3D7_0619400	0.542666	0.320435	0.306581	-0.106158	-0.222231	-0.412739	GO:0010564; GO:0030433	regulation of cell cycle process;ubiquitin-dependent ERAD pathway	null	null
PF3D7_0619500	0.0320617	0.126346	-0.483371	-0.221623	0.094284	0.261749	GO:0006097	glyoxylate cycle	GO:0008152	metabolic process
PF3D7_0619600	-0.0216279	-0.0324737	0.125534	0.0896806	-0.0108458	-0.0358535	null	null	null	null
PF3D7_0619700	1.16923	0.981307	2.41138	0.825325	-0.187926	-1.58605	GO:0051301	cell division	null	null
PF3D7_0619800	0.459885	0.161709	1.09728	0.659542	-0.298176	-0.437733	null	null	null	null
PF3D7_0619900	1.74993	2.04289	-0.372141	-0.639607	0.292959	-0.267466	GO:0008380	RNA splicing	null	null
PF3D7_0620000	-0.189129	-0.0869075	-0.857516	-0.202696	0.102222	0.654819	GO:0042783; GO:0044409	active evasion of host immune response;entry into host	null	null
PF3D7_0620100	0.17953	0.263668	-0.855012	-1.28083	0.0841385	-0.425816	null	null	null	null
PF3D7_0620200	0.272047	0.0560424	0.236707	0.241348	-0.216005	0.0046412	null	null	GO:0006412	translation
PF3D7_0620300	1.63798	1.7452	0.879438	1.4226	0.107219	0.543163	null	null	null	null
PF3D7_0620400	0.778134	0.547962	0.736236	-0.298748	-0.230172	-1.03498	null	null	null	null
PF3D7_0620500	-0.0653376	-0.307101	-0.0206408	-0.595836	-0.241764	-0.575195	GO:0006396	RNA processing	null	null
PF3D7_0620600	0.35682	0.119774	-1.03207	-1.46052	-0.237046	-0.428444	null	null	null	null
PF3D7_0620700	-0.48072	-0.262348	-0.250123	-0.2534	0.218373	-0.0032765	null	null	null	null
PF3D7_0620800	0.711541	0.745344	0.0405595	0.367124	0.033803	0.326564	null	null	null	null
PF3D7_0620900	0.66616	0.563084	0.817101	0.837065	-0.103076	0.0199637	null	null	null	null
PF3D7_0621000	-1.19911	-1.09856	-0.599766	-1.03796	0.100554	-0.438191	null	null	GO:0006352; GO:0006355	DNA-templated transcription, initiation;regulation of transcription, DNA-templated
PF3D7_0621100	0.293708	0.188677	0.161154	-0.318299	-0.10503	-0.479452	null	null	null	null
PF3D7_0621200	-0.314868	-0.472476	-0.581677	-0.268702	-0.157608	0.312976	GO:0008615; GO:0000304; GO:0042819	pyridoxine biosynthetic process;response to singlet oxygen;vitamin B6 biosynthetic process	GO:0008152; GO:0042823; GO:0042819	metabolic process;pyridoxal phosphate biosynthetic process;vitamin B6 biosynthetic process
PF3D7_0621300	-0.561713	-0.364714	-0.0425799	-1.05589	0.197	-1.01331	null	null	null	null
PF3D7_0621400	-0.389141	-0.111952	-1.13023	-1.00812	0.277189	0.122101	null	null	null	null
PF3D7_0621500	-0.912598	-0.96224	-0.443573	-0.942931	-0.0496419	-0.499358	null	null	GO:0008033	tRNA processing
PF3D7_0621600	-1.56499	-1.5637	-0.878506	-1.02834	0.001288	-0.14983	null	null	null	null
PF3D7_0621700	0.566658	0.700148	1.27917	1.07582	0.13349	-0.203344	null	null	null	null
PF3D7_0621800	-0.199705	-0.157677	-0.0766437	-0.0933023	0.0420277	-0.0166586	GO:0051083	'de novo' cotranslational protein folding	null	null
PF3D7_0621900	0.00547198	0.0732599	0.49971	-0.401042	0.0677879	-0.900752	null	null	null	null
PF3D7_0622000	0.395966	0.317916	1.16816	0.194133	-0.0780496	-0.974022	null	null	null	null
PF3D7_0622100	0.680364	0.788339	0.284042	0.133065	0.107974	-0.150977	null	null	null	null
PF3D7_0622200	0.255418	0.237659	0.652727	0.986426	-0.0177583	0.333698	null	null	GO:0006400	tRNA modification
PF3D7_0622300	-0.658433	-0.972973	-1.38547	-1.41425	-0.31454	-0.028781	null	null	GO:0007034; GO:0042144	vacuolar transport;vacuole fusion, non-autophagic
PF3D7_0622400	-0.0682949	-0.0338448	0.694755	0.172044	0.0344501	-0.522711	null	null	null	null
PF3D7_0622500	-0.0766751	0.350093	0.643988	0.699596	0.426768	0.0556081	null	null	GO:0006364	rRNA processing
PF3D7_0622600	-1.10845	-0.602691	-0.979546	-0.507459	0.505764	0.472087	null	null	GO:0006122	mitochondrial electron transport, ubiquinol to cytochrome c
PF3D7_0622700	0.516448	0.519207	0.785007	0.335775	0.0027581	-0.449232	null	null	null	null
PF3D7_0622800	1.14679	0.993658	1.3829	0.864194	-0.153129	-0.51871	GO:0006429	leucyl-tRNA aminoacylation	GO:0006418	tRNA aminoacylation for protein translation
PF3D7_0622900	-0.116801	-0.180966	-0.698674	-0.225946	-0.0641643	0.472729	null	null	null	null
PF3D7_0623000	0.102697	0.149381	0.504607	0.70088	0.0466832	0.196272	GO:0009423; GO:0033587	chorismate biosynthetic process;shikimate biosynthetic process	GO:0009073	aromatic amino acid family biosynthetic process
PF3D7_0623100	-0.842771	-0.507863	-0.949449	0.673237	0.334908	1.62269	null	null	null	null
PF3D7_0623200	-0.101827	-0.261208	-0.419319	-0.129843	-0.159381	0.289476	null	null	GO:0055114	oxidation-reduction process
PF3D7_0623300	1.05521	0.901074	1.18058	0.447121	-0.154137	-0.733464	null	null	null	null
PF3D7_0623400	0.303628	0.0998761	1.20476	1.26634	-0.203752	0.061586	GO:0020014	schizogony	null	null
PF3D7_0623500	-0.114525	0.179983	1.24107	1.43337	0.294508	0.192304	GO:0019430; GO:0006979	removal of superoxide radicals;response to oxidative stress	GO:0055114; GO:0006801	oxidation-reduction process;superoxide metabolic process
PF3D7_0623600	0.314486	0.12627	-0.134871	0.257473	-0.188216	0.392344	GO:0000398	mRNA splicing, via spliceosome	null	null
PF3D7_0623700	-0.498869	-0.778695	-0.182667	-0.161018	-0.279826	0.0216485	GO:0006401	RNA catabolic process	null	null
PF3D7_0623800	0.680473	0.550641	0.729033	0.261655	-0.129833	-0.467379	GO:0006468	protein phosphorylation	GO:0006468	protein phosphorylation
PF3D7_0623900	-0.320232	-0.671218	0.267989	0.785511	-0.350986	0.517522	GO:0090502	RNA phosphodiester bond hydrolysis, endonucleolytic	GO:0016070	RNA metabolic process
PF3D7_0624000	-0.393936	-0.354615	0.640682	0.61973	0.039321	-0.0209517	GO:0006096; GO:0042493	glycolytic process;response to drug	GO:0005975; GO:0001678	carbohydrate metabolic process;cellular glucose homeostasis
PF3D7_0624100	-0.0527996	0.0359764	0.0408909	-0.144826	0.0887761	-0.185717	null	null	null	null
PF3D7_0624200	-0.322512	-0.150894	-0.501892	-0.418707	0.171619	0.0831848	null	null	GO:0006396	RNA processing
PF3D7_0624300	0.745676	0.758006	0.369791	0.351409	0.01233	-0.0183824	null	null	null	null
PF3D7_0624400	0.168206	0.115482	0.146942	0.0591561	-0.0527239	-0.0877857	null	null	null	null
PF3D7_0624500	0.542247	0.178287	1.14544	0.702926	-0.363961	-0.442512	null	null	null	null
PF3D7_0624600	-0.500664	-0.673845	-0.144178	0.213747	-0.173182	0.357925	GO:0006338	chromatin remodeling	null	null
PF3D7_0624700	0.0788283	0.149358	-0.199565	0.0743617	0.0705301	0.273927	GO:0006506	GPI anchor biosynthetic process	null	null
PF3D7_0624800	0.823328	0.761391	0.364031	0.605026	-0.0619369	0.240996	null	null	null	null
PF3D7_0624900	-0.4287	-0.567198	0.39721	0.770391	-0.138498	0.373181	null	null	GO:0048870	cell motility
PF3D7_0625000	0.401604	0.731171	0.398794	0.88421	0.329567	0.485415	null	null	null	null
PF3D7_0625100	-0.00412553	0.00758188	-0.3278	-0.283975	0.0117074	0.0438246	null	null	null	null
PF3D7_0625200	0.0214892	0.216635	-1.10402	-1.08368	0.195146	0.020339	null	null	null	null
PF3D7_0625300	0.572263	0.53428	0.228226	0.182447	-0.0379826	-0.045779	null	null	GO:0006260; GO:0006261	DNA replication;DNA-dependent DNA replication
PF3D7_0625400	-0.189325	-0.205814	-0.349933	-0.962532	-0.0164893	-0.612599	null	null	null	null
PF3D7_0625500	-0.352167	-0.338839	-0.204415	-0.339297	0.0133275	-0.134882	null	null	null	null
PF3D7_0625600	-0.174482	-0.269831	-0.431644	-0.107639	-0.0953489	0.324005	GO:0043631	RNA polyadenylation	GO:0031123; GO:0043631	RNA 3'-end processing;RNA polyadenylation
PF3D7_0625700	0.278915	-0.0464694	-0.370357	-0.456447	-0.325384	-0.0860894	null	null	null	null
PF3D7_0625800	-0.384228	-0.476768	-0.244392	-0.253557	-0.0925395	-0.0091649	null	null	null	null
PF3D7_0625900	-0.585798	-0.631544	-0.757009	-0.587133	-0.045746	0.169876	null	null	null	null
PF3D7_0626000	0.0815551	0.100258	-0.693522	-1.30094	0.018703	-0.60742	null	null	null	null
PF3D7_0626100	0.277995	0.535329	-0.131362	-0.221539	0.257334	-0.0901772	GO:0008152	metabolic process	null	null
PF3D7_0626200	-0.153992	-0.231411	-0.46656	-0.4085	-0.0774187	0.0580605	null	null	null	null
PF3D7_0626300	0.0697094	0.0710378	0.350805	0.063449	0.00132843	-0.287356	null	null	GO:0006633; GO:0008152	fatty acid biosynthetic process;metabolic process
PF3D7_0626400	-0.684778	-0.747687	-0.329373	-0.161616	-0.0629093	0.167756	null	null	null	null
PF3D7_0626500	-0.340489	-0.243844	-0.651881	-0.380116	0.0966447	0.271765	null	null	null	null
PF3D7_0626600	0.0335568	0.220183	-0.294931	-0.223279	0.186626	0.0716517	null	null	null	null
PF3D7_0626700	-0.0276402	-0.193516	-1.01839	-0.445853	-0.165876	0.572535	null	null	null	null
PF3D7_0626800	0.797687	0.827531	0.642566	0.741495	0.0298435	0.0989295	GO:0006096	glycolytic process	GO:0006096	glycolytic process
PF3D7_0626900	0.406126	0.475746	0.235024	0.223677	0.0696205	-0.011347	null	null	null	null
PF3D7_0627000	0.880091	0.807419	0.492662	0.306208	-0.0726718	-0.186454	null	null	null	null
PF3D7_0627100	-0.263584	-0.51515	0.36565	0.779039	-0.251566	0.413389	null	null	null	null
PF3D7_0627200	-0.284585	-0.552521	-0.409838	0.300163	-0.267936	0.710001	null	null	null	null
PF3D7_0627300	-0.114593	-0.208045	-1.19253	-1.11251	-0.0934522	0.080029	null	null	null	null
PF3D7_0627400	0.555652	0.553353	-0.393831	-0.908184	-0.0022996	-0.514353	GO:0045039	protein import into mitochondrial inner membrane	null	null
PF3D7_0627500	0.00927757	-0.0150473	-0.143946	-0.122885	-0.0243248	0.0210601	GO:0036525; GO:0006457	protein deglycation;protein folding	null	null
PF3D7_0627600	0.282203	0.18619	0.166727	0.0746779	-0.0960136	-0.0920487	null	null	null	null
PF3D7_0627700	-0.111265	-0.099675	-0.204765	-0.0921155	0.0115898	0.112649	GO:0006606	protein import into nucleus	GO:0006886	intracellular protein transport
PF3D7_0627800	0.508063	0.476241	0.593081	-0.107883	-0.0318222	-0.700965	GO:0006091	generation of precursor metabolites and energy	GO:0008152	metabolic process
PF3D7_0627900	-0.128832	0.0597236	-0.839171	-0.835344	0.188556	0.0038269	null	null	GO:0006396	RNA processing
PF3D7_0628000	-0.560384	-0.596716	-0.600748	-0.707499	-0.0363328	-0.106751	GO:0006729	tetrahydrobiopterin biosynthetic process	null	null
PF3D7_0628100	0.610811	0.161669	-0.863007	-0.966647	-0.449142	-0.10364	null	null	null	null
PF3D7_0628200	0.288052	0.262907	0.54671	0.430005	-0.0251444	-0.116705	GO:0035690; GO:0006468	cellular response to drug;protein phosphorylation	GO:0006468	protein phosphorylation
PF3D7_0628400	0.0350153	-0.03646	-0.231231	-0.245653	-0.0714753	-0.0144227	null	null	null	null
PF3D7_0628500	-0.350415	-0.323254	-0.319906	-0.848285	0.0271612	-0.528379	null	null	null	null
PF3D7_0628600	-0.202126	-0.220196	-0.390689	-0.269951	-0.0180698	0.120738	null	null	null	null
PF3D7_0628700	0.17445	0.174719	-0.186449	0.0457689	0.0002698	0.232218	null	null	null	null
PF3D7_0628800	0.448862	0.397088	0.778332	0.611105	-0.0517734	-0.167227	GO:0070681	glutaminyl-tRNAGln biosynthesis via transamidation	null	null
PF3D7_0628900	0.0486673	0.19271	-0.811538	-0.335068	0.144042	0.47647	null	null	null	null
PF3D7_0629000	-0.528176	-0.373427	0.668303	1.8118	0.154749	1.14349	GO:0006048	UDP-N-acetylglucosamine biosynthetic process	null	null
PF3D7_0629100	0.810987	0.859305	0.806058	0.0847784	0.0483177	-0.72128	null	null	GO:0009435; GO:0019357; GO:0019358	NAD biosynthetic process;nicotinate nucleotide biosynthetic process;nicotinate nucleotide salvage
PF3D7_0629200	-0.65131	-0.491856	1.19194	1.92953	0.159454	0.737587	null	null	GO:0006457	protein folding
PF3D7_0629300	0.511617	0.240994	0.257747	-0.0352471	-0.270623	-0.292994	GO:0035891	exit from host cell	GO:0006629	lipid metabolic process
PF3D7_0629400	0.690894	0.72396	-0.142397	0.204797	0.0330658	0.347194	null	null	null	null
PF3D7_0629500	-0.301576	0.213976	1.16032	0.688548	0.515552	-0.471769	GO:0042493	response to drug	null	null
PF3D7_0629600	-0.435482	-0.609943	-0.082633	-0.0311836	-0.174461	0.0514494	null	null	GO:0006397	mRNA processing
PF3D7_0629700	-0.268332	-0.198682	-0.566632	-0.496993	0.0696501	0.0696391	null	null	null	null
PF3D7_0629800	0.109212	0.267756	-0.0150097	0.0460508	0.158544	0.0610606	null	null	GO:0006511	ubiquitin-dependent protein catabolic process
PF3D7_0629900	-1.38006	-1.23548	0.423796	1.02079	0.144575	0.596994	GO:0016192	vesicle-mediated transport	null	null
PF3D7_0630000	0.0138543	0.24442	-0.208984	-0.0285377	0.230566	0.180447	null	null	null	null
PF3D7_0630100	-0.14622	-0.124103	-0.239667	0.0731331	0.0221176	0.3128	null	null	null	null
PF3D7_0630200	-0.07546	-0.158525	0.800597	1.12646	-0.0830648	0.325859	null	null	null	null
PF3D7_0630300	-1.31374	-1.45882	0.489758	0.912572	-0.145084	0.422813	GO:0006261	DNA-dependent DNA replication	GO:0006260	DNA replication
PF3D7_0630400	-0.173049	-0.794251	0.423307	0.179057	-0.621202	-0.24425	null	null	null	null
PF3D7_0630500	0.424719	0.296949	0.0253339	0.318807	-0.12777	0.293473	GO:0042273	ribosomal large subunit biogenesis	null	null
PF3D7_0630600	-0.36689	-0.918838	0.885314	0.848208	-0.551948	-0.0371056	null	null	null	null
PF3D7_0630700	-0.181441	-0.0670045	-0.151279	-0.0714878	0.114437	0.0797914	null	null	GO:0009396; GO:0000105; GO:0009086; GO:0006730; GO:0055114; GO:0006164	folic acid-containing compound biosynthetic process;histidine biosynthetic process;methionine biosynthetic process;one-carbon metabolic process;oxidation-reduction process;purine nucleotide biosynthetic process
PF3D7_0630800	-0.768734	-0.71303	0.392993	1.03274	0.0557046	0.639751	null	null	null	null
PF3D7_0630900	-0.190632	-0.073875	-0.856335	-0.360876	0.116757	0.495459	GO:0032508; GO:0016070; GO:0010501	DNA duplex unwinding;RNA metabolic process;RNA secondary structure unwinding	null	null
PF3D7_0631000	-0.762556	-0.734891	-1.25827	-0.761996	0.0276651	0.496272	null	null	null	null
PF3D7_0631100	-1.49473	-1.17332	0.511976	1.07686	0.321404	0.564883	null	null	null	null
PF3D7_0631200	-0.150866	-0.208075	-0.125481	-0.479985	-0.0572088	-0.354503	null	null	GO:0009405	pathogenesis
PF3D7_0631300	0.0799792	0.277657	-0.0997149	-0.0603095	0.197678	0.0394054	null	null	null	null
PF3D7_0631400	0.161363	-0.0949655	0.321184	-0.154258	-0.256328	-0.475442	null	null	null	null
PF3D7_0631500	-0.338297	-0.321863	-1.2912	-0.623372	0.0164338	0.66783	null	null	null	null
PF3D7_0631600	0.0750328	-0.138094	-0.361709	0.43876	-0.213126	0.800468	null	null	null	null
PF3D7_0631700	1.50119	1.8335	1.61614	2.14295	0.33231	0.526816	null	null	null	null
PF3D7_0631800	-0.378247	-0.110552	-1.10136	-0.839111	0.267695	0.262244	GO:0020033	antigenic variation	null	null
PF3D7_0631900	-0.916371	-0.939828	-0.0623729	0.626453	-0.0234575	0.688826	GO:0044409; GO:0020013	entry into host;modulation by symbiont of host erythrocyte aggregation	null	null
PF3D7_0632000	-0.700771	-0.740912	-0.233871	0.632475	-0.0401405	0.866346	GO:0020033; GO:0020035; GO:0020013	antigenic variation;cytoadherence to microvasculature, mediated by symbiont protein;modulation by symbiont of host erythrocyte aggregation	null	null
PF3D7_0632100	0.402429	0.58094	0.311238	0.285635	0.178511	-0.0256027	GO:0020033; GO:0020035; GO:0020013	antigenic variation;cytoadherence to microvasculature, mediated by symbiont protein;modulation by symbiont of host erythrocyte aggregation	null	null
PF3D7_0632200	0.478248	0.539186	-0.111674	-0.648895	0.060938	-0.537221	GO:0020033; GO:0020035; GO:0020013	antigenic variation;cytoadherence to microvasculature, mediated by symbiont protein;modulation by symbiont of host erythrocyte aggregation	null	null
PF3D7_0632300	0.709567	0.852372	1.08132	0.514957	0.142805	-0.566364	GO:0020033	antigenic variation	null	null
PF3D7_0632400	0.0263591	-0.032669	-0.375029	0.0341867	-0.0590281	0.409216	GO:0020033; GO:0020035; GO:0020013	antigenic variation;cytoadherence to microvasculature, mediated by symbiont protein;modulation by symbiont of host erythrocyte aggregation	null	null
PF3D7_0632500	0.168469	0.328191	0.418987	0.366374	0.159722	-0.0526132	GO:0020033; GO:0098609; GO:0020035; GO:0020013	antigenic variation;cell-cell adhesion;cytoadherence to microvasculature, mediated by symbiont protein;modulation by symbiont of host erythrocyte aggregation	GO:0009405	pathogenesis
PF3D7_0632600	-0.297241	-0.158075	0.171041	0.843933	0.139166	0.672892	null	null	null	null
PF3D7_0632700	-1.99331	-2.17703	0.19437	0.547018	-0.183725	0.352648	GO:0020033; GO:0020035; GO:0020013	antigenic variation;cytoadherence to microvasculature, mediated by symbiont protein;modulation by symbiont of host erythrocyte aggregation	null	null
PF3D7_0632800	1.17414	1.03649	0.530538	1.11107	-0.137646	0.580533	GO:0020033; GO:0098609; GO:0020035; GO:0020013	antigenic variation;cell-cell adhesion;cytoadherence to microvasculature, mediated by symbiont protein;modulation by symbiont of host erythrocyte aggregation	GO:0009405	pathogenesis
PF3D7_0700100	-0.412611	-0.619633	-0.259371	-0.18557	-0.207021	0.073801	null	null	GO:0009405	pathogenesis
PF3D7_0700200	-0.254932	-0.472819	-0.0276356	0.153841	-0.217887	0.181477	GO:0020033; GO:0020035; GO:0020013	antigenic variation;cytoadherence to microvasculature, mediated by symbiont protein;modulation by symbiont of host erythrocyte aggregation	null	null
PF3D7_0700300	-0.848546	-1.04665	0.261296	0.548319	-0.198102	0.287023	GO:0020033; GO:0020035; GO:0020013	antigenic variation;cytoadherence to microvasculature, mediated by symbiont protein;modulation by symbiont of host erythrocyte aggregation	null	null
PF3D7_0700400	0.263115	0.251728	-1.10974	-0.8318	-0.0113874	0.277941	GO:0020013	modulation by symbiont of host erythrocyte aggregation	null	null
PF3D7_0700500	0.278485	0.277107	0.431578	0.485588	-0.0013781	0.0540096	GO:0020033; GO:0020035; GO:0020013	antigenic variation;cytoadherence to microvasculature, mediated by symbiont protein;modulation by symbiont of host erythrocyte aggregation	null	null
PF3D7_0700600	-0.151734	0.0767543	0.939657	0.391497	0.228488	-0.548159	null	null	null	null
PF3D7_0700700	-0.288183	-0.215239	0.150832	-0.182736	0.0729439	-0.333568	null	null	null	null
PF3D7_0700800	0.68531	0.724692	0.763592	0.981992	0.0393816	0.2184	GO:0042000	translocation of peptides or proteins into host	null	null
PF3D7_0700900	0.878397	1.06006	-0.572446	-0.715813	0.18166	-0.143366	null	null	null	null
PF3D7_0701000	-0.0754382	0.039702	-1.00155	-0.963997	0.11514	0.0375561	null	null	GO:0009405	pathogenesis
PF3D7_0701300	0.141184	0.313295	-0.0260061	-0.276594	0.172111	-0.250588	null	null	null	null
PF3D7_0701400	-0.625758	-0.220751	1.64075	1.41678	0.405006	-0.223972	null	null	null	null
PF3D7_0701500	-0.550488	-0.826619	-1.27541	-0.996932	-0.276131	0.278474	null	null	null	null
PF3D7_0701600	0.174682	0.121909	-0.188671	-0.607218	-0.0527735	-0.418548	GO:0042000	translocation of peptides or proteins into host	null	null
PF3D7_0701700	-0.606643	-0.510035	-0.692323	-0.779798	0.0966079	-0.0874752	null	null	null	null
PF3D7_0701800	-1.99689	-2.64077	-1.10714	-0.935019	-0.643876	0.172124	GO:0020033; GO:0020035; GO:0020013	antigenic variation;cytoadherence to microvasculature, mediated by symbiont protein;modulation by symbiont of host erythrocyte aggregation	null	null
PF3D7_0701900	0.100814	0.022899	0.165133	0.508374	-0.077915	0.343241	null	null	null	null
PF3D7_0702000	0.446055	0.147086	0.136134	-0.107522	-0.29897	-0.243656	null	null	null	null
PF3D7_0702100	0.83889	0.657578	-0.121803	-0.123596	-0.181312	-0.0017927	null	null	null	null
PF3D7_0702200	0.112023	0.206488	0.769631	0.0645437	0.0944655	-0.705087	GO:0006644	phospholipid metabolic process	null	null
PF3D7_0702300	-1.71359	-1.40423	1.18727	2.389	0.309365	1.20173	null	null	null	null
PF3D7_0702400	-0.137778	-0.202067	1.02453	0.844046	-0.064288	-0.180484	null	null	null	null
PF3D7_0702500	0.327082	0.135541	0.00225135	-0.197973	-0.19154	-0.200225	null	null	null	null
PF3D7_0702600	-0.627997	-0.529782	-0.154698	-0.439443	0.0982152	-0.284746	null	null	null	null
PF3D7_0702700	-0.474071	-0.338707	-1.73794	-1.71827	0.135365	0.019678	null	null	null	null
PF3D7_0702800	-0.198793	-0.249837	-0.183986	0.409035	-0.0510444	0.593021	null	null	null	null
PF3D7_0702900	-0.32468	-0.148146	-0.448671	-0.223862	0.176535	0.224809	null	null	null	null
PF3D7_0703000	-0.362325	-0.455205	-1.24126	-0.558015	-0.09288	0.683241	null	null	null	null
PF3D7_0703100	-0.0454151	-0.188648	-0.177222	-0.41918	-0.143233	-0.241959	GO:0016226; GO:0097428	iron-sulfur cluster assembly;protein maturation by iron-sulfur cluster transfer	null	null
PF3D7_0703200	0.636179	0.584787	0.367396	0.152487	-0.051392	-0.214909	null	null	null	null
PF3D7_0703300	-1.97296	-2.08552	-2.33311	-2.4996	-0.112561	-0.166484	null	null	null	null
PF3D7_0703400	0.0749317	0.0597898	0.214123	0.130686	-0.0151419	-0.0834373	null	null	null	null
PF3D7_0703500	1.28826	1.05706	0.228276	0.24121	-0.231199	0.0129333	null	null	null	null
PF3D7_0703600	0.0292479	0.130185	-1.21328	-1.08926	0.100937	0.124023	null	null	null	null
PF3D7_0703700	-0.810088	-0.69597	-0.661219	-1.18319	0.114119	-0.521973	null	null	null	null
PF3D7_0703800	0.11284	0.0191498	-0.198943	0.0534715	-0.0936899	0.252415	null	null	null	null
PF3D7_0703900	-0.458529	-0.205658	2.69084	2.47507	0.25287	-0.215762	null	null	GO:0007155; GO:0006817	cell adhesion;phosphate ion transport
PF3D7_0704000	0.43381	0.323625	0.807081	0.0924187	-0.110184	-0.714662	null	null	null	null
PF3D7_0704100	-0.307189	-0.303929	0.229107	0.759523	0.0032598	0.530415	null	null	null	null
PF3D7_0704200	-0.596028	-0.893006	0.6663	1.16168	-0.296978	0.495383	null	null	null	null
PF3D7_0704300	-0.301522	-0.68939	-1.28113	-1.37895	-0.387867	-0.097824	null	null	null	null
PF3D7_0704400	0.804231	0.970273	1.22693	0.877103	0.166042	-0.349822	null	null	null	null
PF3D7_0704500	-0.253363	0.0705452	0.803692	1.26516	0.323909	0.461463	null	null	GO:0006468	protein phosphorylation
PF3D7_0704600	-0.528146	-0.339108	-0.941319	-0.966351	0.189038	-0.025032	GO:0044409; GO:0042493	entry into host;response to drug	null	null
PF3D7_0704700	-0.0353002	-0.796943	-0.268647	-0.242998	-0.761643	0.025649	null	null	GO:0015937	coenzyme A biosynthetic process
PF3D7_0704800	-0.896968	-1.80984	-0.00324373	-0.871707	-0.912872	-0.868463	null	null	null	null
PF3D7_0704900	0.253341	0.0811116	0.257844	0.385207	-0.17223	0.127363	null	null	GO:0006415	translational termination
PF3D7_0705000	-1.12554	-1.53112	0.789769	-0.0377874	-0.405576	-0.827557	GO:0006370	7-methylguanosine mRNA capping	null	null
PF3D7_0705100	-0.859361	-1.16906	-0.225037	0.457146	-0.309703	0.682183	null	null	null	null
PF3D7_0705200	-0.303913	-0.43227	-0.362067	-0.020907	-0.128357	0.34116	null	null	null	null
PF3D7_0705300	-0.353801	-0.328556	-0.480626	-0.636205	0.0252442	-0.155579	GO:0006270	DNA replication initiation	GO:0006260	DNA replication
PF3D7_0705400	0.214591	0.156343	-0.111605	-0.201237	-0.0582473	-0.0896317	null	null	GO:0006260; GO:0006270	DNA replication;DNA replication initiation
PF3D7_0705500	0.418002	-0.192782	0.427803	0.656777	-0.610785	0.228974	null	null	GO:0046856	phosphatidylinositol dephosphorylation
PF3D7_0705600	1.02239	0.903222	0.786156	0.450055	-0.119164	-0.336101	null	null	null	null
PF3D7_0705700	0.449744	0.31645	0.472686	0.51715	-0.133294	0.044464	null	null	GO:0006412	translation
PF3D7_0705800	0.137499	-0.253221	1.29345	1.16645	-0.39072	-0.127	null	null	null	null
PF3D7_0705900	0.733615	0.168955	0.251923	0.433887	-0.56466	0.181964	null	null	GO:0015991; GO:0015986	ATP hydrolysis coupled proton transport;ATP synthesis coupled proton transport
PF3D7_0706000	-1.24782	-0.921636	1.57392	0.734907	0.32618	-0.839017	null	null	GO:0006886	intracellular protein transport
PF3D7_0706100	-0.681794	-0.361297	-2.25305	-1.86402	0.320497	0.389024	null	null	null	null
PF3D7_0706200	1.34227	1.7783	2.4533	2.70426	0.436033	0.250959	null	null	null	null
PF3D7_0706300	-1.30411	-1.30209	0.716388	0.639016	0.002015	-0.0773715	null	null	null	null
PF3D7_0706400	-0.112307	0.165355	0.0984548	0.329782	0.277663	0.231327	null	null	GO:0006412	translation
PF3D7_0706500	-0.0313084	-0.440522	0.862673	0.238698	-0.409213	-0.623975	null	null	null	null
PF3D7_0706600	0.454091	0.59496	1.57393	0.835736	0.140869	-0.738189	null	null	null	null
PF3D7_0706700	0.660056	0.719817	0.497285	0.0657967	0.059762	-0.431488	null	null	GO:0006298	mismatch repair
PF3D7_0706800	-0.535245	-0.944818	0.142715	0.724025	-0.409573	0.58131	null	null	null	null
PF3D7_0706900	-2.64207	-2.4662	-1.19121	0.331094	0.175862	1.5223	null	null	null	null
PF3D7_0707000	0.377791	0.470497	0.463123	0.68033	0.0927058	0.217206	null	null	null	null
PF3D7_0707100	-0.495569	-0.489548	-0.231306	-0.305303	0.0060203	-0.0739975	null	null	null	null
PF3D7_0707200	-0.973359	-1.17228	0.180917	0.617544	-0.198922	0.436627	null	null	null	null
PF3D7_0707300	0.461152	0.863538	-0.656505	-0.514543	0.402386	0.141962	GO:0098609; GO:0034613; GO:0044409	cell-cell adhesion;cellular protein localization;entry into host	null	null
PF3D7_0707400	-0.451947	-0.797138	-0.0268406	-0.6985	-0.345191	-0.671659	null	null	null	null
PF3D7_0707500	-0.202214	-0.380187	0.0930412	0.20252	-0.177973	0.109479	null	null	null	null
PF3D7_0707600	0.128327	0.112507	0.473196	0.434623	-0.0158196	-0.0385726	null	null	null	null
PF3D7_0707700	-1.17648	-1.23924	0.770066	0.934127	-0.062756	0.164061	null	null	GO:0016567	protein ubiquitination
PF3D7_0707800	0.721923	0.595178	-0.730071	-0.85036	-0.126745	-0.120289	null	null	null	null
PF3D7_0707900	0.200679	0.0655874	0.254537	0.0202048	-0.135091	-0.234332	null	null	null	null
PF3D7_0708000	-0.987628	-1.16663	0.808191	0.957392	-0.179004	0.149201	null	null	null	null
PF3D7_0708100	0.565373	0.878139	-0.294155	-0.286363	0.312766	0.0077927	GO:0006366	transcription by RNA polymerase II	GO:0006351	transcription, DNA-templated
PF3D7_0708200	0.854766	0.687502	0.451926	0.236053	-0.167264	-0.215873	null	null	null	null
PF3D7_0708300	0.129422	0.0762423	-1.71026	-1.67932	-0.0531796	0.030935	null	null	GO:0006468	protein phosphorylation
PF3D7_0708400	0.263329	0.0277562	0.0917656	-0.205654	-0.235573	-0.297419	null	null	GO:0006457; GO:0006950	protein folding;response to stress
PF3D7_0708500	0.55347	0.328481	0.0415867	-0.159637	-0.224988	-0.201224	GO:0009408; GO:0006986	response to heat;response to unfolded protein	GO:0007219; GO:0045892	Notch signaling pathway;negative regulation of transcription, DNA-templated
PF3D7_0708600	-0.305375	-0.463296	0.378948	0.645535	-0.157921	0.266588	null	null	null	null
PF3D7_0708700	-0.126275	-0.174099	-0.21144	-0.185367	-0.0478249	0.026073	null	null	null	null
PF3D7_0708800	-0.0277343	-0.0194238	0.251813	0.233188	0.00831046	-0.0186253	GO:0006457; GO:0009408	protein folding;response to heat	null	null
PF3D7_0708900	0.0918777	0.171401	-0.397467	-0.231392	0.0795232	0.166075	null	null	GO:0006878; GO:0006825; GO:0008535	cellular copper ion homeostasis;copper ion transport;respiratory chain complex IV assembly
PF3D7_0709000	-1.60197	-1.21586	0.553076	0.549264	0.386104	-0.0038116	GO:0034635; GO:0042493	glutathione transport;response to drug	GO:0006855	drug transmembrane transport
PF3D7_0709100	-0.286829	-1.40966	1.05223	-0.612495	-1.12283	-1.66472	null	null	null	null
PF3D7_0709200	0.0184029	-0.0273922	-0.090537	0.117128	-0.0457951	0.207665	null	null	GO:0045454	cell redox homeostasis
PF3D7_0709300	0.172966	-0.0337145	0.534827	0.427361	-0.206681	-0.107466	null	null	GO:0006357	regulation of transcription by RNA polymerase II
PF3D7_0709400	-0.137496	0.135253	0.0503443	0.0348746	0.272749	-0.0154698	null	null	null	null
PF3D7_0709500	0.666401	0.420689	0.549926	-0.211805	-0.245712	-0.761731	null	null	GO:0006310; GO:0006281; GO:0006260	DNA recombination;DNA repair;DNA replication
PF3D7_0709600	-0.32052	-0.256563	-0.938461	-0.850686	0.0639567	0.0877742	null	null	GO:0001682	tRNA 5'-leader removal
PF3D7_0709700	-0.238976	-0.198962	-0.912341	-0.622072	0.0400136	0.290269	GO:0052651; GO:0042493	monoacylglycerol catabolic process;response to drug	null	null
PF3D7_0709800	-0.615298	-0.879642	0.587036	0.0252758	-0.264344	-0.56176	null	null	null	null
PF3D7_0709900	0.459761	0.294296	0.120114	0.257831	-0.165466	0.137718	null	null	null	null
PF3D7_0710000	-0.339157	-0.331949	-0.0647936	-0.0191328	0.0072084	0.0456608	null	null	null	null
PF3D7_0710100	-0.398834	-0.505039	0.298238	-0.15667	-0.106205	-0.454908	null	null	GO:0006310; GO:0006281; GO:0009432; GO:0006974	DNA recombination;DNA repair;SOS response;cellular response to DNA damage stimulus
PF3D7_0710200	-0.335131	-0.263827	1.1196	1.10834	0.0713036	-0.011259	null	null	null	null
PF3D7_0710300	-1.50786	-1.16216	-1.07329	-1.30009	0.345699	-0.226805	null	null	GO:0006810	transport
PF3D7_0710400	-0.149666	-0.252799	-0.746305	-0.558789	-0.103133	0.187516	GO:0000715	nucleotide-excision repair, DNA damage recognition	null	null
PF3D7_0710500	-1.57311	-1.25108	-2.03982	-0.541225	0.322026	1.49859	null	null	null	null
PF3D7_0710600	0.573081	0.58975	-0.129511	0.238714	0.0166688	0.368225	null	null	GO:0006412	translation
PF3D7_0710700	0.0250853	0.0389745	-0.258389	0.31225	0.0138892	0.570639	null	null	null	null
PF3D7_0710800	0.269688	0.162661	0.0969129	0.241658	-0.107027	0.144745	GO:0006890	retrograde vesicle-mediated transport, Golgi to ER	GO:0015031	protein transport
PF3D7_0710900	-0.648129	-0.719388	-0.816856	-0.239889	-0.0712592	0.576967	null	null	null	null
PF3D7_0711000	-0.217621	-0.0688384	-0.870378	-0.547626	0.148782	0.322752	GO:0010564; GO:0030433	regulation of cell cycle process;ubiquitin-dependent ERAD pathway	null	null
PF3D7_0711100	-0.597864	-0.485246	1.05805	0.464936	0.112618	-0.593113	null	null	null	null
PF3D7_0711200	-0.228162	-0.348367	-0.323665	-0.272089	-0.120205	0.0515753	null	null	null	null
PF3D7_0711300	0.65232	0.492957	0.312111	0.675724	-0.159363	0.363612	null	null	null	null
PF3D7_0711400	-1.16134	-1.10637	0.421073	0.343608	0.05497	-0.0774643	GO:0006357	regulation of transcription by RNA polymerase II	null	null
PF3D7_0711500	-0.27789	0.0555527	0.944336	1.63658	0.333443	0.692246	GO:0007059	chromosome segregation	null	null
PF3D7_0711700	0.185612	0.11695	-0.620073	-0.736796	-0.0686623	-0.116723	GO:0020033; GO:0098609; GO:0020035; GO:0020013	antigenic variation;cell-cell adhesion;cytoadherence to microvasculature, mediated by symbiont protein;modulation by symbiont of host erythrocyte aggregation	GO:0009405	pathogenesis
PF3D7_0711900	0.0793102	0.0739636	-0.413963	-0.80015	-0.00534657	-0.386186	null	null	null	null
PF3D7_0712000	-0.0412878	-0.230649	-0.664028	-0.08895	-0.189362	0.575078	GO:0020033; GO:0098609; GO:0020035; GO:0020013	antigenic variation;cell-cell adhesion;cytoadherence to microvasculature, mediated by symbiont protein;modulation by symbiont of host erythrocyte aggregation	GO:0009405	pathogenesis
PF3D7_0712200	0.63568	0.505298	0.808625	-0.126128	-0.130382	-0.934753	null	null	null	null
PF3D7_0712300	-0.118373	-0.117904	0.411927	-0.134943	0.0004685	-0.54687	GO:0020033; GO:0098609; GO:0020035; GO:0020013	antigenic variation;cell-cell adhesion;cytoadherence to microvasculature, mediated by symbiont protein;modulation by symbiont of host erythrocyte aggregation	GO:0009405	pathogenesis
PF3D7_0712400	0.536139	0.284788	0.586803	0.0817091	-0.251351	-0.505094	GO:0020033; GO:0098609; GO:0020035; GO:0020013	antigenic variation;cell-cell adhesion;cytoadherence to microvasculature, mediated by symbiont protein;modulation by symbiont of host erythrocyte aggregation	GO:0009405	pathogenesis
PF3D7_0712500	0.340235	0.115346	1.0894	0.630972	-0.224889	-0.45843	null	null	null	null
PF3D7_0712600	-0.224016	0.194505	-0.0835317	-0.0728744	0.41852	0.0106573	GO:0020033; GO:0098609; GO:0020035; GO:0020013	antigenic variation;cell-cell adhesion;cytoadherence to microvasculature, mediated by symbiont protein;modulation by symbiont of host erythrocyte aggregation	GO:0009405	pathogenesis
PF3D7_0712800	-0.0419867	-0.0851072	0.0521511	-0.0832795	-0.0431205	-0.135431	GO:0020033; GO:0098609; GO:0020035; GO:0020013	antigenic variation;cell-cell adhesion;cytoadherence to microvasculature, mediated by symbiont protein;modulation by symbiont of host erythrocyte aggregation	GO:0009405	pathogenesis
PF3D7_0712900	0.422953	0.0110501	1.19011	0.413492	-0.411903	-0.776616	GO:0020033; GO:0098609; GO:0020035; GO:0020013	antigenic variation;cell-cell adhesion;cytoadherence to microvasculature, mediated by symbiont protein;modulation by symbiont of host erythrocyte aggregation	GO:0009405	pathogenesis
PF3D7_0713000	0.0182268	-0.0893725	-0.386322	0.148913	-0.107599	0.535235	GO:0020033; GO:0020035; GO:0020013	antigenic variation;cytoadherence to microvasculature, mediated by symbiont protein;modulation by symbiont of host erythrocyte aggregation	null	null
PF3D7_0713100	0.624691	0.320775	0.721704	0.717583	-0.303916	-0.0041218	GO:0042000	translocation of peptides or proteins into host	null	null
PF3D7_0713200	0.456389	0.511476	0.201188	0.333469	0.0550866	0.132281	null	null	null	null
PF3D7_0713300	-0.0447496	0.0742394	-1.1967	-0.650583	0.118989	0.54612	null	null	null	null
PF3D7_0713400	-0.136396	-0.333778	-0.0452487	0.540953	-0.197382	0.586202	GO:0006884; GO:0006950	cell volume homeostasis;response to stress	null	null
PF3D7_0713500	-0.835117	-0.764473	-0.803482	-0.979164	0.070644	-0.175682	null	null	null	null
PF3D7_0713600	0.0294045	-0.0531137	1.81586	0.884138	-0.0825182	-0.931719	null	null	GO:0006412	translation
PF3D7_0713700	-0.966476	-1.20537	0.105867	0.0972267	-0.238896	-0.00864041	null	null	null	null
PF3D7_0713800	-0.110103	0.134914	0.027359	-0.0995082	0.245017	-0.126867	null	null	null	null
PF3D7_0713900	0.168744	-0.0994224	-0.278721	-0.0820878	-0.268166	0.196634	null	null	null	null
PF3D7_0714000	1.01239	1.17891	0.38205	0.923907	0.166525	0.541858	GO:0006333	chromatin assembly or disassembly	null	null
PF3D7_0714100	1.3707	1.21083	0.655162	0.547391	-0.159868	-0.107771	null	null	null	null
PF3D7_0714200	-0.149979	0.0258391	0.32597	-0.109355	0.175819	-0.435324	null	null	null	null
PF3D7_0714300	-0.291194	-0.0536822	-1.00769	-0.426666	0.237512	0.581023	GO:0018345	protein palmitoylation	null	null
PF3D7_0714400	-1.17209	-0.688698	-1.59333	-1.48314	0.483394	0.110183	GO:0007165	signal transduction	null	null
PF3D7_0714500	0.235488	0.426944	0.0390765	0.244532	0.191455	0.205455	GO:0032784; GO:0006357	regulation of DNA-templated transcription, elongation;regulation of transcription by RNA polymerase II	GO:0006351	transcription, DNA-templated
PF3D7_0714600	0.10144	0.0960004	-0.885594	-0.379	-0.00543948	0.506594	null	null	null	null
PF3D7_0714700	-0.560156	-0.152832	0.546212	0.0304418	0.407324	-0.51577	null	null	null	null
PF3D7_0714800	0.365635	0.312585	-0.245055	0.059745	-0.0530497	0.3048	null	null	null	null
PF3D7_0714900	0.480197	0.390267	0.470746	0.799031	-0.0899294	0.328285	null	null	null	null
PF3D7_0715000	-0.250587	-0.174564	-1.23847	-0.355357	0.0760233	0.883118	GO:0008152	metabolic process	GO:0008152	metabolic process
PF3D7_0715100	-0.727682	-0.642332	-1.81337	-2.05092	0.0853499	-0.237542	null	null	GO:0006355	regulation of transcription, DNA-templated
PF3D7_0715200	0.0355412	0.141217	-0.118102	0.012331	0.105676	0.130433	null	null	null	null
PF3D7_0715300	0.881752	0.797841	1.18862	0.45151	-0.0839111	-0.737113	GO:0006468; GO:0007165	protein phosphorylation;signal transduction	GO:0006468	protein phosphorylation
PF3D7_0715400	0.567221	0.176548	0.160856	-0.0544973	-0.390673	-0.215353	null	null	null	null
PF3D7_0715500	-0.383537	-0.142323	-0.69773	-0.558421	0.241213	0.139309	GO:0015986	ATP synthesis coupled proton transport	GO:0015986	ATP synthesis coupled proton transport
PF3D7_0715600	-1.08357	-1.13076	-0.560083	0.394342	-0.047188	0.954425	GO:0006414	translational elongation	null	null
PF3D7_0715700	-0.127723	-0.0599947	0.0336303	-0.893243	0.0677282	-0.926873	null	null	null	null
PF3D7_0715800	1.07238	0.885082	1.12079	1.26505	-0.187295	0.144259	null	null	null	null
PF3D7_0715900	-1.55114	-1.17398	-0.492019	0.29333	0.377158	0.785348	GO:0006829	zinc ion transport	GO:0006812; GO:0055085	cation transport;transmembrane transport
PF3D7_0716000	0.420538	-0.0213431	0.205113	0.2964	-0.441881	0.0912877	null	null	GO:0006397	mRNA processing
PF3D7_0716100	-0.161834	-0.173361	-0.135875	-0.13274	-0.011527	0.0031356	null	null	GO:0015031; GO:0042254	protein transport;ribosome biogenesis
PF3D7_0716200	0.0572227	0.17383	-0.320364	-0.580935	0.116607	-0.260571	null	null	null	null
PF3D7_0716300	1.04068	0.946153	1.82547	1.6711	-0.09453	-0.154364	null	null	null	null
PF3D7_0716400	-1.64568	-1.59271	-0.797873	-0.549513	0.052974	0.24836	null	null	GO:0006355; GO:0006367	regulation of transcription, DNA-templated;transcription initiation from RNA polymerase II promoter
PF3D7_0716500	-0.490263	-0.330739	-1.07187	-1.27531	0.159523	-0.203433	null	null	null	null
PF3D7_0716600	-0.535532	-0.384942	-1.48587	-1.23992	0.15059	0.245949	GO:0006534	cysteine metabolic process	null	null
PF3D7_0716700	0.0134058	-0.0806624	-0.0869136	0.0263678	-0.0940682	0.113281	null	null	null	null
PF3D7_0716800	-1.6223	-1.30963	0.948471	1.60764	0.312671	0.659165	GO:0006446; GO:0006413	regulation of translational initiation;translational initiation	null	null
PF3D7_0716900	0.154298	0.0849896	0.084167	0.562203	-0.0693084	0.478036	GO:0006810	transport	null	null
PF3D7_0717000	0.0791057	-0.0125686	0.465555	-0.461192	-0.0916743	-0.926747	null	null	null	null
PF3D7_0717100	-0.257908	0.281256	0.229347	0.162841	0.539164	-0.0665057	null	null	null	null
PF3D7_0717200	0.259705	0.245041	-0.0129634	-0.336506	-0.0146645	-0.323543	null	null	null	null
PF3D7_0717300	-0.741267	-0.784772	-0.351606	-0.943318	-0.0435045	-0.591712	GO:0006366	transcription by RNA polymerase II	null	null
PF3D7_0717400	0.367913	0.448994	0.817194	0.277579	0.0810807	-0.539615	GO:0008616; GO:0006400	queuosine biosynthetic process;tRNA modification	GO:0006400	tRNA modification
PF3D7_0717500	-0.607012	-0.60192	-0.00141987	0.448017	0.0050926	0.449437	GO:0006260; GO:0090307; GO:0036388; GO:0006468	DNA replication;mitotic spindle assembly;pre-replicative complex assembly;protein phosphorylation	GO:0006468	protein phosphorylation
PF3D7_0717600	0.312983	0.561354	1.16895	1.76154	0.248371	0.592591	null	null	null	null
PF3D7_0717700	-1.3168	-0.756221	0.111634	-1.02494	0.560579	-1.13657	GO:0006434	seryl-tRNA aminoacylation	GO:0006418	tRNA aminoacylation for protein translation
PF3D7_0717800	0.394336	0.434069	0.495538	-0.143381	0.0397338	-0.63892	null	null	null	null
PF3D7_0717900	0.533066	0.481664	-0.426047	-0.419103	-0.0514013	0.0069443	null	null	GO:0045454	cell redox homeostasis
PF3D7_0718000	-0.428507	-0.540705	-0.191111	0.256195	-0.112198	0.447306	null	null	GO:0007018	microtubule-based movement
PF3D7_0718100	-0.288309	-0.315629	0.133029	-0.126981	-0.0273198	-0.26001	GO:0006468	protein phosphorylation	GO:0006468	protein phosphorylation
PF3D7_0718300	-0.130637	0.144869	0.19142	0.325684	0.275506	0.134264	GO:0030522; GO:0046907	intracellular receptor signaling pathway;intracellular transport	null	null
PF3D7_0718400	-0.206444	-0.117872	-1.24691	-0.686051	0.088572	0.560859	null	null	GO:0006412	translation
PF3D7_0718500	-0.315375	-0.700739	1.01313	0.998646	-0.385364	-0.0144839	GO:0006458	'de novo' protein folding	GO:0006457	protein folding
PF3D7_0718600	0.660888	1.58957	0.726882	0.80702	0.928682	0.0801376	null	null	null	null
PF3D7_0718700	-1.36723	-1.38132	1.23902	1.24671	-0.014091	0.007691	null	null	null	null
PF3D7_0718800	0.316892	0.0292594	-0.05519	-0.157512	-0.287632	-0.102322	null	null	null	null
PF3D7_0718900	0.855868	0.905568	0.81165	1.10154	0.0497001	0.289888	null	null	null	null
PF3D7_0719000	0.38488	0.411561	0.206608	-0.136208	0.0266808	-0.342816	null	null	null	null
PF3D7_0719100	-2.44389	-2.62119	-0.900275	-0.379708	-0.177295	0.520567	null	null	null	null
PF3D7_0719200	0.123704	0.255651	0.156134	0.311841	0.131947	0.155707	GO:0006468; GO:0007165	protein phosphorylation;signal transduction	GO:0006468	protein phosphorylation
PF3D7_0719300	0.922374	0.881847	1.75824	1.12615	-0.0405265	-0.63209	null	null	null	null
PF3D7_0719400	-0.178185	-0.0880081	-0.942969	-0.439399	0.0901773	0.50357	null	null	null	null
PF3D7_0719500	0.0106986	-0.411614	0.191522	0.286704	-0.422313	0.0951822	GO:0071976	cell gliding	null	null
PF3D7_0719600	-2.39179	-0.879294	-1.93917	-2.14917	1.5125	-0.209994	GO:0006412	translation	GO:0006412	translation
PF3D7_0719700	0.181287	-0.064965	-1.42758	-1.55759	-0.246252	-0.130009	GO:0006412	translation	null	null
PF3D7_0719800	-0.0386896	-0.540057	-0.0715458	-0.55954	-0.501367	-0.487994	null	null	null	null
PF3D7_0719900	-0.172068	-0.0839701	0.532209	0.298442	0.0880983	-0.233767	null	null	null	null
PF3D7_0720000	0.16497	0.350985	0.994127	1.57713	0.186015	0.583002	null	null	null	null
PF3D7_0720100	1.34843	1.32989	1.27199	0.79132	-0.018539	-0.480674	null	null	null	null
PF3D7_0720200	1.30846	1.42475	-0.271239	-0.226649	0.116297	0.04459	null	null	null	null
PF3D7_0720300	0.089597	-0.192799	0.519656	0.810681	-0.282396	0.291026	null	null	null	null
PF3D7_0720400	1.90586	1.79893	2.05069	1.8001	-0.106936	-0.250591	null	null	GO:0055114	oxidation-reduction process
PF3D7_0720500	0.140242	-0.200372	-0.711248	-1.5096	-0.340615	-0.798353	null	null	null	null
PF3D7_0720600	-1.58253	-1.27837	0.554086	1.44387	0.304157	0.889783	null	null	null	null
PF3D7_0720700	-0.227541	-0.202853	-0.725709	-0.515422	0.0246878	0.210287	null	null	null	null
PF3D7_0720800	0.845314	0.767666	-0.166712	-0.0455879	-0.0776484	0.121124	null	null	GO:0009143	nucleoside triphosphate catabolic process
PF3D7_0720900	0.0552354	0.202962	0.0863842	-0.144473	0.147726	-0.230857	null	null	null	null
PF3D7_0721000	0.238299	0.172831	1.72684	1.50943	-0.0654682	-0.217411	null	null	null	null
PF3D7_0721100	1.09597	0.971511	0.227213	-0.206836	-0.124457	-0.434048	null	null	null	null
PF3D7_0721200	0.478103	0.384131	-0.206815	-0.676833	-0.0939717	-0.470018	null	null	null	null
PF3D7_0721300	0.777462	0.705843	0.738839	0.859015	-0.071619	0.120176	null	null	null	null
PF3D7_0721400	-0.446874	-0.403286	-1.45463	-1.80427	0.0435883	-0.34964	null	null	null	null
PF3D7_0721500	-0.20897	-0.46263	0.821186	1.45818	-0.253659	0.636992	null	null	null	null
PF3D7_0721600	1.03381	0.967045	1.26629	0.341213	-0.0667651	-0.925074	GO:0006412	translation	GO:0006412	translation
PF3D7_0721700	0.233359	0.106821	0.0579433	-0.107932	-0.126538	-0.165875	null	null	null	null
PF3D7_0721800	-0.732393	-0.530788	-0.738236	-0.0883395	0.201605	0.649896	null	null	null	null
PF3D7_0721900	-0.235698	-0.223342	-0.736816	-0.624722	0.0123558	0.112093	null	null	GO:0015991	ATP hydrolysis coupled proton transport
PF3D7_0722000	0.339825	0.406367	0.760676	0.613745	0.0665413	-0.146931	null	null	null	null
PF3D7_0722100	0.846213	0.836464	0.352988	0.703534	-0.0097494	0.350546	GO:0000280	nuclear division	GO:0071025; GO:0070966; GO:0070481	RNA surveillance;nuclear-transcribed mRNA catabolic process, no-go decay;nuclear-transcribed mRNA catabolic process, non-stop decay
PF3D7_0722200	-1.12441	-1.32421	-0.455185	-0.918445	-0.199795	-0.463261	GO:0044409	entry into host	null	null
PF3D7_0722300	0.11186	0.26145	-0.12709	-0.217426	0.14959	-0.0903356	null	null	null	null
PF3D7_0722400	-0.291109	-0.317768	-0.105354	-0.460567	-0.0266591	-0.355213	null	null	null	null
PF3D7_0722500	-0.121328	-0.12097	-0.310034	-0.0546205	0.0003584	0.255413	GO:0008380; GO:0000398; GO:0051726	RNA splicing;mRNA splicing, via spliceosome;regulation of cell cycle	GO:0000398	mRNA splicing, via spliceosome
PF3D7_0722600	1.34556	1.21335	1.63781	0.730346	-0.13221	-0.907461	null	null	null	null
PF3D7_0722700	0.271378	0.432099	-0.263084	-0.445051	0.160721	-0.181967	null	null	null	null
PF3D7_0722800	-0.0810309	-0.215943	0.733718	0.680412	-0.134912	-0.053306	null	null	null	null
PF3D7_0722900	0.333612	0.0856695	0.222015	-0.272943	-0.247942	-0.494957	null	null	null	null
PF3D7_0723000	0.523758	0.298577	1.00466	0.909105	-0.225181	-0.0955517	null	null	GO:0006400	tRNA modification
PF3D7_0723100	1.14914	0.791026	1.44047	0.950301	-0.358115	-0.490172	null	null	null	null
PF3D7_0723200	-0.315804	-0.420363	0.117403	0.176858	-0.104559	0.0594555	null	null	null	null
PF3D7_0723300	-0.305586	-0.249026	-0.21869	0.5617	0.0565604	0.78039	null	null	null	null
PF3D7_0723400	-0.732855	-0.895239	-1.00156	-0.459404	-0.162384	0.54216	null	null	null	null
PF3D7_0723500	-0.673458	-0.565367	0.418308	0.472197	0.108091	0.0538885	GO:0007018	microtubule-based movement	null	null
PF3D7_0723600	0.713912	0.814657	-0.114843	-0.455957	0.100745	-0.341114	null	null	GO:0043248	proteasome assembly
PF3D7_0723700	-0.0712725	0.097923	-1.70183	-1.71459	0.169195	-0.012754	null	null	GO:0042779	tRNA 3'-trailer cleavage
PF3D7_0723800	-0.206894	-0.0688408	1.32697	1.08447	0.138053	-0.242501	null	null	null	null
PF3D7_0723900	1.05991	1.10946	-0.181482	-0.316109	0.049559	-0.134627	null	null	GO:0006397; GO:0051028; GO:0006417	mRNA processing;mRNA transport;regulation of translation
PF3D7_0724000	-0.536897	-0.407346	-0.862428	-0.481115	0.129551	0.381314	null	null	GO:0006468	protein phosphorylation
PF3D7_0724100	0.699536	0.753118	0.24061	-0.15045	0.0535815	-0.391059	null	null	null	null
PF3D7_0724200	-0.704528	-0.613905	-0.33041	0.28262	0.0906227	0.613031	null	null	GO:0042113; GO:0009966; GO:0009607; GO:0007165	B cell activation;regulation of signal transduction;response to biotic stimulus;signal transduction
PF3D7_0724300	0.121802	0.0851225	1.241	1.16733	-0.0366796	-0.073663	GO:0006744	ubiquinone biosynthetic process	GO:0006744	ubiquinone biosynthetic process
PF3D7_0724400	-0.130147	-0.470312	-0.333848	0.133169	-0.340165	0.467017	null	null	null	null
PF3D7_0724500	0.060196	0.230282	0.199913	0.159636	0.170086	-0.0402771	null	null	null	null
PF3D7_0724600	-0.454804	-0.391283	-0.364183	0.131625	0.0635209	0.495808	null	null	GO:0006468	protein phosphorylation
PF3D7_0724700	-0.11835	-0.0712198	0.436966	0.405484	0.04713	-0.0314826	null	null	null	null
PF3D7_0724800	0.338604	0.0717009	0.617306	-0.0880116	-0.266904	-0.705317	GO:0007010	cytoskeleton organization	null	null
PF3D7_0724900	-2.06003	-2.97228	-1.24509	-0.649854	-0.912246	0.595234	GO:0007017	microtubule-based process	GO:0007018	microtubule-based movement
PF3D7_0725000	0.160136	0.432403	0.126281	0.294137	0.272267	0.167856	GO:0006310; GO:0006298	DNA recombination;mismatch repair	GO:0006281	DNA repair
PF3D7_0725100	-1.23087	-1.09939	0.850243	0.849563	0.131487	-0.0006795	null	null	null	null
PF3D7_0725200	-0.00739335	0.197052	-0.4632	-1.04526	0.204445	-0.582064	GO:0007530	sex determination	null	null
PF3D7_0725300	0.167311	0.0615796	1.19255	0.752969	-0.105732	-0.439583	null	null	null	null
PF3D7_0725400	0.150468	0.153684	-0.65771	-0.28677	0.0032156	0.37094	null	null	null	null
PF3D7_0725500	-0.366955	-0.116872	-0.863999	-0.600733	0.250083	0.263266	#N/A	#N/A	#N/A	#N/A
PF3D7_0725600	0.384541	0.226653	0.219173	0.253838	-0.157888	0.0346657	null	null	null	null
PF3D7_0725700	-0.22049	-0.288497	-0.0865037	-0.185975	-0.0680071	-0.0994713	null	null	null	null
PF3D7_0725800	-0.0767521	0.0450601	1.12122	0.520023	0.121812	-0.601197	null	null	null	null
PF3D7_0725900	-0.078504	-0.351428	-1.20378	-1.2671	-0.272925	-0.06332	null	null	null	null
PF3D7_0726000	-0.404204	-0.333593	-1.03801	-0.801118	0.0706111	0.236887	null	null	null	null
PF3D7_0726100	0.202044	0.172577	-1.08785	-1.19948	-0.0294672	-0.111627	null	null	null	null
PF3D7_0726200	-0.0582733	-0.152848	0.265973	-0.061563	-0.094575	-0.327536	GO:0044003; GO:0006468	modification by symbiont of host morphology or physiology;protein phosphorylation	GO:0006468	protein phosphorylation
PF3D7_0726300	0.685721	1.10886	0.662625	0.75878	0.423136	0.0961554	GO:0006298	mismatch repair	GO:0006298	mismatch repair
PF3D7_0726400	0.292955	0.52966	-0.412013	-0.351516	0.236706	0.0604972	null	null	null	null
PF3D7_0726500	0.192079	0.231857	-0.793817	-0.712119	0.039778	0.0816972	null	null	GO:0016579; GO:0006511	protein deubiquitination;ubiquitin-dependent protein catabolic process
PF3D7_0726600	0.0122042	0.00502456	-1.15569	-0.790361	-0.00717959	0.365334	null	null	null	null
PF3D7_0726700	0.718919	0.591412	2.1792	2.32093	-0.127506	0.141729	null	null	null	null
PF3D7_0726800	0.463662	0.321032	0.872248	0.102786	-0.14263	-0.769462	null	null	null	null
PF3D7_0726900	-1.71852	-1.44996	-2.42562	-2.21291	0.268554	0.212714	null	null	null	null
PF3D7_0727000	-0.322558	-0.0621806	-0.314574	-0.151874	0.260378	0.1627	null	null	null	null
PF3D7_0727100	-1.56592	-2.1292	0.372197	-0.357866	-0.563278	-0.730063	null	null	null	null
PF3D7_0727200	0.264068	0.418341	0.0170541	-0.324651	0.154274	-0.341705	GO:0006534	cysteine metabolic process	null	null
PF3D7_0727300	-0.0264784	-0.576338	-0.592239	-0.328333	-0.54986	0.263906	GO:0006306	DNA methylation	null	null
PF3D7_0727400	0.17526	0.105718	-0.105633	0.362663	-0.0695419	0.468296	GO:0006511	ubiquitin-dependent protein catabolic process	GO:0051603; GO:0006511	proteolysis involved in cellular protein catabolic process;ubiquitin-dependent protein catabolic process
PF3D7_0727500	0.666967	0.35568	-0.495316	-0.45388	-0.311287	0.0414366	null	null	GO:0006355	regulation of transcription, DNA-templated
PF3D7_0727600	0.672251	0.851665	0.605251	-0.0704857	0.179414	-0.675737	null	null	null	null
PF3D7_0727700	0.454144	0.237721	0.0881369	-0.683202	-0.216423	-0.771338	null	null	null	null
PF3D7_0727800	1.01721	1.22724	1.2536	-0.030896	0.210035	-1.2845	null	null	null	null
PF3D7_0727900	-0.159465	0.0301018	-0.305594	-0.382613	0.189567	-0.0770183	null	null	null	null
PF3D7_0728000	1.45357	1.34993	0.559781	0.154352	-0.103642	-0.405429	GO:0006413	translational initiation	null	null
PF3D7_0728100	0.524342	0.490632	-0.195058	0.185747	-0.03371	0.380805	null	null	null	null
PF3D7_0728200	-0.378314	-0.414207	-0.913007	-0.681967	-0.035893	0.23104	null	null	null	null
PF3D7_0728300	0.128343	-0.0293901	-0.0649433	0.459514	-0.157733	0.524458	null	null	null	null
PF3D7_0728400	1.28699	1.31296	0.77467	1.18674	0.025971	0.412072	null	null	null	null
PF3D7_0728500	-0.431893	-0.383655	-0.453337	-0.584067	0.0482388	-0.13073	null	null	null	null
PF3D7_0728600	-1.37478	-1.5752	-1.02595	-0.920233	-0.200424	0.105721	null	null	null	null
PF3D7_0728700	-0.0700522	-0.484266	-0.718728	-0.336697	-0.414213	0.382031	GO:0006629	lipid metabolic process	null	null
PF3D7_0728800	-0.961945	-0.958267	-0.117304	0.16319	0.0036781	0.280494	null	null	null	null
PF3D7_0728900	0.318186	0.20236	0.446856	0.299134	-0.115825	-0.147723	null	null	null	null
PF3D7_0729000	0.560372	0.490184	1.05907	0.570094	-0.0701881	-0.488973	GO:0006614	SRP-dependent cotranslational protein targeting to membrane	GO:0006614	SRP-dependent cotranslational protein targeting to membrane
PF3D7_0729100	0.682263	0.966796	0.692376	1.37286	0.284533	0.68048	null	null	GO:0000256; GO:0006144	allantoin catabolic process;purine nucleobase metabolic process
PF3D7_0729200	0.319332	0.315801	0.0443683	0.151762	-0.0035305	0.107394	null	null	null	null
PF3D7_0729300	-0.847781	-0.537734	-1.52319	-1.52143	0.310047	0.001758	GO:0000027; GO:0042273; GO:0000055	ribosomal large subunit assembly;ribosomal large subunit biogenesis;ribosomal large subunit export from nucleus	null	null
PF3D7_0729400	-1.7435	-1.66227	0.656667	0.173512	0.081223	-0.483156	GO:0000027	ribosomal large subunit assembly	null	null
PF3D7_0729500	0.445909	0.29144	-0.411109	-0.0226984	-0.15447	0.388411	GO:0080009	mRNA methylation	null	null
PF3D7_0729700	0.345141	0.321675	0.507166	0.722064	-0.0234653	0.214898	null	null	null	null
PF3D7_0729800	-0.375269	-0.530244	-0.567808	-0.251902	-0.154976	0.315906	GO:0007018	microtubule-based movement	GO:0007017	microtubule-based process
PF3D7_0729900	-0.782823	-0.764346	-0.483524	-0.366249	0.0184774	0.117275	GO:0007018	microtubule-based movement	GO:0007018	microtubule-based movement
PF3D7_0730000	1.26014	0.921927	0.498864	0.451861	-0.338209	-0.0470037	null	null	null	null
PF3D7_0730100	0.0396424	0.102365	0.501625	0.53744	0.0627226	0.0358152	null	null	GO:0009451; GO:0001522	RNA modification;pseudouridine synthesis
PF3D7_0730200	-0.183556	-0.385965	-0.253842	-0.502207	-0.202409	-0.248365	GO:0016192	vesicle-mediated transport	GO:0006886; GO:0015031; GO:0016192	intracellular protein transport;protein transport;vesicle-mediated transport
PF3D7_0730300	-2.01196	-2.05082	-2.95557	-2.67636	-0.038856	0.279214	null	null	GO:0006355	regulation of transcription, DNA-templated
PF3D7_0730400	-0.27463	-0.435704	-0.494451	0.0854555	-0.161074	0.579906	null	null	null	null
PF3D7_0730500	-0.896917	-0.995881	-2.40085	-1.93734	-0.0989642	0.463513	null	null	null	null
PF3D7_0730600	0.843102	0.680206	0.840386	1.05305	-0.162897	0.212662	null	null	null	null
PF3D7_0730700	-0.636247	-0.12187	-0.364808	-0.778394	0.514377	-0.413586	null	null	null	null
PF3D7_0730800	-0.18828	0.124629	0.179357	0.411596	0.312909	0.232239	null	null	null	null
PF3D7_0730900	1.38369	1.21508	1.40157	0.350656	-0.168606	-1.05091	null	null	null	null
PF3D7_0731000	-0.0788461	-0.423156	-0.098581	-0.274077	-0.34431	-0.175496	null	null	null	null
PF3D7_0731100	-0.0331137	0.0786489	-0.0537257	-0.176337	0.111763	-0.122611	GO:0006900	vesicle budding from membrane	null	null
PF3D7_0731200	1.07606	0.866709	0.554956	0.334071	-0.209347	-0.220885	null	null	null	null
PF3D7_0731300	0.363993	0.100501	-0.0111679	0.0912029	-0.263492	0.102371	null	null	null	null
PF3D7_0731400	0.403555	0.568175	0.0220892	0.339531	0.16462	0.317442	null	null	GO:0006468	protein phosphorylation
PF3D7_0731500	0.086996	0.187229	0.699007	1.38256	0.100233	0.683556	GO:0044409; GO:0075109	entry into host;modulation by symbiont of host receptor-mediated signal transduction	GO:0009405	pathogenesis
PF3D7_0731600	0.286077	0.204811	1.15891	1.03012	-0.0812661	-0.128787	GO:0006631	fatty acid metabolic process	GO:0008152	metabolic process
PF3D7_0731700	0.481608	0.425472	0.652393	1.02887	-0.0561357	0.376478	null	null	null	null
PF3D7_0731800	0.357215	0.387947	0.0320178	0.315617	0.0307315	0.283599	null	null	null	null
PF3D7_0731900	0.068174	0.114523	-0.258597	-0.0493777	0.0463494	0.209219	null	null	null	null
PF3D7_0732000	-1.11974	-1.32222	1.14525	0.419716	-0.202481	-0.725538	GO:0020013	modulation by symbiont of host erythrocyte aggregation	null	null
PF3D7_0732100	-0.359317	-0.307715	-0.794083	-0.921359	0.0516027	-0.127276	null	null	null	null
PF3D7_0732200	0.550118	0.466787	-0.134665	-0.155951	-0.0833304	-0.0212859	GO:0020033; GO:0020035; GO:0020013	antigenic variation;cytoadherence to microvasculature, mediated by symbiont protein;modulation by symbiont of host erythrocyte aggregation	null	null
PF3D7_0732300	-0.433044	-0.262151	-0.301694	0.107062	0.170893	0.408756	GO:0020033; GO:0020035; GO:0020013	antigenic variation;cytoadherence to microvasculature, mediated by symbiont protein;modulation by symbiont of host erythrocyte aggregation	null	null
PF3D7_0732400	0.267935	0.0289935	0.163887	-0.113646	-0.238941	-0.277533	GO:0020033; GO:0020035; GO:0020013	antigenic variation;cytoadherence to microvasculature, mediated by symbiont protein;modulation by symbiont of host erythrocyte aggregation	null	null
PF3D7_0732500	-0.183781	-0.443971	0.377008	0.439552	-0.26019	0.0625433	GO:0020033; GO:0020035; GO:0020013	antigenic variation;cytoadherence to microvasculature, mediated by symbiont protein;modulation by symbiont of host erythrocyte aggregation	null	null
PF3D7_0732600	1.38158	1.67843	2.64215	1.59259	0.29685	-1.04955	null	null	null	null
PF3D7_0732700	-0.197182	-0.176211	-0.0728329	0.388531	0.0209703	0.461364	GO:0020033	antigenic variation	null	null
PF3D7_0732800	0.0528223	-0.0931566	-0.166857	-0.0969359	-0.145979	0.0699215	GO:0020033	antigenic variation	null	null
PF3D7_0732900	0.982489	0.780833	0.809724	0.59467	-0.201656	-0.215054	GO:0020033; GO:0020035; GO:0020013	antigenic variation;cytoadherence to microvasculature, mediated by symbiont protein;modulation by symbiont of host erythrocyte aggregation	null	null
PF3D7_0733000	-0.140941	-0.0926133	-0.286535	-0.0493617	0.0483275	0.237173	GO:0020033; GO:0098609; GO:0020035; GO:0020013	antigenic variation;cell-cell adhesion;cytoadherence to microvasculature, mediated by symbiont protein;modulation by symbiont of host erythrocyte aggregation	GO:0009405	pathogenesis
PF3D7_0800100	0.00777501	0.208706	0.136691	0.0344308	0.200931	-0.102261	GO:0020033; GO:0098609; GO:0020035; GO:0020013	antigenic variation;cell-cell adhesion;cytoadherence to microvasculature, mediated by symbiont protein;modulation by symbiont of host erythrocyte aggregation	GO:0009405	pathogenesis
PF3D7_0800200	0.400541	0.22981	-0.36805	0.00198747	-0.17073	0.370037	GO:0020033; GO:0098609; GO:0020035; GO:0020013	antigenic variation;cell-cell adhesion;cytoadherence to microvasculature, mediated by symbiont protein;modulation by symbiont of host erythrocyte aggregation	GO:0009405	pathogenesis
PF3D7_0800300	-0.476453	-0.186168	-0.499565	-0.266959	0.290285	0.232605	GO:0020033; GO:0098609; GO:0020035; GO:0020013	antigenic variation;cell-cell adhesion;cytoadherence to microvasculature, mediated by symbiont protein;modulation by symbiont of host erythrocyte aggregation	GO:0009405	pathogenesis
PF3D7_0800500	0.088855	0.508191	-0.21685	0.096226	0.419336	0.313076	GO:0020033; GO:0020035; GO:0020013	antigenic variation;cytoadherence to microvasculature, mediated by symbiont protein;modulation by symbiont of host erythrocyte aggregation	null	null
PF3D7_0800600	0.536586	1.12639	-0.702547	-0.829607	0.589806	-0.12706	null	null	null	null
PF3D7_0800700	0.0245974	0.193506	-1.0081	-1.37457	0.168909	-0.366467	null	null	null	null
PF3D7_0800800	0.24884	0.221272	0.350264	0.512173	-0.0275675	0.16191	null	null	null	null
PF3D7_0800900	0.363516	0.634598	0.159553	0.103612	0.271082	-0.055941	null	null	null	null
PF3D7_0801000	-0.0561074	-0.00263999	-1.03639	-0.689798	0.0534674	0.346588	null	null	null	null
PF3D7_0801100	1.13351	0.867336	0.481652	-0.231489	-0.26617	-0.713142	null	null	null	null
PF3D7_0801200	-0.194087	-0.345893	0.399241	-0.256128	-0.151806	-0.655369	null	null	null	null
PF3D7_0801300	-0.308327	-0.20329	0.173376	0.421325	0.105037	0.247948	GO:0007155	cell adhesion	null	null
PF3D7_0801400	-0.143234	-0.396639	-0.0763266	-0.218611	-0.253405	-0.142284	null	null	null	null
PF3D7_0801500	0.245069	0.186577	-0.142235	-0.137552	-0.0584922	0.0046831	null	null	null	null
PF3D7_0801600	1.28679	1.06455	0.994641	0.305681	-0.222245	-0.68896	null	null	null	null
PF3D7_0801700	0.542332	0.42482	-0.306984	0.0939597	-0.117512	0.400943	GO:0006508	proteolysis	GO:0006508	proteolysis
PF3D7_0801800	-0.28994	-0.391217	-0.0900082	-0.213161	-0.101277	-0.123153	null	null	GO:0005975	carbohydrate metabolic process
PF3D7_0801900	0.0599922	0.297572	0.449527	0.614097	0.23758	0.164569	null	null	GO:0055114	oxidation-reduction process
PF3D7_0802000	-0.654406	-0.695118	-1.28191	-0.874528	-0.0407125	0.40738	GO:0006536	glutamate metabolic process	GO:0006520; GO:0055114	cellular amino acid metabolic process;oxidation-reduction process
PF3D7_0802100	-0.863813	-0.841612	-0.339034	0.0547336	0.0222018	0.393767	null	null	GO:0006355	regulation of transcription, DNA-templated
PF3D7_0802200	0.840418	1.00149	1.13679	0.506855	0.161073	-0.629937	GO:0006979	response to oxidative stress	GO:0045454; GO:0055114	cell redox homeostasis;oxidation-reduction process
PF3D7_0802300	0.170877	-0.0222333	-0.209684	-0.0569295	-0.19311	0.152755	null	null	null	null
PF3D7_0802400	-0.0668688	-0.0705981	1.21797	0.927377	-0.00372927	-0.290589	null	null	null	null
PF3D7_0802500	-0.168197	-0.0931076	-0.144198	-0.460235	0.075089	-0.316037	null	null	null	null
PF3D7_0802600	-0.756883	-0.655413	-1.23614	-1.05756	0.10147	0.178583	GO:0009268	response to pH	GO:0009190; GO:0035556	cyclic nucleotide biosynthetic process;intracellular signal transduction
PF3D7_0802700	-0.278263	-0.103746	0.118596	0.210001	0.174517	0.0914053	null	null	null	null
PF3D7_0802800	1.1281	1.10166	0.290085	0.0821087	-0.026444	-0.207976	GO:0006470	protein dephosphorylation	null	null
PF3D7_0802900	-0.557097	-0.885099	1.8748	1.73001	-0.328002	-0.144788	null	null	null	null
PF3D7_0803000	-0.0205191	-0.394802	-0.546977	-0.535256	-0.374283	0.0117205	null	null	GO:0000413	protein peptidyl-prolyl isomerization
PF3D7_0803100	0.62888	0.402742	2.31299	1.80346	-0.226138	-0.509529	null	null	GO:0006364	rRNA processing
PF3D7_0803200	-0.255788	0.0327063	-0.785957	-1.04371	0.288494	-0.257752	null	null	null	null
PF3D7_0803300	0.609644	0.572709	0.138082	-0.0840624	-0.0369346	-0.222145	GO:0000398	mRNA splicing, via spliceosome	null	null
PF3D7_0803400	0.866172	1.05375	0.646051	0.214189	0.187576	-0.431862	GO:0006310; GO:0000724	DNA recombination;double-strand break repair via homologous recombination	null	null
PF3D7_0803500	0.221339	0.0385514	0.77945	0.0557843	-0.182788	-0.723665	null	null	null	null
PF3D7_0803700	-2.21333	-1.87704	-3.4449	-2.60765	0.336291	0.837249	GO:0000226	microtubule cytoskeleton organization	GO:0031122; GO:0007020; GO:0007017	cytoplasmic microtubule organization;microtubule nucleation;microtubule-based process
PF3D7_0803800	-3.63135	-3.8812	-1.48252	-0.868067	-0.249854	0.614452	null	null	GO:0051603	proteolysis involved in cellular protein catabolic process
PF3D7_0804000	-0.667944	-1.04196	-0.979345	-0.396516	-0.374015	0.582829	null	null	null	null
PF3D7_0804300	-0.328546	-0.377769	-0.541322	0.248071	-0.0492236	0.789393	null	null	null	null
PF3D7_0804400	0.840177	0.565593	0.580373	0.0662777	-0.274584	-0.514096	GO:0006508	proteolysis	null	null
PF3D7_0804500	-0.643862	-0.563529	-0.600634	-0.320168	0.0803337	0.280466	null	null	null	null
PF3D7_0804600	-2.0746	-1.93404	0.0149672	1.17948	0.140559	1.16452	null	null	GO:0009451; GO:0001522	RNA modification;pseudouridine synthesis
PF3D7_0804700	0.276345	0.226123	0.564127	0.995621	-0.0502223	0.431495	null	null	null	null
PF3D7_0804800	-0.248087	0.0173683	0.00728544	-0.398984	0.265455	-0.406269	GO:0006457	protein folding	GO:0000413	protein peptidyl-prolyl isomerization
PF3D7_0804900	-0.641271	-0.432554	-0.783254	-0.277257	0.208717	0.505996	null	null	null	null
PF3D7_0805000	-0.0282711	-0.082443	0.438005	0.125337	-0.0541719	-0.312668	null	null	null	null
PF3D7_0805100	-0.628469	-0.318989	0.842358	0.927867	0.30948	0.0855094	null	null	null	null
PF3D7_0805200	-0.124287	-0.194441	-0.259989	-0.301645	-0.0701544	-0.0416562	GO:0048870	cell motility	null	null
PF3D7_0805300	0.414453	0.348687	-0.128861	0.245758	-0.065766	0.374619	null	null	null	null
PF3D7_0805400	-0.142453	0.0254835	-1.41771	-0.786004	0.167937	0.631708	null	null	null	null
PF3D7_0805500	0.126139	0.17046	-0.127916	0.264516	0.0443215	0.392433	null	null	null	null
PF3D7_0805600	-0.706862	-0.772704	-0.85884	-1.11365	-0.0658416	-0.25481	GO:0035891; GO:0006654; GO:0046839	exit from host cell;phosphatidic acid biosynthetic process;phospholipid dephosphorylation	null	null
PF3D7_0805700	0.822115	0.507175	1.17721	0.395836	-0.31494	-0.781374	null	null	GO:0006468	protein phosphorylation
PF3D7_0805800	-0.581501	-0.460695	0.50455	0.630538	0.120806	0.125988	null	null	null	null
PF3D7_0806000	-0.191771	0.0664437	-0.791057	-0.439381	0.258215	0.351676	null	null	null	null
PF3D7_0806100	-0.18906	-0.332164	0.330191	0.604632	-0.143103	0.27444	null	null	null	null
PF3D7_0806200	-0.128604	-0.592879	-0.71579	-0.480997	-0.464275	0.234793	GO:0018103	protein C-linked glycosylation	null	null
PF3D7_0806300	-0.0788339	-0.0744155	-1.09388	-1.10818	0.00441837	-0.014294	GO:0035891	exit from host cell	null	null
PF3D7_0806400	0.611354	0.152357	0.685133	0.580562	-0.458996	-0.104572	GO:0006488	dolichol-linked oligosaccharide biosynthetic process	null	null
PF3D7_0806500	0.370381	0.516335	0.374959	0.060366	0.145954	-0.314593	null	null	null	null
PF3D7_0806600	-0.538286	-0.292242	-0.429855	0.106093	0.246044	0.535948	null	null	GO:0007018	microtubule-based movement
PF3D7_0806700	0.333261	0.138822	0.962882	0.918119	-0.19444	-0.0447634	null	null	null	null
PF3D7_0806800	0.630696	0.508016	1.276	1.54129	-0.12268	0.265293	null	null	GO:0015991	ATP hydrolysis coupled proton transport
PF3D7_0806900	0.196345	0.428152	0.160089	0.0513394	0.231807	-0.108749	null	null	null	null
PF3D7_0807000	-0.0431718	0.0967413	-0.512342	-0.656367	0.139913	-0.144026	GO:0006355	regulation of transcription, DNA-templated	GO:0006355	regulation of transcription, DNA-templated
PF3D7_0807100	-0.0910166	-0.0973682	1.55051	1.22725	-0.00635162	-0.323267	GO:0032508	DNA duplex unwinding	null	null
PF3D7_0807200	1.38361	1.4635	1.19487	1.11494	0.079893	-0.079934	null	null	null	null
PF3D7_0807300	-0.505875	-0.622039	-0.495387	0.104095	-0.116165	0.599482	GO:0006886; GO:0060627; GO:0007264	intracellular protein transport;regulation of vesicle-mediated transport;small GTPase mediated signal transduction	null	null
PF3D7_0807400	-1.38327	-1.4477	-0.166977	-0.278462	-0.064432	-0.111485	GO:0006744	ubiquinone biosynthetic process	null	null
PF3D7_0807500	-0.0905475	0.0260583	-0.0316215	0.0653823	0.116606	0.0970037	GO:0006511	ubiquitin-dependent protein catabolic process	GO:0051603; GO:0006511	proteolysis involved in cellular protein catabolic process;ubiquitin-dependent protein catabolic process
PF3D7_0807600	-0.553802	-0.533093	-1.12463	-1.01144	0.0207098	0.113186	null	null	null	null
PF3D7_0807700	-0.211005	-0.0769829	-0.659145	-0.69487	0.134022	-0.0357244	GO:0006508; GO:0006979; GO:0009266	proteolysis;response to oxidative stress;response to temperature stimulus	null	null
PF3D7_0807800	-0.24407	-0.0059178	-0.226655	-0.566053	0.238152	-0.339398	null	null	null	null
PF3D7_0807900	0.0352466	-0.0294422	-0.146767	0.195331	-0.0646888	0.342098	GO:0006437	tyrosyl-tRNA aminoacylation	GO:0006418	tRNA aminoacylation for protein translation
PF3D7_0808000	0.694663	0.572411	0.589169	0.245611	-0.122251	-0.343559	null	null	GO:0006508	proteolysis
PF3D7_0808100	-0.305109	-0.125326	-0.340781	-0.364101	0.179783	-0.0233197	null	null	null	null
PF3D7_0808200	-0.389674	-0.694215	-0.0854041	0.186998	-0.30454	0.272402	GO:0044409; GO:0035891; GO:0006508; GO:0042493	entry into host;exit from host cell;proteolysis;response to drug	null	null
PF3D7_0808300	1.39037	1.33906	1.10535	0.733486	-0.051307	-0.371867	null	null	null	null
PF3D7_0808400	-0.228495	-0.4168	1.02103	-0.169271	-0.188304	-1.1903	GO:0006888	ER to Golgi vesicle-mediated transport	null	null
PF3D7_0808600	0.195377	0.221894	0.705762	0.340561	0.0265175	-0.365202	GO:0020033; GO:0098609; GO:0020035; GO:0020013	antigenic variation;cell-cell adhesion;cytoadherence to microvasculature, mediated by symbiont protein;modulation by symbiont of host erythrocyte aggregation	GO:0009405	pathogenesis
PF3D7_0808700	-0.195583	-0.0716415	0.231727	-0.538917	0.123942	-0.770643	GO:0020033; GO:0098609; GO:0020035; GO:0020013	antigenic variation;cell-cell adhesion;cytoadherence to microvasculature, mediated by symbiont protein;modulation by symbiont of host erythrocyte aggregation	GO:0009405	pathogenesis
PF3D7_0808800	-0.739976	-0.240929	-0.443048	-0.779447	0.499047	-0.3364	GO:0020033; GO:0020035; GO:0020013	antigenic variation;cytoadherence to microvasculature, mediated by symbiont protein;modulation by symbiont of host erythrocyte aggregation	null	null
PF3D7_0808900	0.462498	0.873042	-0.210058	-0.267155	0.410544	-0.057097	GO:0020033; GO:0020035; GO:0020013	antigenic variation;cytoadherence to microvasculature, mediated by symbiont protein;modulation by symbiont of host erythrocyte aggregation	null	null
PF3D7_0809100	0.262521	0.543617	0.664044	0.518691	0.281096	-0.145352	GO:0020033; GO:0098609; GO:0020035; GO:0020013	antigenic variation;cell-cell adhesion;cytoadherence to microvasculature, mediated by symbiont protein;modulation by symbiont of host erythrocyte aggregation	GO:0009405	pathogenesis
PF3D7_0809200	0.369437	0.358644	0.472828	0.0904428	-0.0107931	-0.382385	null	null	null	null
PF3D7_0809300	1.14646	0.649196	-0.0349719	-0.382827	-0.497261	-0.347855	null	null	null	null
PF3D7_0809400	0.324349	0.59824	-0.656276	-0.642472	0.273891	0.013804	null	null	null	null
PF3D7_0809500	-0.140623	-0.195132	-0.652721	-0.81572	-0.0545086	-0.162999	null	null	GO:0016573	histone acetylation
PF3D7_0809600	0.360926	-0.320138	-0.524396	-0.989258	-0.681065	-0.464862	null	null	GO:0006508	proteolysis
PF3D7_0809700	-0.297483	-0.28932	-0.886107	-0.683003	0.0081621	0.203104	null	null	null	null
PF3D7_0809800	-0.511386	-0.71297	0.16069	-0.296099	-0.201584	-0.456789	null	null	null	null
PF3D7_0809900	-0.459826	-1.17159	1.08726	1.01587	-0.711761	-0.071392	null	null	null	null
PF3D7_0810000	0.255966	0.141169	0.134435	-0.0508027	-0.114797	-0.185238	null	null	null	null
PF3D7_0810100	-0.228251	-0.0521247	-0.472141	-0.120945	0.176126	0.351195	GO:0006412	translation	GO:0006412	translation
PF3D7_0810200	-0.406577	-0.636899	0.208107	0.163628	-0.230321	-0.0444789	null	null	null	null
PF3D7_0810300	0.632705	0.0634225	1.20483	0.412849	-0.569282	-0.791976	null	null	null	null
PF3D7_0810400	-0.0651584	-0.0853782	-0.304613	-0.0513219	-0.0202198	0.253291	null	null	GO:0055085	transmembrane transport
PF3D7_0810500	0.382325	0.328165	0.0790468	-0.46473	-0.0541599	-0.543777	GO:0006470	protein dephosphorylation	null	null
PF3D7_0810600	0.139304	0.137301	-0.440955	-0.641998	-0.0020028	-0.201043	null	null	null	null
PF3D7_0810700	-0.994474	-1.09571	0.209436	-0.533139	-0.101236	-0.742575	null	null	null	null
PF3D7_0810800	0.0314135	0.173733	0.10621	0.0147459	0.14232	-0.0914644	GO:0006761; GO:0042493	dihydrofolate biosynthetic process;response to drug	GO:0044237; GO:0009396; GO:0042558	cellular metabolic process;folic acid-containing compound biosynthetic process;pteridine-containing compound metabolic process
PF3D7_0811000	0.274328	0.437379	1.09395	0.0973915	0.163051	-0.996556	GO:0031146	SCF-dependent proteasomal ubiquitin-dependent protein catabolic process	GO:0006511	ubiquitin-dependent protein catabolic process
PF3D7_0811100	-2.38585	-2.22891	-0.549827	-0.223044	0.156939	0.326783	null	null	null	null
PF3D7_0811200	0.66812	0.912393	-0.109658	0.220374	0.244273	0.330031	GO:0034975	protein folding in endoplasmic reticulum	null	null
PF3D7_0811300	0.61754	0.660685	0.741619	0.391297	0.0431452	-0.350321	null	null	null	null
PF3D7_0811400	1.79026	2.05408	2.11097	3.27599	0.263816	1.16501	null	null	null	null
PF3D7_0811500	0.0110691	0.0376628	0.0537733	-0.064658	0.0265936	-0.118431	GO:0016571	histone methylation	null	null
PF3D7_0811600	0.832125	0.636102	0.188704	0.188276	-0.196023	-0.0004276	null	null	null	null
PF3D7_0811700	-0.338869	-0.831404	0.213884	0.044074	-0.492535	-0.16981	null	null	null	null
PF3D7_0811800	0.875721	0.464515	0.426168	0.18479	-0.411205	-0.241378	null	null	null	null
PF3D7_0811900	1.16977	1.26078	1.0176	0.79504	0.091011	-0.222564	null	null	null	null
PF3D7_0812000	0.0970733	0.613757	-0.110825	-0.211147	0.516683	-0.100321	null	null	null	null
PF3D7_0812100	-0.0486467	0.195069	-0.284948	0.00242415	0.243716	0.287372	null	null	null	null
PF3D7_0812200	-0.251722	-0.406554	0.117735	0.940453	-0.154832	0.822718	null	null	GO:0006508	proteolysis
PF3D7_0812300	-0.936408	-0.505619	-0.673855	-0.693461	0.430789	-0.019606	GO:0071976	cell gliding	null	null
PF3D7_0812400	-0.0550173	-0.440669	-0.00625776	0.145811	-0.385652	0.152069	GO:0006607; GO:0006913	NLS-bearing protein import into nucleus;nucleocytoplasmic transport	GO:0006606	protein import into nucleus
PF3D7_0812500	0.201606	0.0498418	-0.0217257	-0.0432291	-0.151765	-0.0215034	null	null	null	null
PF3D7_0812600	0.307856	0.248201	0.186257	0.322597	-0.0596546	0.13634	GO:0006511	ubiquitin-dependent protein catabolic process	null	null
PF3D7_0812700	0.576494	0.326887	0.339183	0.147606	-0.249607	-0.191577	GO:0000398	mRNA splicing, via spliceosome	null	null
PF3D7_0812800	0.017479	0.161403	-0.441202	-0.912308	0.143923	-0.471106	null	null	null	null
PF3D7_0812900	-0.39993	-0.868168	-0.134778	-0.458271	-0.468238	-0.323494	null	null	null	null
PF3D7_0813000	0.0226588	0.105715	0.039697	0.085423	0.0830562	0.045726	GO:0006897; GO:0042493	endocytosis;response to drug	null	null
PF3D7_0813100	-0.229259	-0.366381	-0.0398014	-0.258004	-0.137122	-0.218203	null	null	null	null
PF3D7_0813200	-0.185865	-0.157337	-0.706687	-0.0638488	0.0285282	0.642839	null	null	null	null
PF3D7_0813300	0.306908	0.414363	0.144556	0.373739	0.107455	0.229184	null	null	null	null
PF3D7_0813400	-0.0386923	-0.0144258	-1.28513	-0.939727	0.0242665	0.345404	null	null	null	null
PF3D7_0813500	-0.882488	-0.855774	-0.642882	-0.879585	0.0267137	-0.236702	null	null	null	null
PF3D7_0813600	-0.52938	-0.0458909	-0.818559	-0.243543	0.483489	0.575017	null	null	GO:0006413	translational initiation
PF3D7_0813700	0.347247	-0.263421	0.517873	0.0159472	-0.610668	-0.501926	GO:0006996	organelle organization	null	null
PF3D7_0813800	-0.254999	-0.244152	0.669106	-0.0428573	0.0108463	-0.711963	GO:0019673; GO:0006004	GDP-mannose metabolic process;fucose metabolic process	GO:0019673	GDP-mannose metabolic process
PF3D7_0813900	0.160117	0.224727	0.853781	0.35486	0.0646103	-0.498921	GO:0006412	translation	GO:0006412	translation
PF3D7_0814000	-1.06566	-1.24653	0.248174	0.432244	-0.180868	0.18407	GO:0006412	translation	GO:0006412	translation
PF3D7_0814100	1.18656	1.02196	0.0295395	0.721833	-0.164599	0.692294	null	null	null	null
PF3D7_0814200	0.70545	0.761454	0.604017	0.330179	0.0560032	-0.273838	null	null	null	null
PF3D7_0814300	0.373832	0.322907	-0.234998	-0.0989623	-0.0509249	0.136036	GO:0010564; GO:0030433	regulation of cell cycle process;ubiquitin-dependent ERAD pathway	null	null
PF3D7_0814400	-0.0952071	-0.267431	-0.728243	-0.420489	-0.172224	0.307754	null	null	null	null
PF3D7_0814500	0.426069	0.0477219	-0.337285	0.514682	-0.378347	0.851967	null	null	null	null
PF3D7_0814600	-0.00815566	-0.32797	0.113531	-0.189774	-0.319814	-0.303305	null	null	null	null
PF3D7_0814700	0.653075	0.356335	0.395388	-0.258394	-0.29674	-0.653782	null	null	null	null
PF3D7_0814900	0.638068	0.716738	0.458021	0.268975	0.0786698	-0.189047	GO:0006979; GO:0006801	response to oxidative stress;superoxide metabolic process	GO:0055114; GO:0006801	oxidation-reduction process;superoxide metabolic process
PF3D7_0815000	1.15449	1.09851	0.293328	0.511318	-0.055973	0.21799	GO:0045454	cell redox homeostasis	null	null
PF3D7_0815100	-0.34679	-0.393052	-1.18013	-0.454833	-0.0462622	0.725294	null	null	null	null
PF3D7_0815200	-0.312955	-0.40339	-0.656732	-0.244922	-0.0904357	0.41181	GO:0006606	protein import into nucleus	GO:0006886	intracellular protein transport
PF3D7_0815300	0.849256	0.616468	0.926521	0.866309	-0.232787	-0.0602112	null	null	null	null
PF3D7_0815400	0.812619	1.17492	1.53804	1.75443	0.362298	0.21639	null	null	null	null
PF3D7_0815500	-0.597974	-0.618793	0.653117	0.747817	-0.0208196	0.0946995	null	null	null	null
PF3D7_0815600	-0.179298	-0.0202567	-0.439296	-0.698956	0.159041	-0.25966	GO:0006413	translational initiation	null	null
PF3D7_0815700	-0.0331483	0.0371053	0.209341	0.0582705	0.0702536	-0.151071	GO:0010564; GO:0030433	regulation of cell cycle process;ubiquitin-dependent ERAD pathway	null	null
PF3D7_0815800	0.413619	0.0541153	0.826495	0.403794	-0.359504	-0.422701	GO:0006895	Golgi to endosome transport	null	null
PF3D7_0815900	0.593599	0.781259	1.88729	1.47364	0.18766	-0.413653	GO:0006086	acetyl-CoA biosynthetic process from pyruvate	GO:0045454; GO:0055114	cell redox homeostasis;oxidation-reduction process
PF3D7_0816000	-0.822861	-1.07457	-0.450273	-0.152521	-0.251709	0.297752	GO:0042254	ribosome biogenesis	null	null
PF3D7_0816100	0.155243	0.720725	0.623884	0.933857	0.565482	0.309972	null	null	null	null
PF3D7_0816200	-0.131996	-0.0653306	0.287257	0.047359	0.0666652	-0.239898	null	null	GO:0007034	vacuolar transport
PF3D7_0816300	0.179786	0.166604	1.76114	0.504979	-0.0131815	-1.25616	null	null	null	null
PF3D7_0816400	0.613405	0.684093	0.313195	0.148408	0.0706883	-0.164787	null	null	null	null
PF3D7_0816500	-0.480812	-0.352273	-1.40094	-1.49903	0.128538	-0.098096	GO:0009408; GO:0006986	response to heat;response to unfolded protein	null	null
PF3D7_0816600	0.0625336	0.146719	0.207506	0.243916	0.0841856	0.0364098	null	null	GO:0019538	protein metabolic process
PF3D7_0816700	-1.33438	-1.17825	-0.736243	-0.826695	0.156132	-0.0904523	null	null	GO:0006888	ER to Golgi vesicle-mediated transport
PF3D7_0816800	0.214595	0.249305	-0.634203	-0.0775301	0.0347096	0.556673	GO:0007131	reciprocal meiotic recombination	GO:0006259; GO:0006281; GO:0007131	DNA metabolic process;DNA repair;reciprocal meiotic recombination
PF3D7_0816900	-0.764235	-0.690575	-1.08569	-0.378682	0.07366	0.707011	null	null	GO:0006139	nucleobase-containing compound metabolic process
PF3D7_0817000	-0.083446	-0.0703508	-1.33228	-0.911572	0.0130952	0.420705	null	null	null	null
PF3D7_0817100	-0.0220763	0.146475	-0.415424	0.0808576	0.168551	0.496282	GO:0002098	tRNA wobble uridine modification	null	null
PF3D7_0817200	-0.123251	-0.157703	-0.999751	-0.757516	-0.0344521	0.242235	null	null	null	null
PF3D7_0817300	-0.817747	-0.760853	-1.82061	-1.40114	0.0568934	0.419479	null	null	null	null
PF3D7_0817400	-0.195726	-0.138721	-0.39795	-0.229188	0.0570044	0.168761	null	null	null	null
PF3D7_0817500	0.327586	0.280869	0.24986	0.132152	-0.0467169	-0.117708	GO:0055074; GO:0006508	calcium ion homeostasis;proteolysis	null	null
PF3D7_0817600	-0.369373	-0.275494	-0.206079	-0.227257	0.0938786	-0.0211781	null	null	null	null
PF3D7_0817700	-0.0535565	-0.337808	0.155675	0.885231	-0.284251	0.729555	null	null	null	null
PF3D7_0817800	-0.128284	0.15846	0.466019	0.352279	0.286744	-0.11374	null	null	null	null
PF3D7_0817900	-0.0601095	-0.0505892	-0.190963	0.426188	0.00952031	0.617151	GO:0002720; GO:0006359; GO:0006355	positive regulation of cytokine production involved in immune response;regulation of transcription by RNA polymerase III;regulation of transcription, DNA-templated	null	null
[truncated: 3,688 more rows]
