# Supplementary material for: H3K36 methylation reprograms gene expression to drive early gametocyte development in Plasmodium falciparum
Source: Epigenetics Chromatin. 2021 Apr 1;14:19. doi: 10.1186/s13072-021-00393-9 (PMC8017609; doi:10.1186/s13072-021-00393-9)
Supplement: Supplementary file 4 — Additional file 4: Table S8. Sequence information of peptides used for antibody validation. Table S9. Primer sequences used in ChIP-qPCR validation. [file 13072_2021_393_MOESM4_ESM.xlsx]

## Sheet: Table S7
Peptide ID*	Peptide sequence	Modification
H3K36	ARKSAPISAGIKKPHRYRPG	None
H3K36me2	ARKSAPISAGI{K-ME2}KPHRYRPG	Di-methylation on K36
H3K36me3	ARKSAPISAGI{K-ME3}KPHRYRPG	Tri-methylation on K36
H3K9me2	ARTKQTAR{K-ME2}STAGKAPRKQ	Di-methylation on K9
H3K9me3	ARTKQTAR{K-ME3}STAGKAPRKQ	Tri-methylation on K9
*Peptide ID corresponds to Figure S1A

## Sheet: Table S8
Genomic location	Primer sequence (5' → 3')
	Forward	Reverse
Chr13: 1,483,809 - 1,483,851	CTTCATTGACCTTTATTATTTAAAGTATGAAAAAAGAAAAAC	TGTATTCTATTCAAAACATTTCAGGGTCAT
Chr3: 922,298 - 922,359	CATATTTATTTATTTATTTATTTATTTATTTATTTATTATATATGAGCACTGTC	CGTAATATATATATGACAAAATATTTATTATATATATTTTTTAAAAATTTTACCTA
Chr3: 922,072 - 922,094	GTATATTTTCAGAACATATATTAAAATAAATAATATTATACATATTTGTAACA	TGAACATAAACAAAAATTAAACAATATTATTATATTTCAAAAGT
Chr7: 531,810 - 531,854	CGTTGTAGGTACTACTCTTCGTGTTGTC	GGTATAATCCCCAACGATTTCTTGAGATTAATGTTTTATAC
Chr7: 532,506 - 532,615	CGTTCACCTGGTCTTCCACCTG	GCCAGCCGCTCCGATTCA
Chr3: 710,755 - 710,778	CGTATTTTTTCACTTGTTTGTCAAATTGTTCTTTTTGG	GCAAAGGTTGCATTAACTGCTTGTATGC
*Chr = PF3D7_v3_chromosome number
